# Supplementary material for: Impact of rice GENERAL REGULATORY FACTOR14h (GF14h) on low-temperature seed germination and its application to breeding
Source: PLoS Genet. 2024 Aug 7;20(8):e1011369. doi: 10.1371/journal.pgen.1011369 (PMC11343456; doi:10.1371/journal.pgen.1011369)
Supplement: S1 Table — (CSV) [file pgen.1011369.s015.csv]

Supplementary Table S1. Expression profile (TPM) during seed germination by RNA-seq.
	Days after imbibition	0 d	0 d	0 d	1 d	1 d	1 d	2 d	2 d	2 d	3 d	3 d	3 d	0 d	0 d	0 d	1 d	1 d	1 d	2 d	2 d	2 d	3 d	3 d	3 d	0 d	0 d	0 d	1 d	1 d	1 d	2 d	2 d	2 d	3 d	3 d	3 d	0 d	0 d	0 d	1 d	1 d	1 d	2 d	2 d	2 d	3 d	3 d	3 d
	Line	Hitomebore	Hitomebore	Hitomebore	Hitomebore	Hitomebore	Hitomebore	Hitomebore	Hitomebore	Hitomebore	Hitomebore	Hitomebore	Hitomebore	qLTG11-NIL	qLTG11-NIL	qLTG11-NIL	qLTG11-NIL	qLTG11-NIL	qLTG11-NIL	qLTG11-NIL	qLTG11-NIL	qLTG11-NIL	qLTG11-NIL	qLTG11-NIL	qLTG11-NIL	Hitomebore	Hitomebore	Hitomebore	Hitomebore	Hitomebore	Hitomebore	Hitomebore	Hitomebore	Hitomebore	Hitomebore	Hitomebore	Hitomebore	qLTG11-NIL	qLTG11-NIL	qLTG11-NIL	qLTG11-NIL	qLTG11-NIL	qLTG11-NIL	qLTG11-NIL	qLTG11-NIL	qLTG11-NIL	qLTG11-NIL	qLTG11-NIL	qLTG11-NIL
	Temperature (℃)	15℃	15℃	15℃	15℃	15℃	15℃	15℃	15℃	15℃	15℃	15℃	15℃	15℃	15℃	15℃	15℃	15℃	15℃	15℃	15℃	15℃	15℃	15℃	15℃	25℃	25℃	25℃	25℃	25℃	25℃	25℃	25℃	25℃	25℃	25℃	25℃	25℃	25℃	25℃	25℃	25℃	25℃	25℃	25℃	25℃	25℃	25℃	25℃
	Replication No.	rep1	rep2	rep3	rep1	rep2	rep3	rep1	rep2	rep3	rep1	rep2	rep3	rep1	rep2	rep3	rep1	rep2	rep3	rep1	rep2	rep3	rep1	rep2	rep3	rep1	rep2	rep3	rep1	rep2	rep3	rep1	rep2	rep3	rep1	rep2	rep3	rep1	rep2	rep3	rep1	rep2	rep3	rep1	rep2	rep3	rep1	rep2	rep3
Gene_ID	Description	0d_Hitomebore_15℃_rep1	0d_Hitomebore_15℃_rep2	0d_Hitomebore_15℃_rep3	1d_Hitomebore_15℃_rep1	1d_Hitomebore_15℃_rep2	1d_Hitomebore_15℃_rep3	2d_Hitomebore_15℃_rep1	2d_Hitomebore_15℃_rep2	2d_Hitomebore_15℃_rep3	3d_Hitomebore_15℃_rep1	3d_Hitomebore_15℃_rep2	3d_Hitomebore_15℃_rep3	0d_NIL_15℃_rep1	0d_NIL_15℃_rep2	0d_NIL_15℃_rep3	1d_NIL_15℃_rep1	1d_NIL_15℃_rep2	1d_NIL_15℃_rep3	2d_NIL_15℃_rep1	2d_NIL_15℃_rep2	2d_NIL_15℃_rep3	3d_NIL_15℃_rep1	3d_NIL_15℃_rep2	3d_NIL_15℃_rep3	0d_Hitomebore_25℃_rep1	0d_Hitomebore_25℃_rep2	0d_Hitomebore_25℃_rep3	1d_Hitomebore_25℃_rep1	1d_Hitomebore_25℃_rep2	1d_Hitomebore_25℃_rep3	2d_Hitomebore_25℃_rep1	2d_Hitomebore_25℃_rep2	2d_Hitomebore_25℃_rep3	3d_Hitomebore_25℃_rep1	3d_Hitomebore_25℃_rep2	3d_Hitomebore_25℃_rep3	0d_NIL_25℃_rep1	0d_NIL_25℃_rep2	0d_NIL_25℃_rep3	1d_NIL_25℃_rep1	1d_NIL_25℃_rep2	1d_NIL_25℃_rep3	2d_NIL_25℃_rep1	2d_NIL_25℃_rep2	2d_NIL_25℃_rep3	3d_NIL_25℃_rep1	3d_NIL_25℃_rep2	3d_NIL_25℃_rep3
Os01g0100100	RabGAP/TBC domain containing protein.	1.39	2.37	2.15	6.32	8.28	7.20	7.23	6.90	4.54	5.29	4.73	6.12	1.58	1.38	2.10	6.73	9.01	9.28	5.17	7.75	5.62	3.18	4.91	6.78	0.98	2.57	2.33	4.38	3.91	5.80	2.29	3.19	2.80	1.97	2.87	2.71	1.29	1.31	2.32	4.41	5.08	4.91	3.05	4.28	6.41	2.17	3.32	3.58
Os01g0100200	Conserved hypothetical protein.	1.11	2.08	0.52	1.36	1.32	0.00	0.73	0.95	0.38	0.32	0.52	1.17	1.65	1.86	2.23	2.04	0.65	1.21	0.56	0.50	0.00	0.56	0.71	0.33	0.57	1.47	0.78	0.69	0.77	0.25	0.11	0.00	0.34	0.30	0.50	0.00	1.45	3.40	1.55	0.00	0.72	0.00	0.56	0.00	0.00	0.53	0.00	0.00
Os01g0100300	Cytochrome P450 domain containing protein.	0.00	0.00	0.00	0.00	0.36	0.00	0.00	0.00	0.00	0.00	0.00	0.00	0.00	0.00	0.00	0.00	0.00	0.00	0.00	0.00	0.00	0.00	0.00	0.00	0.00	0.00	0.00	0.00	0.10	0.00	0.00	0.00	0.00	0.00	0.00	0.00	0.00	0.00	0.00	0.00	0.00	0.00	0.00	0.00	0.00	0.00	0.00	0.00
Os01g0100400	Similar to Pectinesterase-like protein.	0.18	0.76	0.41	0.68	0.91	1.32	1.13	1.51	0.77	1.32	1.05	1.32	0.52	0.59	0.09	0.51	0.13	0.44	1.23	1.22	0.83	1.18	1.85	1.25	0.11	0.51	0.91	3.07	3.42	1.94	4.66	2.95	3.48	3.54	2.94	2.58	0.17	0.28	0.19	3.00	2.56	2.40	3.56	4.08	2.03	3.63	3.99	3.82
Os01g0100466	Hypothetical protein.	0.00	0.00	0.00	0.00	0.00	0.00	0.00	0.00	0.00	0.00	0.00	0.00	0.00	0.00	0.00	0.00	0.00	0.00	0.00	0.00	0.00	0.00	0.00	0.00	0.00	0.00	0.00	0.00	0.00	0.00	0.00	0.00	0.00	0.00	0.00	0.00	0.00	0.00	0.00	0.00	0.00	0.00	0.00	0.00	0.00	0.00	0.00	0.00
Os01g0100500	Immunoglobulin-like domain containing protein.	3.90	9.25	4.74	9.89	7.89	8.94	8.48	9.49	8.34	8.00	7.60	8.55	2.44	5.99	9.76	11.81	7.26	7.23	10.16	9.27	7.20	5.66	7.03	6.67	3.99	7.87	8.56	9.80	8.92	8.47	9.34	7.77	7.88	5.25	8.37	9.20	2.23	4.79	7.54	11.20	11.04	8.10	10.84	11.21	5.69	6.66	7.64	10.26
Os01g0100600	Single-stranded nucleic acid binding R3H domain containing protein.	5.51	9.66	8.65	11.62	11.49	11.94	10.80	8.24	9.12	7.23	8.56	9.98	6.61	10.18	10.17	12.54	12.16	15.68	8.68	12.49	10.12	6.53	9.81	9.65	6.93	9.11	12.35	5.13	5.91	7.36	5.28	5.70	4.90	4.89	5.31	10.29	6.60	5.21	8.12	6.19	6.49	7.63	4.45	7.72	7.50	2.85	4.79	6.60
Os01g0100650	Hypothetical gene.	0.00	0.00	0.00	0.00	0.00	0.00	0.00	0.00	0.00	0.00	0.00	0.00	0.00	0.00	0.00	0.00	0.00	0.00	0.00	0.00	0.00	0.00	0.00	0.00	0.00	0.00	0.00	0.00	0.00	0.00	0.00	0.00	0.00	0.00	0.00	0.00	0.00	0.00	0.00	0.00	0.00	0.00	0.00	0.00	0.00	0.00	0.00	0.00
Os01g0100700	Similar to 40S ribosomal protein S5-1.	112.10	108.97	123.55	234.65	215.49	221.14	261.08	304.78	323.64	230.66	254.50	239.50	103.17	101.13	103.41	230.72	253.92	226.84	288.42	253.09	293.58	304.15	265.09	297.69	100.63	112.77	88.05	296.39	265.08	276.16	304.96	359.34	315.16	368.27	332.73	302.44	91.59	92.13	101.37	317.31	329.69	284.43	386.36	301.97	301.83	385.16	301.24	269.53
Os01g0100800	Protein of unknown function DUF1664 family protein.	2.74	3.70	4.69	3.28	6.62	6.49	5.87	4.85	4.07	4.18	4.74	5.75	4.11	4.78	4.27	5.82	9.13	11.94	4.30	4.69	6.87	3.32	4.37	6.84	4.72	5.90	5.38	5.15	6.76	6.17	2.88	4.85	4.22	2.56	4.81	5.93	1.10	2.74	7.09	5.59	6.39	9.83	3.34	5.71	5.35	5.00	7.43	4.06
Os01g0100900	Sphingosine-1-phosphate lyase, Disease resistance response	9.27	17.12	14.58	15.57	14.35	11.29	14.87	13.18	11.87	19.91	15.27	13.33	11.53	12.61	13.20	12.51	14.38	23.95	14.92	10.34	16.36	6.65	8.56	14.00	15.02	16.24	16.22	36.22	22.18	24.13	32.46	18.24	24.50	21.33	23.73	24.14	5.56	12.72	14.73	35.52	24.31	17.53	31.94	25.80	24.61	15.31	27.91	22.59
Os01g0101150	Hypothetical conserved gene.	0.00	0.15	0.06	0.37	1.19	0.10	0.32	0.96	0.72	0.34	0.65	0.20	0.00	0.00	0.17	0.47	0.29	0.75	0.30	1.44	0.15	0.38	0.32	1.22	0.00	0.13	0.28	0.25	0.25	0.32	0.24	0.28	0.36	0.06	0.44	0.53	0.00	0.06	0.15	0.53	0.55	0.55	0.15	0.11	0.00	0.10	0.00	0.00
Os01g0101175	Non-protein coding transcript.	0.00	0.05	0.14	0.00	0.00	0.25	0.10	0.00	0.00	0.00	0.06	0.12	0.01	0.00	0.11	0.15	0.19	0.00	0.12	0.00	0.18	0.00	0.00	0.00	0.00	0.11	0.00	0.00	0.00	0.00	0.00	0.02	0.30	0.13	0.01	0.49	0.00	0.16	0.00	0.00	0.00	0.15	0.00	0.00	0.00	0.25	0.00	0.00
Os01g0101200	2, 3-diketo-5-methylthio-1-phosphopentane phosphatase domain containing protein.	0.50	0.18	0.10	0.62	1.37	0.98	1.05	1.66	1.02	0.74	2.69	1.36	0.34	0.09	0.68	0.69	1.71	1.15	1.93	1.73	4.03	0.91	1.76	2.19	0.38	0.00	0.34	1.60	1.76	1.84	0.89	1.07	1.35	1.18	3.22	0.85	0.09	0.16	0.48	1.45	1.89	1.75	1.00	2.15	2.16	1.54	3.26	3.36
Os01g0101300	Similar to MRNA, partial cds, clone: RAFL22-26-L17. (Fragment).	2.35	2.77	2.58	7.20	5.99	6.94	7.36	5.21	6.72	7.54	5.56	6.25	2.43	3.44	3.06	8.64	8.85	8.82	10.76	6.89	6.95	8.18	6.92	8.64	3.84	3.23	4.94	6.05	5.66	5.48	2.93	3.13	3.95	3.39	5.08	3.10	0.91	1.88	2.57	5.56	6.00	4.27	6.81	4.33	4.79	3.95	4.10	3.94
Os01g0101600	Immunoglobulin-like fold domain containing protein.	1.47	3.25	2.40	10.33	10.41	11.70	10.03	9.67	6.90	7.11	5.63	6.65	1.13	3.81	1.97	11.34	11.93	12.41	7.85	7.61	6.60	7.03	7.99	8.25	1.98	2.67	1.54	8.04	7.37	8.00	6.91	6.77	5.99	4.22	6.77	5.87	2.42	1.14	2.26	7.91	9.08	9.02	6.67	7.79	7.61	6.68	5.46	6.21
Os01g0101700	Similar to chaperone protein dnaJ 20.	11.10	7.34	7.18	5.21	5.81	8.93	9.02	10.80	10.29	6.48	7.29	7.87	9.36	6.96	9.87	7.84	6.34	5.55	5.62	9.43	6.89	5.86	9.12	7.72	7.08	8.95	9.91	10.88	12.80	13.33	7.50	7.34	8.75	7.62	7.91	5.12	8.33	8.79	8.47	10.06	11.75	11.64	10.39	7.18	5.25	5.31	9.60	13.62
Os01g0101800	Conserved hypothetical protein.	0.00	0.09	0.00	0.33	0.32	0.30	0.48	0.99	0.97	0.97	0.81	0.56	0.00	0.39	0.10	0.76	0.50	0.30	0.43	0.62	0.38	1.67	1.05	1.01	0.20	0.07	0.00	0.90	0.26	0.32	0.91	0.68	0.88	1.14	0.67	0.71	0.12	0.16	0.08	1.34	1.02	1.55	1.56	1.63	1.05	1.69	0.82	0.00
Os01g0101850	Hypothetical protein.	0.00	0.00	0.00	0.00	0.00	0.00	0.00	0.00	0.00	0.00	0.00	0.00	0.00	0.00	0.00	0.00	0.00	0.00	0.00	0.00	0.00	0.00	0.00	0.00	0.00	0.00	0.00	0.00	0.00	0.00	0.00	0.00	0.00	0.00	0.00	0.00	0.00	0.00	0.00	0.00	0.00	0.00	0.00	0.00	0.00	0.00	0.00	0.00
Os01g0101900	Similar to OSIGBa0075F02.3 protein.	0.00	0.00	0.00	0.00	0.00	0.00	0.00	0.45	0.00	0.00	0.00	0.44	0.33	0.00	0.00	0.00	0.00	0.00	0.00	0.35	0.00	0.32	0.00	0.86	0.00	1.58	0.43	0.00	0.00	0.00	0.00	0.00	0.00	0.50	0.00	0.00	0.00	0.36	0.42	0.00	0.00	0.84	0.00	0.00	0.00	0.00	0.00	0.95
Os01g0102000	Non-specific phospholipase C, Mesocotyl development	1.31	4.10	2.43	8.09	7.13	6.50	7.71	5.27	6.56	3.18	2.56	3.54	1.43	3.52	3.12	14.39	9.40	5.77	12.52	4.58	10.39	4.45	4.97	5.94	0.66	3.16	3.48	17.53	10.88	10.98	11.85	8.67	9.23	7.34	5.50	6.24	0.89	4.48	4.60	23.66	17.84	11.98	18.22	13.23	8.02	4.65	4.99	7.48
Os01g0102300	Thylakoid lumen protein, Photosynthesis and chloroplast development	2.53	7.91	5.23	4.55	7.78	5.60	4.19	4.45	2.20	5.59	5.36	7.34	4.10	7.97	6.22	4.61	7.54	3.26	3.39	7.51	7.50	1.57	3.79	5.65	4.94	5.48	5.04	9.07	10.94	11.91	4.61	8.33	3.96	3.10	6.41	6.34	1.04	3.47	10.21	6.53	9.60	11.12	4.39	4.83	8.64	4.65	2.22	2.54
Os01g0102400	Nuclear factor Y (NF-Y) transcription factor C9, CCAAT box binding factor, Heme-associated protein 5H	0.85	0.00	0.21	0.00	0.16	0.00	0.00	0.00	0.00	0.00	0.00	0.34	0.00	0.28	0.00	0.09	0.00	0.30	0.07	0.00	0.00	0.24	0.00	0.16	0.00	0.17	0.57	0.08	0.28	0.10	0.00	0.53	0.23	0.00	0.00	0.09	0.40	0.29	0.48	0.00	0.09	0.10	0.00	0.00	0.18	0.00	0.51	0.00
Os01g0102500	Conserved hypothetical protein.	8.75	10.66	8.25	30.03	21.32	21.80	15.02	14.62	11.78	13.16	10.04	11.68	6.28	13.39	12.74	31.74	29.58	27.45	18.86	15.27	13.27	11.92	12.05	16.07	10.20	10.19	8.77	9.77	8.69	10.36	11.35	8.09	7.02	8.36	5.46	6.97	10.32	9.24	9.24	13.50	10.89	9.82	11.86	10.04	10.34	14.10	12.98	13.18
Os01g0102600	Shikimate kinase domain containing protein.	2.29	2.25	0.85	1.22	1.76	3.49	2.96	3.05	3.47	2.81	3.61	3.10	0.35	0.00	1.36	1.22	1.54	2.10	2.68	3.94	5.42	1.32	5.32	3.97	1.45	1.40	0.60	1.71	2.59	1.50	1.14	1.19	0.13	3.36	2.86	2.56	0.40	1.03	0.55	2.35	3.83	4.71	2.84	5.46	4.01	6.81	6.77	8.68
Os01g0102700	Translocon-associated beta family protein.	47.39	54.54	55.77	171.44	131.81	122.72	134.25	112.28	108.41	128.32	97.86	89.63	39.09	51.81	47.53	134.09	125.47	166.71	150.06	111.11	107.55	129.66	101.59	100.98	48.43	54.30	48.98	130.21	86.24	84.77	113.45	80.87	78.04	88.15	84.90	84.96	37.36	43.70	54.42	136.14	118.17	118.85	149.37	121.31	106.40	119.70	111.79	132.42
Os01g0102800	Chromatin remodeling factor 704, Sucrose non-fermenting 2 (Snf2) family protein, Salt and drought stress response, Response to M. oryzae infection	0.63	1.87	1.17	6.51	7.74	6.88	5.36	6.35	4.44	3.93	5.91	5.62	0.95	2.21	1.56	8.90	9.59	10.69	4.86	7.80	6.28	2.57	5.05	8.25	0.52	1.22	1.24	3.83	3.79	4.17	3.40	1.89	2.09	1.38	2.46	1.35	0.50	1.06	2.07	4.10	4.49	3.32	2.79	2.98	2.41	1.84	2.91	2.64
Os01g0102850	Similar to nitrilase 2.	1.09	0.00	1.22	0.68	2.09	0.65	1.18	2.64	0.48	0.35	3.13	2.40	0.00	1.57	0.46	1.24	1.04	1.71	1.18	0.98	1.93	0.00	1.51	2.29	0.00	1.14	1.86	0.00	1.39	1.15	0.00	0.00	1.15	0.00	2.85	0.00	0.56	0.00	0.93	0.42	0.69	2.21	0.19	1.90	1.03	1.13	2.87	0.00
Os01g0102900	Light-regulated protein, Regulation of light-dependent attachment of LEAF-TYPE FERREDOXIN-NADP+ OXIDOREDUCTASE (LFNR) to the thylakoid membrane	8.01	13.99	7.53	4.52	10.21	10.26	9.24	9.44	9.71	6.50	7.68	11.30	5.10	16.92	10.14	9.00	7.34	6.68	8.40	12.97	16.48	7.96	9.28	11.22	12.89	10.73	11.96	0.89	2.21	3.02	3.76	2.87	4.54	6.29	5.75	4.04	18.78	7.16	10.51	1.61	4.37	5.84	3.84	6.09	8.96	9.98	6.97	15.39
Os01g0103000	Snf7 family protein.	2.91	3.96	3.66	8.62	7.74	9.01	17.64	16.91	21.25	16.13	24.41	21.22	2.76	2.80	2.95	6.88	10.34	13.66	12.35	23.26	18.09	23.49	22.72	24.73	2.28	0.67	1.94	13.07	11.92	12.84	11.48	15.53	13.83	11.12	12.56	16.83	3.91	1.59	3.75	16.88	20.22	21.99	21.21	24.59	20.44	14.88	18.99	18.69
Os01g0103050	Non-protein coding transcript.	0.00	0.00	0.03	0.00	0.03	0.00	0.00	0.00	0.12	0.04	0.31	0.05	0.00	0.00	0.00	0.00	0.00	0.00	0.00	0.15	0.32	0.00	0.00	0.07	0.00	0.00	0.00	0.00	0.00	0.05	0.00	0.20	0.00	0.00	0.08	0.06	0.00	0.00	0.00	0.00	0.00	0.00	0.00	0.00	0.00	0.10	0.00	0.00
Os01g0103075	Hypothetical protein.	0.26	0.42	0.00	0.00	0.00	0.00	0.00	0.00	0.00	0.30	0.00	0.00	0.00	0.00	0.00	0.00	0.00	0.00	0.00	0.00	0.00	0.00	0.00	0.00	0.00	0.09	0.11	0.00	0.00	0.00	0.00	0.00	0.00	0.00	0.00	0.00	0.20	0.06	0.00	0.00	0.00	0.00	0.00	0.00	0.00	0.00	0.00	1.06
Os01g0103100	Nitrate transporter, Regulation of nitrogen use efficiency (NUE)	0.61	0.93	1.18	10.16	5.24	6.65	11.67	4.93	5.04	9.45	4.70	7.96	0.54	2.32	1.04	8.82	7.41	6.28	9.40	5.31	3.45	4.24	4.34	4.76	0.51	0.69	0.19	5.27	4.81	5.44	3.65	2.22	1.30	2.71	0.95	1.63	0.34	0.26	1.10	7.50	2.74	3.15	3.99	3.28	2.66	2.76	2.29	2.00
Os01g0103400	Hypothetical gene.	0.00	0.00	0.00	0.00	0.00	0.00	0.00	0.00	0.00	0.00	0.00	0.00	0.00	0.00	0.00	0.40	0.00	0.00	0.00	0.00	0.00	0.00	0.00	0.00	0.00	0.00	0.00	0.00	0.00	0.00	0.00	0.00	0.00	0.00	0.00	0.00	0.00	0.00	0.00	0.00	0.00	0.00	0.00	0.00	0.00	0.00	0.00	0.00
Os01g0103600	Similar to sterol-8, 7-isomerase.	4.20	2.13	3.91	13.21	9.90	11.60	14.66	11.05	14.68	14.66	12.09	9.28	2.16	4.02	4.15	10.19	9.37	9.81	12.90	11.71	15.32	14.25	11.71	18.79	2.43	4.55	1.85	17.39	14.19	14.69	20.85	14.83	14.12	31.28	25.99	25.94	3.53	2.21	2.23	25.61	23.68	26.16	47.60	34.39	36.45	57.23	49.23	53.66
Os01g0103650	Hypothetical gene.	0.00	0.00	0.00	0.00	0.00	0.00	0.00	0.00	0.00	0.00	0.00	0.00	0.00	0.00	0.00	0.00	0.00	0.00	0.00	0.00	0.00	0.00	0.00	0.00	0.00	0.00	0.00	0.00	0.00	0.00	0.00	0.00	0.00	0.00	0.00	0.00	0.00	0.00	0.00	0.00	0.00	0.00	0.00	0.00	0.00	0.00	0.00	0.00
Os01g0103700	Conserved hypothetical protein.	0.64	0.29	0.36	0.57	0.79	0.88	0.77	0.86	0.90	1.24	1.25	0.79	0.07	0.43	0.59	0.89	1.30	1.49	1.26	1.21	1.17	0.44	0.60	1.00	0.10	0.05	0.24	0.57	0.93	0.46	0.24	0.46	0.46	0.78	0.39	0.54	0.22	0.21	0.13	0.85	1.29	1.13	0.38	1.25	0.44	0.54	1.46	0.77
Os01g0103800	Conserved hypothetical protein.	4.78	7.65	8.36	26.63	23.97	23.91	24.30	25.15	19.53	20.64	21.90	23.25	5.78	8.18	9.22	24.25	23.78	21.30	25.33	22.72	24.44	19.43	21.26	24.51	6.00	9.73	9.48	17.90	17.71	19.24	19.15	17.96	13.07	13.77	14.51	14.15	5.01	7.19	8.26	21.20	18.82	21.83	16.31	17.80	18.03	16.62	13.93	15.47
Os01g0103900	Polynucleotidyl transferase, Ribonuclease H fold domain containing protein.	0.18	0.31	0.16	0.23	0.16	0.35	0.28	0.21	0.00	0.14	0.00	0.00	0.15	0.00	0.07	0.54	0.30	0.54	0.48	0.00	0.10	0.06	0.19	0.02	0.21	0.05	0.20	0.17	0.00	0.00	0.12	0.20	0.38	0.00	0.30	0.33	0.00	0.00	0.19	0.12	0.00	0.23	0.34	0.61	0.21	0.30	0.25	0.28
Os01g0104000	C-type lectin domain containing protein.	19.37	29.65	31.45	45.24	32.15	32.67	36.71	25.69	23.05	32.74	26.48	28.28	20.85	33.24	25.85	46.29	31.18	31.94	32.22	22.96	23.51	27.95	28.59	25.02	22.36	27.80	27.49	40.17	26.69	32.13	38.10	26.28	25.93	24.80	24.84	20.76	11.94	24.54	31.35	36.39	27.00	28.63	32.55	27.70	22.08	19.16	25.50	17.36
Os01g0104100	Chaperone protein to regulate catalase (CAT) activity, Cold inducible zinc finger protein, Tolerance to cold, salt and drought	21.24	26.57	26.82	42.48	35.64	37.28	40.15	30.69	30.52	31.00	33.45	29.68	23.27	22.29	22.89	40.87	36.99	42.44	37.71	38.82	35.44	30.29	34.91	29.63	23.69	22.46	21.60	28.40	23.92	30.08	20.44	15.98	16.01	17.39	13.04	15.49	19.90	18.11	27.80	34.59	29.21	21.78	17.82	14.69	14.31	15.24	10.85	18.24
Os01g0104200	Stress-responsive NAC transcription factor, Positive regulation of BR-regulated rice architecture, Negative modulation of ABA-mediated drought tolerance	0.00	0.00	0.15	0.00	0.00	0.00	0.00	0.00	0.00	0.00	0.00	0.00	0.00	0.00	0.00	0.00	0.00	0.00	0.00	0.00	0.00	0.00	0.00	0.00	0.00	0.00	0.00	0.00	0.00	0.11	0.00	0.12	0.00	0.09	0.00	0.48	0.00	0.00	0.00	0.00	0.00	0.00	0.24	0.00	0.33	0.65	1.35	0.23
Os01g0104350	Non-protein coding transcript.	22.61	23.43	27.85	26.52	58.84	54.56	24.99	49.79	40.07	16.87	30.44	56.18	16.53	21.93	19.96	32.86	49.75	41.87	33.26	55.64	64.93	21.66	37.78	39.51	13.72	15.27	15.82	18.66	34.99	30.45	14.09	23.51	31.28	14.54	28.59	33.61	10.93	17.19	11.83	22.02	29.42	23.37	12.67	22.29	20.07	8.79	25.08	26.50
Os01g0104400	S-type euonymus-related lectin (EUL), Response to ABA treatment	211.39	191.37	175.75	169.89	163.83	162.80	356.93	256.85	237.80	364.81	307.94	279.64	225.62	159.35	171.84	138.90	130.87	107.02	257.04	260.08	209.35	350.64	345.27	250.91	206.10	167.39	179.58	184.42	178.37	189.11	165.46	137.82	127.55	178.21	132.84	132.76	195.93	183.15	195.98	194.17	154.12	152.13	163.89	149.02	165.98	181.15	129.54	166.70
Os01g0104500	NAC transcription factor, Regulation of starch and storage protein synthesis	3.24	1.96	1.95	0.74	1.90	1.56	1.85	1.52	0.82	1.25	1.00	0.62	1.36	1.47	2.73	1.70	1.10	0.79	1.63	0.71	1.58	1.25	0.54	3.20	1.75	1.26	2.20	0.83	1.69	0.91	0.27	1.04	1.09	0.51	1.35	0.39	1.15	1.39	1.91	0.88	0.79	2.55	1.21	1.24	1.73	1.97	4.64	1.05
Os01g0104600	Homolog of Arabidopsis DE-ETIOLATED1 (DET1), Modulation of the ABA signaling pathway and ABA biosynthesis, Regulation of chlorophyll content	2.12	2.69	2.36	6.82	5.41	7.41	6.83	6.74	7.32	7.41	8.50	6.95	1.59	2.20	3.15	5.23	9.59	10.61	8.95	9.46	8.13	3.77	9.43	10.04	1.84	1.75	2.82	6.80	6.91	8.04	5.59	4.89	4.48	3.60	4.43	4.82	0.84	2.21	2.78	6.56	8.14	8.20	7.24	7.05	5.16	3.44	5.58	4.78
Os01g0104800	Sas10/Utp3 family protein.	12.13	24.14	14.86	30.95	34.16	40.68	39.12	38.72	23.09	21.06	31.85	34.92	10.68	27.00	20.77	26.20	44.36	50.12	28.61	46.57	34.21	26.92	31.33	38.11	10.88	24.33	21.12	25.54	23.45	27.67	16.70	17.72	18.28	9.58	15.56	14.62	8.29	9.10	23.09	24.28	31.69	28.24	12.23	18.10	17.71	8.72	13.98	12.92
Os01g0104900	Transferase family protein.	0.79	0.73	1.13	6.60	7.96	4.98	14.07	7.12	5.78	6.71	9.94	7.18	0.68	0.63	0.92	9.81	7.78	7.25	13.93	10.53	12.35	9.39	12.88	14.07	0.67	0.90	0.55	11.51	9.43	9.77	14.84	12.88	11.50	16.70	18.89	17.17	1.32	0.42	1.14	17.25	21.03	18.86	28.12	25.25	26.72	25.30	24.36	25.39
Os01g0105300	Similar to HAT family dimerisation domain containing protein, expressed.	0.09	0.00	0.00	0.00	0.00	0.09	0.00	0.00	0.03	0.03	0.00	0.00	0.00	0.02	0.00	0.00	0.07	0.13	0.00	0.07	0.13	0.00	0.00	0.06	0.09	0.00	0.00	0.00	0.03	0.00	0.02	0.05	0.00	0.00	0.00	0.00	0.00	0.00	0.00	0.00	0.00	0.06	0.00	0.00	0.00	0.00	0.00	0.00
Os01g0105400	Similar to Kinesin heavy chain.	2.58	5.22	4.59	3.88	11.70	13.65	4.95	10.43	8.75	3.07	12.39	10.07	2.44	5.28	3.94	5.83	13.19	17.62	7.55	14.27	13.08	1.53	6.29	10.52	2.14	3.77	5.32	6.67	6.81	10.80	5.43	6.69	7.42	5.10	9.14	8.51	1.85	2.35	4.26	5.36	11.05	9.08	3.90	8.66	11.73	3.62	8.12	10.74
Os01g0105700	Basic helix-loop-helix dimerisation region bHLH domain containing protein.	0.00	0.20	0.00	0.57	0.57	0.62	0.00	1.48	0.36	0.87	0.94	0.35	0.07	0.25	0.00	0.40	0.42	1.20	0.81	1.15	0.63	0.31	0.90	1.51	0.00	0.00	0.62	0.73	0.44	0.22	0.28	0.80	0.40	0.68	0.19	0.77	0.16	0.32	0.19	0.74	0.71	0.40	0.40	0.19	1.29	0.75	0.71	1.20
Os01g0105800	Similar to Iron sulfur assembly protein 1.	42.68	59.15	42.01	30.41	35.45	30.81	19.40	23.86	22.48	13.50	17.24	19.68	37.58	52.43	44.99	23.10	24.05	24.40	18.31	27.44	29.28	15.39	22.36	25.04	38.25	39.82	45.73	16.10	19.45	15.83	9.50	14.98	13.68	10.18	13.47	17.60	30.06	38.34	41.87	13.47	16.22	18.88	7.40	14.11	14.17	6.75	16.77	11.16
Os01g0105900	PfkB carbohydrate kinase protein, Regulation of plant height and leaf structure	4.78	7.94	7.60	19.47	11.18	12.95	14.15	9.70	12.98	12.97	10.24	10.29	4.79	5.58	7.64	17.04	17.77	20.20	10.69	16.14	12.02	8.72	12.48	15.16	6.66	4.85	4.39	8.93	9.15	10.30	10.50	7.53	10.84	13.56	12.51	16.29	5.62	4.16	7.47	12.45	13.24	17.24	15.89	18.94	22.90	19.10	19.41	23.99
Os01g0106200	Similar to RER1A protein (AtRER1A).	19.16	20.20	23.25	75.11	56.76	46.40	47.31	36.81	41.30	44.71	32.68	30.55	18.32	28.85	21.03	66.37	57.64	58.08	54.90	39.51	34.83	38.06	39.56	35.47	19.65	24.85	16.26	42.21	35.83	28.54	37.58	21.23	28.66	38.27	29.63	29.90	15.58	22.67	31.09	52.04	41.98	40.11	61.73	52.92	35.39	50.85	43.06	59.31
Os01g0106300	Similar to Isoflavone reductase homolog IRL (EC 1.3.1.-).	0.00	0.00	0.00	0.12	0.00	0.00	0.00	0.29	0.46	0.00	0.34	0.00	0.42	0.00	0.00	0.23	0.00	0.00	0.12	0.00	0.36	0.43	0.00	0.09	0.00	0.00	0.00	0.27	0.00	0.00	1.35	0.00	0.42	3.22	0.85	3.44	0.14	0.00	0.14	0.26	0.93	1.06	4.60	3.42	2.49	7.30	7.18	8.43
Os01g0106400	Isoflavone reductase-like protein, Homeostasis of reactive oxygen species (ROS)	6.40	4.85	3.81	4.24	7.03	2.79	6.60	2.20	7.04	3.63	18.22	1.01	1.19	6.83	4.73	1.86	3.02	2.50	7.73	4.73	1.21	2.43	5.80	2.51	2.10	3.90	6.27	2.72	7.44	12.24	4.73	8.35	6.57	15.79	7.57	6.50	5.11	4.59	4.81	7.55	4.64	7.13	2.94	1.64	14.66	17.73	32.13	11.70
Os01g0106500	Conserved hypothetical protein.	18.66	25.58	25.26	30.09	42.89	41.64	48.32	66.17	62.82	22.85	50.83	59.75	17.99	24.19	20.10	37.96	50.80	43.15	35.52	67.17	70.04	47.66	42.61	63.44	23.76	23.93	26.88	46.82	52.12	50.21	34.04	60.38	54.36	32.69	47.13	50.83	21.90	15.21	27.00	36.60	61.72	71.92	41.50	48.92	56.04	42.87	36.57	30.27
Os01g0106600	Similar to Chitin-binding lectin 1 precursor (PL-I).	0.00	0.00	0.00	0.00	0.00	0.00	0.27	0.52	0.00	0.00	0.45	0.00	0.00	0.00	0.00	0.00	0.00	0.00	0.15	0.00	0.00	0.30	0.27	0.00	0.00	0.00	0.00	0.00	0.00	0.00	0.36	0.00	0.00	0.35	0.37	0.32	0.00	0.00	0.00	0.34	0.00	0.25	1.34	0.48	0.31	3.46	0.79	0.41
Os01g0106700	PI3Kc (Phosphoinositide 3-kinasecatalytic domain) and FATC (FRAP, ATM, TRRAP C-terminal) domain containing protein, ATM homolog, Accurate repair of meiotic double-strand breaks	0.34	0.90	0.85	0.54	1.43	1.59	1.50	2.20	1.19	0.94	2.24	2.30	0.27	1.10	1.10	0.85	1.84	2.19	1.45	2.38	2.61	0.70	1.31	2.34	0.48	1.10	1.03	1.18	2.44	2.01	1.28	1.56	1.71	0.92	1.82	1.94	0.24	0.38	0.94	1.47	2.33	1.59	1.10	1.62	2.54	0.98	1.91	1.18
Os01g0106800	Similar to RING-box protein 1A (Regulator of cullins 1a) (dRbx1).	139.03	142.22	159.25	175.23	231.93	207.91	158.13	198.73	216.29	175.83	200.36	195.75	137.27	166.12	160.04	180.24	194.93	210.67	172.79	173.73	187.58	167.15	195.39	202.60	141.02	147.20	148.34	136.46	180.54	177.59	122.69	169.48	122.78	121.27	140.76	166.90	127.32	114.90	140.59	142.73	176.66	178.85	132.03	181.57	177.31	180.90	141.37	162.80
Os01g0106900	Deoxyxylulose 5-phosphate reductoisomerase	3.66	6.21	3.94	73.90	28.30	16.68	21.30	21.63	38.07	39.82	34.82	22.02	3.05	4.67	3.65	43.61	43.86	81.65	25.20	27.89	27.94	20.76	40.70	40.36	2.94	4.97	5.86	48.67	27.05	28.78	23.17	16.04	48.35	18.18	20.96	17.41	3.05	5.47	6.24	27.35	27.37	28.80	28.17	17.88	25.52	15.24	21.14	15.10
Os01g0107000	Similar to peroxin Pex14.	16.64	25.67	21.15	18.31	14.67	14.29	16.40	14.50	13.43	18.78	15.33	16.18	20.06	17.51	18.95	18.47	15.94	18.73	18.14	13.32	16.10	18.05	12.69	12.79	22.69	20.35	21.07	15.05	10.44	11.78	14.05	9.81	12.73	9.71	11.28	10.55	15.84	18.71	16.95	15.58	11.34	8.85	11.54	9.49	12.83	9.96	11.03	12.51
Os01g0107400	Conserved hypothetical protein.	2.19	5.63	3.70	10.29	9.96	14.05	12.08	10.51	8.94	13.18	8.64	10.57	2.07	5.28	2.84	11.64	13.88	9.88	18.46	8.19	7.62	12.15	10.44	14.25	3.18	5.63	6.68	12.70	12.01	9.15	12.76	11.99	9.12	8.94	6.92	11.79	4.02	2.89	2.71	12.50	12.93	20.88	21.81	11.56	13.68	16.59	13.52	19.52
Os01g0107700	Similar to LIMONENE cyclase like protein.	1.75	1.47	1.06	2.28	3.13	2.89	2.09	2.42	2.25	2.48	2.08	1.82	1.14	1.53	1.29	3.93	2.93	2.73	3.32	3.81	1.48	2.16	2.51	2.62	1.00	0.49	2.32	3.11	1.78	1.83	1.93	1.28	2.64	0.58	2.10	2.14	0.64	0.64	2.42	2.81	3.09	1.74	2.90	2.12	3.37	2.19	2.26	1.11
Os01g0107750	Hypothetical protein.	0.00	0.00	0.00	0.00	0.00	0.00	0.00	0.00	0.00	0.00	0.00	0.00	0.00	0.00	0.00	0.00	0.00	0.41	0.00	0.00	0.00	0.00	0.00	0.04	0.00	0.29	0.05	0.00	0.00	0.00	0.00	0.00	0.00	0.00	0.00	0.00	0.00	0.00	0.00	0.00	0.00	0.00	0.00	0.00	0.55	0.00	0.00	0.00
Os01g0107801	Non-protein coding transcript.	0.00	0.00	0.00	0.00	0.00	0.00	0.00	0.00	0.00	0.00	0.00	0.00	0.00	0.00	0.00	0.00	0.00	0.00	0.00	0.00	0.00	0.00	0.00	0.00	0.00	0.00	0.00	0.00	0.00	0.00	0.00	0.00	0.00	0.00	0.00	0.00	0.00	0.00	0.00	0.00	0.00	0.00	0.00	0.00	0.00	0.00	0.00	0.00
Os01g0107900	Protein of unknown function DUF3506 domain containing protein.	17.29	21.46	15.37	20.86	20.81	22.24	18.31	18.84	14.44	15.99	16.78	18.04	11.54	23.74	13.33	20.83	22.57	23.89	18.30	24.00	17.19	17.35	17.27	19.47	13.81	19.14	19.68	16.84	13.77	14.69	14.84	12.02	15.16	12.21	19.37	13.11	26.42	12.06	21.62	15.94	16.14	16.70	12.91	15.50	14.42	11.62	15.71	16.81
Os01g0108000	Conserved hypothetical protein.	1.08	4.18	1.24	5.44	4.95	3.46	5.75	5.27	4.04	5.65	5.26	5.90	1.02	3.22	1.13	5.04	6.30	8.65	5.02	7.30	4.03	3.58	5.37	5.84	2.31	3.79	2.50	5.23	3.80	5.28	3.09	2.79	5.43	2.11	2.81	2.78	0.57	1.44	1.93	3.62	4.74	5.61	3.64	3.30	4.86	2.11	4.68	2.80
Os01g0108200	Similar to Prolyl endopeptidase (EC 3.4.21.26) (Post-proline cleaving enzyme) (PE).	2.25	3.25	3.07	12.60	13.56	11.37	16.07	13.97	14.03	10.76	10.23	10.82	2.30	5.71	4.28	14.09	16.83	20.19	18.45	14.74	15.60	12.04	11.74	14.70	1.66	5.08	4.16	11.44	10.44	9.79	9.28	7.04	9.19	9.15	7.25	9.24	3.12	2.67	3.47	13.17	15.21	12.10	12.67	12.41	11.94	11.45	9.81	13.83
Os01g0108400	Helix-loop-helix DNA-binding domain containing protein.	0.00	0.00	0.00	0.00	0.00	0.32	0.00	0.00	0.19	0.00	0.00	0.00	0.00	0.24	0.00	0.00	0.00	0.18	0.53	0.00	0.00	0.00	0.00	0.00	0.00	0.00	0.00	0.00	0.16	0.17	0.00	0.00	0.00	0.00	0.00	0.00	0.00	0.00	0.00	0.00	0.00	0.31	0.00	0.00	0.00	0.00	1.08	0.00
Os01g0108500	Protein of unknown function DUF3778 domain containing protein.	0.00	0.00	0.00	0.00	0.00	0.00	0.02	0.00	0.00	0.00	0.00	0.00	0.00	0.00	0.00	0.00	0.00	0.00	0.00	0.00	0.00	0.00	0.00	0.00	0.00	0.00	0.00	0.00	0.00	0.00	0.00	0.00	0.00	0.00	0.00	0.50	0.00	0.00	0.00	0.00	0.00	0.00	0.00	0.00	0.00	0.13	0.00	0.00
Os01g0108600	Basic helix-loop-helix dimerisation region bHLH domain containing protein.	5.97	7.17	4.50	34.67	21.07	27.89	17.42	10.76	14.62	22.79	15.01	11.80	7.92	8.65	5.51	24.73	29.08	23.12	12.97	17.10	11.23	14.55	16.60	11.77	6.57	4.58	7.39	18.81	13.87	18.28	15.60	12.58	14.90	11.74	11.17	14.42	4.81	6.12	4.83	16.41	17.98	15.61	19.55	14.23	13.61	15.77	11.94	18.21
Os01g0108700	Hypothetical protein.	0.00	0.00	0.00	0.00	0.00	0.00	0.00	0.00	0.00	0.00	0.00	0.86	0.00	0.00	0.35	0.00	0.00	0.00	0.00	0.00	0.00	0.00	0.00	0.00	0.00	0.00	0.00	0.00	0.00	0.00	0.00	0.00	0.00	0.00	0.00	2.17	0.00	0.00	0.00	0.00	0.00	0.00	0.00	0.00	0.80	0.00	0.00	0.00
Os01g0108800	Protein of unknown function DUF936, plant family protein.	0.00	0.00	0.00	0.37	0.69	0.63	0.00	0.00	0.00	0.24	0.07	0.05	0.15	0.07	0.00	0.28	0.21	0.80	0.00	0.23	0.11	0.00	0.00	0.13	0.00	0.11	0.06	0.21	0.11	0.29	1.89	1.56	1.51	2.44	2.75	4.92	0.00	0.00	0.09	0.49	0.77	0.35	4.49	3.63	5.08	4.66	3.46	4.76
Os01g0109000	Similar to Late embryogenesis abundant protein, group 3.	1.28	0.39	0.92	0.36	3.09	1.75	1.15	4.93	2.22	1.30	3.26	3.51	0.29	0.86	0.66	1.10	1.80	1.24	1.28	3.97	3.37	1.29	2.23	5.18	0.56	1.71	0.63	1.59	5.45	2.60	1.36	4.66	3.36	3.75	2.92	5.11	0.00	0.37	0.25	0.29	3.08	4.64	1.47	2.10	4.62	2.63	5.58	4.06
Os01g0109201	Hypothetical gene.	0.00	0.00	0.00	0.00	0.00	0.00	0.00	0.00	0.00	0.00	0.00	0.00	0.00	0.00	0.00	0.00	0.00	0.00	0.00	0.00	0.00	0.00	0.00	0.00	0.00	0.00	0.00	0.00	0.00	0.00	0.00	0.00	0.00	0.00	0.00	0.00	0.00	0.00	0.00	0.00	0.00	0.00	0.00	0.00	0.00	0.00	0.00	0.00
Os01g0109300	Similar to predicted protein.	8.88	10.06	6.41	8.43	9.09	6.57	16.23	14.43	9.30	13.52	11.56	17.58	4.90	4.04	8.92	7.65	7.09	11.54	9.86	12.21	9.47	8.28	12.22	14.68	5.91	4.40	7.19	21.61	23.05	20.83	19.43	16.30	12.29	10.48	13.63	15.14	4.03	3.68	6.68	23.40	18.59	18.70	10.76	12.32	17.17	8.22	15.83	10.32
Os01g0109366	Hypothetical conserved gene.	0.00	0.00	0.00	0.00	0.00	0.00	0.00	0.00	0.00	0.00	0.00	0.00	0.00	0.00	0.06	0.00	0.00	0.00	0.00	0.00	0.43	0.00	0.00	0.00	0.00	0.00	0.00	0.00	0.00	0.00	0.00	0.00	0.00	0.00	0.00	0.00	0.00	0.00	0.00	0.00	0.00	0.00	0.00	0.00	0.00	0.00	0.00	0.00
Os01g0109432	Hypothetical gene.	0.00	0.14	0.29	1.57	2.12	0.93	8.25	4.39	4.54	4.97	5.81	5.94	0.00	1.98	0.18	1.29	0.53	1.02	3.40	5.22	3.05	6.03	9.12	6.81	0.17	0.00	0.63	3.33	3.26	3.71	1.51	0.60	1.52	3.12	0.54	3.45	0.00	0.92	0.80	3.01	3.55	4.19	1.40	3.27	3.92	0.81	0.48	2.49
Os01g0109500	Conserved hypothetical protein.	0.10	0.54	0.00	0.50	0.57	0.94	0.00	1.10	0.87	1.13	0.68	0.75	0.00	0.53	0.00	0.19	0.35	0.09	0.83	1.21	0.76	1.88	0.75	1.45	0.27	0.32	0.00	0.68	0.00	0.70	0.45	0.20	0.91	0.28	0.81	0.23	0.91	0.75	0.00	0.69	0.45	0.24	0.59	0.00	0.00	0.77	0.87	1.28
Os01g0109700	Similar to Paired amphipathic helix repeat-containing protein / transcription regulator-related.	5.13	19.78	12.03	16.17	17.16	21.85	16.55	16.66	11.43	11.57	16.12	15.14	5.09	20.72	14.81	23.27	22.22	27.99	19.36	18.11	15.97	5.94	11.14	15.37	5.38	15.69	15.06	15.42	14.92	13.18	12.43	9.97	10.63	4.40	12.50	9.48	3.48	6.08	15.24	14.77	16.44	13.38	11.41	14.87	13.13	8.35	10.30	9.11
Os01g0109750	Paired amphipathic helix domain containing protein.	7.18	3.09	7.00	6.38	6.90	9.52	5.93	7.86	8.72	8.15	10.21	7.74	5.51	3.83	6.69	6.55	9.51	8.90	3.45	5.58	5.34	5.73	7.66	10.50	5.11	7.22	6.02	6.09	2.87	6.96	3.69	8.52	5.71	2.63	7.22	3.44	2.82	5.19	6.22	3.64	6.72	5.76	6.21	8.73	11.72	4.13	5.10	8.81
Os01g0110050	Pi homeostasis	0.00	0.00	0.00	0.00	0.00	0.00	0.00	0.00	0.00	0.00	0.00	0.00	0.00	0.00	0.00	0.00	0.00	0.00	0.00	0.00	0.00	0.00	0.00	0.00	0.00	0.00	0.00	0.00	0.00	0.00	0.00	0.00	0.00	0.00	0.00	0.00	0.00	0.00	0.00	0.00	0.00	0.00	0.00	0.00	0.00	0.00	0.00	0.00
Os01g0110100	Phosphate (Pi) transporter, Pi homeostasis	0.00	0.00	0.00	0.00	0.00	0.00	0.00	0.00	0.00	0.00	0.00	0.04	0.00	0.00	0.00	0.00	0.00	0.00	0.00	0.00	0.00	0.00	0.00	0.00	0.00	0.00	0.00	0.00	0.00	0.00	0.00	0.02	0.00	0.00	0.00	0.20	0.00	0.00	0.00	0.00	0.00	0.04	0.00	0.00	0.00	0.00	0.00	0.14
Os01g0110200	Conserved hypothetical protein.	0.00	0.00	0.00	0.00	0.00	0.00	0.41	0.00	0.00	0.00	0.00	0.00	0.00	0.00	0.00	0.00	0.00	0.00	0.00	0.00	0.13	0.00	0.00	0.00	0.00	0.18	0.00	0.00	0.00	0.00	0.00	0.00	0.00	4.74	1.83	0.51	0.15	0.00	0.00	0.00	0.00	0.00	0.56	1.46	0.66	10.87	11.32	6.74
Os01g0110400	Similar to Acetyl-CoA C-acetyltransferase.	41.56	53.04	45.55	39.83	43.85	39.97	60.74	65.08	53.44	76.02	84.48	74.97	40.51	51.46	39.66	42.82	39.01	53.20	64.85	62.32	60.07	55.78	64.05	79.23	40.68	50.34	39.27	68.45	71.63	70.88	80.74	62.79	64.94	59.35	62.86	55.32	33.63	42.95	55.43	60.94	65.25	54.78	51.40	55.92	61.28	42.89	52.84	52.32
Os01g0110500	Protein kinase, core domain containing protein.	2.60	4.74	2.50	9.80	9.72	5.77	7.45	6.72	5.65	7.44	4.79	7.14	2.84	3.86	3.33	9.01	9.29	10.43	8.91	5.73	6.72	5.87	6.68	6.95	2.91	3.48	3.42	5.37	4.00	4.40	6.66	5.51	4.16	3.75	5.24	5.85	2.97	2.62	3.22	8.32	7.35	7.59	7.41	7.56	4.28	4.60	7.46	4.40
Os01g0110600	Hypothetical protein.	0.00	0.00	0.00	0.04	0.04	0.03	0.00	0.06	0.00	0.00	0.00	0.02	0.37	0.00	0.00	0.00	0.00	0.04	0.00	0.05	0.03	0.00	0.00	0.00	0.00	0.00	0.00	0.00	0.04	0.00	0.00	0.00	0.00	0.00	0.00	0.00	0.00	0.00	0.00	0.00	0.00	0.00	0.00	0.00	0.00	0.00	0.00	0.04
Os01g0110700	Bacterial-type phosphoenolpyruvate carboxylase	0.46	0.68	0.73	2.57	2.01	1.95	4.72	6.64	2.75	4.63	7.21	3.71	0.64	0.41	0.33	1.87	1.80	3.78	4.80	3.34	3.65	3.77	3.48	3.97	0.11	0.60	0.42	3.74	2.12	3.91	5.07	1.33	3.27	2.14	2.77	1.62	0.24	0.49	0.39	4.01	3.65	3.85	3.57	2.28	1.92	1.68	2.07	2.69
Os01g0110800	Leucine-rich repeat, plant specific containing protein.	7.09	4.57	4.49	121.09	105.77	88.14	59.64	38.05	36.50	42.96	38.82	36.80	5.87	5.04	4.49	185.35	92.18	67.08	93.33	63.54	49.76	78.03	52.93	43.65	3.05	3.53	3.18	48.80	28.73	29.92	46.97	26.99	24.64	28.68	24.13	31.92	6.04	7.11	4.78	70.62	46.88	50.49	60.85	36.21	29.63	33.30	26.65	29.71
Os01g0111000	Pectinesterase inhibitor domain containing protein.	0.00	0.00	0.00	0.00	0.00	0.00	0.00	0.00	0.00	0.00	0.00	0.00	0.00	0.00	0.00	0.00	0.00	0.00	0.00	0.00	0.00	0.00	0.00	0.00	0.00	0.00	0.00	0.00	0.00	0.00	0.00	0.00	0.00	0.00	0.00	0.00	0.00	0.00	0.00	0.00	0.00	0.00	0.00	0.00	0.00	0.00	0.00	0.00
Os01g0111100	Cyclophilin-like domain containing protein.	0.00	0.18	0.19	0.00	0.18	0.00	0.00	0.00	0.00	0.00	0.00	0.29	0.00	0.00	0.15	0.00	0.00	0.00	0.00	0.00	0.00	0.00	0.28	0.00	0.00	0.00	0.17	0.00	0.27	0.00	0.00	0.00	0.00	1.78	0.25	0.54	0.00	0.00	0.00	0.00	0.18	0.42	0.48	1.50	1.54	2.01	1.36	3.79
Os01g0111200	Like-Sm ribonucleoprotein (LSM)-related domain domain containing protein.	22.86	44.08	39.71	68.52	57.76	48.35	61.39	57.14	45.14	60.73	47.27	48.12	28.99	41.84	36.10	63.24	54.42	66.91	68.94	57.50	47.49	43.93	47.83	53.05	29.71	41.04	42.36	47.08	36.30	38.22	45.59	34.15	32.79	27.66	27.67	28.51	20.00	29.78	39.91	51.28	38.51	37.90	36.60	31.60	30.83	26.71	21.70	28.30
Os01g0111300	Conserved hypothetical protein.	0.00	0.00	0.00	0.45	0.86	0.19	1.06	1.16	0.51	0.86	0.30	0.50	0.20	0.20	0.00	0.19	1.13	0.00	0.46	0.68	0.65	2.18	0.16	3.46	0.00	0.17	0.00	0.51	1.06	1.31	0.10	0.11	0.32	2.04	0.20	0.52	0.09	0.63	0.12	1.08	0.52	0.81	0.10	0.05	1.16	0.50	0.96	2.78
Os01g0111400	Zinc finger, BED-type predicted domain containing protein.	0.78	0.82	1.49	10.20	7.01	6.92	6.01	8.04	6.88	6.22	6.67	5.47	1.01	0.99	0.72	7.65	8.79	10.49	10.75	5.88	8.07	5.57	5.71	7.75	1.13	0.83	0.87	7.27	4.29	6.46	8.44	3.65	4.56	3.52	5.11	6.09	0.33	0.68	1.00	5.07	4.90	5.62	5.89	4.47	2.75	4.00	2.90	3.73
Os01g0111500	ROOT HAIR DEFECTIVE-SIX LIKE (RSL) class I basic helix-loop-helix protein, bHLH transcription factor, Regulation of root hair development	0.00	0.10	0.32	1.79	0.62	1.36	1.19	0.44	0.45	0.51	1.29	1.82	0.21	0.00	0.54	0.28	0.48	2.32	1.67	2.39	1.83	2.29	1.93	1.55	0.00	0.00	0.25	1.05	1.72	0.85	0.51	0.48	1.39	1.19	0.57	1.39	0.00	0.22	0.21	1.43	2.79	1.73	2.52	1.50	1.30	0.55	1.25	0.44
Os01g0111600	PEBP (phosphatidylethanolamine-binding protein) family protein, Regulation of ABA signaling-mediated seed germination	1690.73	1878.99	1730.56	829.23	949.02	1068.19	787.91	826.30	713.68	576.90	859.81	1004.08	1979.86	2620.15	2335.27	1023.08	913.12	692.90	757.73	876.29	876.44	732.93	939.42	945.82	1619.15	2126.85	1774.16	1149.79	1158.95	1267.45	985.83	1684.07	1447.17	929.65	1506.01	1233.31	1228.79	3253.00	2283.35	1246.94	1279.42	1169.37	1000.18	1313.20	1314.31	1014.91	1075.54	1212.54
Os01g0111700	Conserved hypothetical protein.	0.00	0.00	0.00	2.55	1.19	1.39	0.43	0.28	0.61	0.00	0.00	0.00	0.00	0.31	0.00	2.11	2.68	2.20	0.29	0.61	1.38	0.33	0.00	0.15	0.00	0.00	0.00	0.12	0.59	0.00	0.00	0.51	0.00	0.17	0.29	0.00	0.00	0.00	0.00	0.08	0.00	0.00	0.35	0.00	0.47	1.09	0.00	0.52
Os01g0111800	Conserved hypothetical protein.	19.22	26.26	18.42	29.06	48.26	44.63	35.45	44.68	44.46	21.19	19.53	33.05	17.97	31.70	26.16	34.05	47.38	45.30	38.42	39.05	32.72	24.10	33.66	36.27	13.33	24.44	20.47	30.50	31.07	37.27	42.78	51.60	37.85	65.73	77.47	95.41	19.92	14.15	24.46	37.82	58.19	91.17	82.86	113.77	91.69	166.21	169.95	206.85
Os01g0111900	Glutelin family protein.	23.61	29.80	28.52	50.90	35.88	35.27	101.02	97.12	77.86	86.93	64.73	58.87	24.40	20.50	27.67	44.78	39.64	36.35	108.01	82.95	68.54	89.43	91.09	57.89	25.50	20.13	26.09	81.28	70.65	61.41	86.18	52.04	67.91	141.59	100.00	104.48	9.08	22.16	21.93	108.55	94.23	94.00	143.21	114.57	114.09	179.88	121.84	144.36
Os01g0112000	Conserved hypothetical protein.	2.80	2.64	4.00	127.13	72.85	65.15	118.84	132.04	143.83	98.06	77.24	66.61	2.11	4.61	0.35	78.10	108.59	79.17	193.20	121.17	134.36	131.42	103.50	94.06	1.18	2.94	1.85	135.08	98.82	106.51	138.10	85.70	106.49	177.78	107.81	147.29	2.35	1.03	1.68	154.12	152.36	150.88	208.78	168.83	107.15	170.10	154.43	142.25
Os01g0112050	Non-protein coding transcript.	0.00	0.73	1.18	0.23	1.65	0.62	0.00	0.00	0.35	0.10	0.59	0.12	0.47	0.90	1.43	0.18	2.18	1.23	0.48	0.86	1.69	0.20	0.28	2.88	0.20	0.42	0.18	0.13	0.32	0.14	0.57	0.16	0.14	0.33	0.00	0.14	0.13	0.39	0.19	0.37	0.16	0.14	0.47	0.47	0.00	0.66	0.00	0.55
Os01g0112100	Conserved hypothetical protein.	1.48	2.27	2.89	13.95	9.81	8.20	9.32	6.20	6.93	8.14	6.04	6.34	2.61	3.39	2.77	13.24	11.84	12.76	13.53	8.79	7.93	9.64	7.00	6.01	2.11	1.20	3.46	9.75	5.64	6.39	8.05	4.59	4.77	7.73	4.64	6.26	2.99	2.08	2.57	10.15	7.52	9.41	12.68	6.68	5.49	7.96	5.97	4.82
Os01g0112201	Hypothetical protein.	0.00	0.00	0.00	0.33	0.14	0.10	0.77	1.50	0.37	0.13	0.04	0.00	0.00	0.00	0.00	0.00	0.44	0.64	0.24	0.41	0.68	0.59	0.40	1.57	0.00	0.00	0.00	0.46	0.52	0.27	0.93	0.00	0.28	0.18	0.80	0.00	0.00	0.10	0.00	0.53	0.00	0.04	0.21	0.55	0.25	0.00	0.02	0.90
Os01g0112300	Hypothetical conserved gene.	23.94	28.74	35.39	21.84	25.23	22.80	28.91	30.95	23.90	22.13	27.64	30.17	21.94	40.19	28.99	21.52	25.25	27.27	24.03	27.09	29.48	19.75	21.21	30.11	28.45	32.10	28.12	30.58	26.06	27.80	31.37	38.92	31.99	23.77	30.90	24.27	14.91	25.53	31.14	28.62	26.47	31.92	23.73	25.40	25.44	22.25	22.23	18.57
Os01g0112400	Major intrinsic protein family protein.	0.36	0.00	0.00	0.00	0.00	0.00	0.00	0.00	0.00	0.00	0.00	0.00	0.00	0.00	0.00	0.00	0.00	0.00	0.00	0.15	0.00	0.00	0.00	0.00	0.00	0.56	0.00	0.00	0.00	0.00	0.00	0.00	0.19	0.00	0.15	0.11	0.00	0.00	0.00	0.00	0.31	0.00	0.00	0.14	0.39	0.45	0.00	0.00
Os01g0112500	Similar to Plakoglobin/armadillo/beta-catenin-like protein (Fragment).	58.11	63.36	50.12	24.06	20.49	20.20	16.57	21.37	21.61	19.62	20.36	23.45	48.69	67.72	59.10	33.03	22.86	25.97	25.53	15.09	18.32	19.67	16.95	21.93	56.67	66.24	49.35	25.26	25.99	24.88	23.98	23.32	22.55	26.54	25.83	21.52	78.15	55.40	60.65	17.83	20.79	23.23	24.19	23.67	29.08	34.83	32.07	27.88
Os01g0112600	Conserved hypothetical protein.	0.00	0.00	0.99	3.12	0.39	2.32	1.25	2.20	1.84	1.13	4.37	1.02	0.00	0.00	0.00	2.39	4.00	8.69	1.71	3.67	5.34	1.70	1.21	1.37	0.00	0.00	0.00	1.88	0.40	1.74	0.95	1.52	0.64	0.00	1.29	3.77	0.00	0.15	0.29	1.97	3.10	1.24	2.78	9.73	2.81	7.33	4.62	5.07
Os01g0112800	Disease resistance protein domain containing protein.	0.00	0.00	0.00	0.00	0.00	0.00	0.00	0.00	0.00	0.00	0.00	0.00	0.00	0.00	0.00	0.00	0.00	0.00	0.00	0.00	0.00	0.00	0.00	0.00	0.00	0.00	0.00	0.00	0.00	0.00	0.00	0.00	0.00	0.02	0.00	0.00	0.00	0.00	0.00	0.00	0.00	0.00	0.00	0.00	0.11	0.00	0.00	0.00
Os01g0113000	Hypothetical conserved gene.	0.00	0.11	0.08	0.00	0.14	0.05	0.04	0.39	0.28	0.14	0.11	0.19	0.00	0.00	0.21	0.03	0.11	0.36	0.15	0.06	0.34	0.00	0.13	0.31	0.00	0.05	0.02	0.13	0.19	0.01	0.04	0.09	0.14	0.06	0.11	0.68	0.01	0.00	0.00	0.01	0.14	0.25	0.03	0.19	0.14	0.10	0.23	0.16
Os01g0113150	Disease resistance protein domain containing protein.	0.00	0.00	0.00	0.00	0.00	0.00	0.00	0.00	0.00	0.00	0.00	0.00	0.00	0.00	0.00	0.00	0.00	0.00	0.00	0.00	0.00	0.00	0.00	0.00	0.00	0.00	0.00	0.00	0.00	0.00	0.00	0.00	0.00	0.03	0.00	0.00	0.00	0.00	0.00	0.00	0.00	0.00	0.00	0.00	0.00	0.00	0.00	0.00
Os01g0113200	Similar to Receptor serine/threonine kinase.	0.17	0.11	0.54	4.94	1.72	1.89	2.37	1.81	2.68	1.90	1.70	2.55	0.08	0.20	0.00	3.49	3.80	5.31	2.43	2.16	2.31	2.09	2.05	2.56	0.09	0.60	0.00	2.50	1.09	0.93	1.29	0.82	2.74	1.00	0.61	1.25	0.09	0.13	0.00	2.00	2.18	1.35	1.14	1.93	0.41	0.05	1.71	0.50
Os01g0113300	Similar to ARK protein (Fragment).	0.31	0.00	0.77	7.45	3.58	3.04	5.24	4.16	6.64	4.72	7.26	3.33	0.54	0.00	0.76	8.09	6.23	11.50	4.42	4.03	6.06	3.71	4.13	5.82	0.54	0.71	0.66	3.39	2.93	2.59	3.16	3.17	3.50	1.95	1.74	1.71	0.21	0.13	0.00	3.16	4.82	2.46	4.19	3.18	4.42	1.04	1.55	1.71
Os01g0113325	Hypothetical protein.	0.00	0.00	0.00	0.21	0.00	0.00	0.00	0.52	0.13	0.00	0.00	0.85	0.00	0.00	0.00	0.00	0.39	0.14	0.12	0.65	0.00	0.00	0.00	0.00	0.00	0.00	0.00	0.00	0.19	0.00	0.00	0.00	0.00	0.00	0.05	0.00	0.00	0.00	0.00	0.00	0.08	0.97	0.00	0.13	0.16	0.43	0.00	0.00
Os01g0113350	Membrane-associated kinase-1, Response to bacterial pathogen B. glumae.	0.00	0.00	0.00	0.35	0.12	0.13	0.25	0.46	0.18	0.21	0.66	0.16	0.00	0.00	0.00	0.16	0.28	0.29	0.13	0.29	0.54	0.08	0.22	0.47	0.05	0.23	0.00	0.00	0.07	0.13	0.11	0.33	0.18	0.00	0.21	0.27	0.18	0.00	0.00	0.00	0.14	0.13	0.15	0.27	0.15	0.00	0.00	0.00
Os01g0113400	Similar to Receptor-like kinase.	2.13	3.50	1.16	4.49	4.83	5.84	3.62	6.63	2.89	4.55	5.81	6.59	2.08	3.23	3.06	4.08	4.00	6.14	3.94	7.12	5.18	3.51	3.21	9.03	2.04	3.40	1.69	2.79	4.81	4.53	2.68	5.37	4.56	2.75	5.09	4.51	0.84	2.40	2.46	2.99	4.26	5.79	2.47	4.68	4.15	1.46	4.10	3.56
Os01g0113450	Hypothetical protein.	0.00	0.00	0.00	0.00	0.10	0.00	0.00	0.21	0.00	0.00	0.00	0.00	0.00	0.00	0.00	0.00	0.00	0.00	0.00	0.00	0.00	0.00	0.00	0.00	0.00	0.00	0.10	0.00	0.00	0.38	0.00	0.00	0.00	0.00	0.00	0.00	0.00	0.00	0.00	0.00	0.00	0.00	0.00	0.00	0.00	0.00	0.00	0.00
Os01g0113500	Similar to Receptor-like kinase.	0.00	0.16	0.08	0.10	0.09	0.00	0.00	0.00	0.00	0.00	0.23	0.36	0.00	0.00	0.08	0.00	0.25	0.49	0.45	0.00	0.00	0.00	0.04	0.08	0.00	0.00	0.00	0.05	0.07	0.11	0.00	0.00	0.00	0.00	0.12	0.14	0.00	0.00	0.10	0.00	0.38	0.00	0.00	0.00	0.00	0.09	0.25	0.07
Os01g0113600	Hypothetical protein.	21.87	15.91	14.08	5.67	10.76	16.92	5.92	19.75	9.76	7.56	15.79	17.16	14.22	15.06	11.51	7.36	5.02	9.46	4.11	8.40	16.88	8.30	9.82	19.94	10.49	9.76	18.98	14.80	24.23	15.46	16.45	38.14	31.87	12.61	36.65	45.96	19.72	10.35	21.65	13.29	19.44	32.64	18.45	39.22	38.95	22.63	52.44	38.54
Os01g0113650	Hypothetical conserved gene.	0.33	0.00	0.00	5.47	0.23	0.18	0.53	0.36	1.55	0.38	1.46	0.09	0.71	0.12	0.35	3.83	3.61	2.95	1.91	2.29	0.85	0.85	0.57	1.51	0.17	0.07	0.25	0.12	0.10	0.00	0.50	1.05	0.67	0.06	0.33	0.33	0.06	0.00	0.00	0.59	0.41	0.41	0.33	0.11	0.64	0.00	0.27	1.95
Os01g0113700	Similar to Receptor-like kinase.	1.07	0.96	1.33	13.29	5.73	3.90	7.34	7.62	9.57	9.10	8.16	8.45	0.24	1.41	0.00	7.73	6.83	14.54	10.96	8.19	9.88	4.95	8.41	9.48	0.44	0.00	0.39	5.50	5.47	4.63	3.77	4.58	5.46	5.94	5.74	3.90	0.71	0.00	1.15	3.90	7.84	6.55	5.21	6.00	5.86	2.81	4.18	3.84
Os01g0113750	Non-protein coding transcript.	0.00	0.00	0.06	0.25	0.25	0.00	0.15	1.31	0.42	0.27	0.53	0.22	0.00	0.00	0.00	0.34	0.90	0.37	0.57	0.00	1.50	0.51	0.18	0.14	0.00	0.00	1.14	0.34	0.00	0.33	0.00	0.07	0.39	0.00	0.00	0.19	0.00	0.00	0.56	0.00	0.27	0.40	0.00	0.34	0.33	0.00	0.00	0.31
Os01g0113800	Protein kinase, core domain containing protein.	0.00	0.00	0.17	2.46	2.26	1.31	1.32	1.98	1.42	1.42	2.06	2.04	0.19	0.08	0.17	1.99	3.86	4.19	2.10	2.00	1.76	0.77	1.63	2.25	0.10	0.00	0.10	0.65	0.37	0.86	0.40	0.81	1.36	0.23	0.03	1.05	0.00	0.14	0.22	0.30	1.50	0.85	0.52	0.78	1.02	0.54	1.23	0.13
Os01g0113900	Similar to Receptor-like protein kinase.	0.00	0.00	0.00	0.00	0.00	0.00	0.00	0.00	0.00	0.00	0.00	0.00	0.00	0.00	0.00	0.00	0.00	0.00	0.00	0.00	0.00	0.00	0.00	0.06	0.00	0.00	0.00	0.00	0.00	0.00	0.00	0.00	0.00	0.00	0.00	0.00	0.00	0.00	0.00	0.00	0.00	0.00	0.00	0.00	0.00	0.00	0.00	0.00
Os01g0113950	Hypothetical protein.	0.00	0.00	0.00	0.00	0.00	0.00	0.00	0.00	0.00	0.00	0.00	0.00	0.00	0.00	0.00	0.00	0.00	0.00	0.00	0.00	0.00	0.00	0.00	0.00	0.00	0.00	0.00	0.00	0.00	0.00	0.00	0.00	0.00	0.00	0.00	0.00	0.00	0.00	0.00	0.00	0.00	0.00	0.00	0.00	0.00	0.00	0.00	0.00
Os01g0114000	Similar to H0315A08.1 protein.	0.00	0.00	0.00	0.00	0.00	0.00	0.00	0.00	0.00	0.00	0.00	0.00	0.00	0.00	0.00	0.10	0.00	0.00	0.00	0.00	0.00	0.00	0.00	0.00	0.00	0.00	0.00	0.00	0.09	0.00	0.00	0.00	0.00	0.09	0.00	0.00	0.00	0.00	0.00	0.00	0.07	0.00	0.03	0.23	0.00	0.00	0.29	0.07
Os01g0114050	Non-protein coding transcript.	0.00	0.00	0.00	0.00	0.00	0.00	0.00	0.00	0.00	0.00	0.00	0.00	0.00	0.00	0.00	0.00	0.00	0.00	0.00	0.00	0.00	0.00	0.00	0.00	0.00	0.00	0.00	0.00	0.00	0.00	0.00	0.00	0.00	0.00	0.00	0.00	0.00	0.00	0.00	0.00	0.00	0.00	0.00	0.00	0.00	0.00	0.00	0.00
Os01g0114100	Similar to Protein kinase RLK17.	0.81	0.67	1.18	9.31	4.24	3.27	6.37	5.27	9.76	9.38	7.54	8.02	0.47	0.68	1.24	5.94	8.84	16.49	10.57	7.98	7.84	4.89	9.19	8.41	0.35	0.74	0.50	7.47	6.49	5.26	8.87	5.77	8.30	6.23	6.75	7.62	0.00	1.38	0.62	5.20	7.24	8.87	8.81	6.46	7.89	4.23	7.43	4.66
Os01g0114150	Non-protein coding transcript.	0.00	0.00	0.00	0.00	0.14	0.00	0.00	0.00	0.00	0.00	0.32	0.00	0.00	0.00	0.00	0.16	0.00	0.21	0.35	0.00	0.00	0.00	0.15	0.17	0.00	0.00	0.00	0.00	0.00	0.37	0.00	0.36	0.53	0.00	0.00	0.00	0.00	0.00	0.00	0.00	0.12	0.00	0.00	0.00	0.43	0.00	0.00	0.00
Os01g0114200	Conserved hypothetical protein.	0.00	0.00	0.00	0.88	1.64	1.75	0.98	1.84	0.88	0.04	0.54	0.97	0.00	0.00	0.65	0.00	2.06	1.66	0.36	2.35	0.27	0.00	0.90	0.81	0.00	0.00	0.71	1.46	1.31	0.00	0.22	2.39	1.48	0.78	0.00	3.31	0.00	0.00	0.00	1.14	2.30	2.65	0.99	3.12	2.27	1.21	0.91	0.25
Os01g0114300	Similar to Receptor-like protein kinase (Fragment).	0.20	0.11	0.05	2.29	1.58	0.90	0.86	1.83	1.47	1.70	1.71	1.69	0.20	0.05	0.10	0.80	2.20	2.12	1.63	1.32	1.74	0.58	1.68	2.21	0.21	0.20	0.22	0.87	1.34	1.92	1.55	1.90	1.88	0.52	0.97	1.50	0.00	0.13	0.19	1.22	1.85	0.54	1.65	1.77	1.42	0.90	0.99	0.93
Os01g0114400	Similar to Receptor-like kinase.	0.00	0.00	0.00	0.00	0.00	0.00	0.00	0.00	0.00	0.00	0.00	0.00	0.00	0.00	0.00	0.00	0.00	0.00	0.00	0.00	0.00	0.00	0.00	0.00	0.00	0.00	0.00	0.00	0.00	0.00	0.00	0.00	0.00	0.00	0.00	0.00	0.00	0.00	0.00	0.00	0.00	0.00	0.00	0.00	0.00	0.00	0.00	0.00
Os01g0114402	Hypothetical protein.	0.00	0.00	0.00	0.00	0.00	0.00	0.00	0.00	0.00	0.00	0.00	0.00	0.00	0.00	0.00	0.00	0.00	0.00	0.00	0.00	0.00	0.00	0.00	0.00	0.00	0.00	0.00	0.00	0.00	0.00	0.00	0.00	0.00	0.00	0.00	0.00	0.00	0.00	0.00	0.00	0.00	0.00	0.00	0.00	0.00	0.00	0.00	0.00
Os01g0114550	Non-protein coding transcript.	0.04	0.00	0.04	0.09	0.35	0.11	0.13	0.33	0.21	0.13	0.16	0.27	0.06	0.03	0.09	0.13	0.15	0.00	0.00	0.38	0.15	0.13	0.10	0.42	0.00	0.04	0.04	0.07	0.26	0.27	0.14	0.00	0.13	0.03	0.07	0.12	0.00	0.05	0.08	0.06	0.18	0.17	0.22	0.00	0.15	0.00	0.00	0.00
Os01g0114600	Similar to Receptor-like protein kinase.	0.00	0.00	0.00	0.00	0.00	0.00	0.00	0.00	0.00	0.00	0.00	0.00	0.11	0.00	0.18	0.00	0.00	0.00	0.00	0.00	0.00	0.00	0.00	0.00	0.00	0.00	0.00	0.00	0.00	0.00	0.00	0.00	0.15	0.00	0.00	0.00	0.00	0.00	0.00	0.00	0.72	0.33	0.00	0.82	0.00	0.33	0.68	0.00
Os01g0114650	Non-protein coding transcript.	0.00	0.00	0.00	0.00	0.00	0.00	0.00	0.00	0.00	0.00	0.00	0.00	0.00	0.00	0.00	0.00	0.00	0.00	0.00	0.00	0.00	0.00	0.00	0.00	0.00	0.00	0.00	0.00	0.14	0.00	0.00	0.00	0.00	0.00	0.00	0.00	0.00	0.00	0.00	0.00	0.00	0.00	0.00	0.00	0.00	0.00	0.00	0.00
Os01g0114700	Similar to Receptor-like kinase.	0.00	0.00	0.00	0.00	0.00	0.00	0.00	0.00	0.15	0.00	0.00	0.00	0.00	0.00	0.00	0.00	0.00	0.00	0.00	0.00	0.00	0.00	0.00	0.00	0.00	0.00	0.00	0.07	0.00	0.06	0.00	0.08	0.00	0.18	0.00	0.00	0.00	0.08	0.00	0.00	0.12	0.10	0.00	0.26	0.00	0.00	0.00	0.33
Os01g0114800	Similar to H0215A08.3 protein.	0.00	0.00	0.00	0.08	0.23	0.00	0.00	0.48	0.32	0.50	0.24	0.56	0.00	0.00	0.00	0.14	0.28	0.42	0.00	0.44	0.28	0.00	0.00	0.19	0.07	0.00	0.00	0.20	0.49	0.41	0.12	0.00	0.44	0.42	1.41	0.82	0.00	0.18	0.00	0.00	0.56	0.39	0.17	0.53	0.07	0.00	0.00	0.24
Os01g0114900	Similar to LRK14.	0.00	0.00	0.00	0.00	0.01	0.00	0.00	0.00	0.00	0.00	0.00	0.10	0.00	0.00	0.00	0.00	0.15	0.00	0.00	0.00	0.00	0.00	0.00	0.74	0.00	0.00	0.00	0.00	0.00	0.00	0.00	0.00	0.20	0.00	0.00	0.00	0.00	0.00	0.00	0.00	0.00	0.00	0.00	0.00	0.00	0.00	0.00	0.00
Os01g0115100	Hypothetical conserved gene.	0.00	0.00	0.27	0.09	0.00	0.35	0.06	0.71	0.00	0.00	0.00	0.00	0.00	0.35	0.00	0.00	0.28	0.58	0.00	0.26	0.57	0.00	0.39	0.34	0.00	0.09	0.00	0.00	0.41	0.87	0.00	0.63	0.24	0.22	0.25	0.71	0.00	0.00	0.00	0.52	0.32	0.96	0.00	0.32	0.37	0.19	0.00	0.39
Os01g0115200	Similar to OSIGBa0140C02.7 protein.	0.00	0.00	0.00	0.00	0.57	0.65	0.00	1.68	0.48	0.00	0.00	1.35	0.00	0.88	0.00	0.00	0.18	0.00	0.24	1.17	0.00	0.00	0.00	0.05	0.00	0.00	0.00	0.37	0.04	0.00	0.30	0.00	1.05	0.00	0.67	0.00	0.00	0.00	0.00	0.12	0.19	0.00	0.00	0.00	0.00	0.00	0.00	0.00
Os01g0115300	Hypothetical gene.	0.25	0.00	0.12	0.21	0.32	0.67	0.45	0.54	0.00	0.15	0.33	0.00	0.00	0.66	0.00	0.44	0.55	0.13	0.48	0.51	0.76	0.00	0.28	0.41	0.00	0.50	0.00	0.00	0.48	0.46	0.00	0.30	0.49	0.00	0.38	0.42	0.68	0.30	0.00	0.24	0.71	0.17	0.27	0.41	0.32	0.31	0.37	0.30
Os01g0115500	Similar to Receptor-like kinase.	0.00	0.00	0.00	0.00	0.00	0.00	0.00	0.00	0.00	0.00	0.00	0.00	0.00	0.00	0.00	0.00	0.00	0.00	0.00	0.00	0.00	0.00	0.00	0.00	0.00	0.00	0.00	0.00	0.00	0.00	0.00	0.00	0.00	0.00	0.00	0.00	0.00	0.00	0.00	0.00	0.00	0.00	0.00	0.00	0.00	0.00	0.00	0.00
Os01g0115533	Non-protein coding transcript.	0.00	0.00	0.00	0.00	0.00	0.00	0.00	0.00	0.00	0.00	0.00	0.00	0.00	0.00	0.00	0.00	0.00	0.00	0.00	0.00	0.00	0.00	0.00	0.00	0.00	0.00	0.00	0.00	0.00	0.00	0.00	0.00	0.00	0.00	0.00	0.00	0.00	0.00	0.00	0.00	0.00	0.00	0.00	0.00	0.00	0.00	0.00	0.00
Os01g0115566	Similar to Receptor-like kinase.	0.00	0.00	0.00	0.00	0.00	0.00	0.00	0.00	0.00	0.00	0.00	0.00	0.00	0.00	0.00	0.00	0.00	0.00	0.00	0.00	0.00	0.00	0.00	0.00	0.00	0.00	0.00	0.00	0.00	0.00	0.00	0.00	0.00	0.00	0.00	0.00	0.00	0.00	0.00	0.00	0.00	0.00	0.00	0.00	0.00	0.00	0.00	0.00
Os01g0115600	Similar to LRK14.	0.00	0.00	0.00	0.00	0.16	0.00	0.00	0.08	0.00	0.00	0.03	0.05	0.00	0.04	0.00	0.00	0.08	0.00	0.05	0.00	0.10	0.00	0.09	0.00	0.00	0.00	0.00	0.00	0.00	0.00	0.00	0.00	0.00	0.00	0.00	0.00	0.00	0.00	0.00	0.00	0.11	0.05	0.00	0.00	0.00	0.06	0.00	0.00
Os01g0115700	Receptor-like kinase 19	0.00	0.00	0.00	0.20	0.00	0.13	0.00	0.00	0.00	0.00	0.00	0.14	0.00	0.00	0.00	0.00	0.00	0.00	0.00	0.00	0.00	0.00	0.00	0.00	0.00	0.00	0.09	0.00	0.00	0.00	0.00	0.00	0.00	0.00	0.00	0.00	0.00	0.00	0.00	0.00	0.00	0.00	0.00	0.00	0.00	0.00	0.19	0.00
Os01g0115725	Hypothetical protein.	0.00	0.00	0.00	0.00	0.00	0.00	0.00	0.00	0.00	0.00	0.00	0.00	0.00	0.00	0.00	0.00	0.00	0.00	0.00	0.00	0.00	0.00	0.00	0.00	0.00	0.00	0.00	0.00	0.00	0.00	0.00	0.00	0.00	0.00	0.00	0.00	0.00	0.00	0.00	0.00	0.00	0.00	0.00	0.00	0.00	0.00	0.00	0.00
Os01g0115750	Receptor-like kinase 20, Negative regulation of broad-spectrum resistance to bacterial blight	0.00	0.00	0.00	0.00	0.00	0.00	0.00	0.00	0.00	0.00	0.00	0.00	0.00	0.00	0.00	0.00	0.00	0.00	0.00	0.00	0.00	0.00	0.00	0.00	0.00	0.00	0.00	0.00	0.00	0.00	0.00	0.00	0.00	0.00	0.00	0.00	0.00	0.00	0.00	0.00	0.00	0.00	0.00	0.00	0.00	0.00	0.00	0.00
Os01g0115752	Non-protein coding transcript.	0.00	0.00	0.00	0.00	0.00	0.00	0.00	0.00	0.00	0.00	0.00	0.00	0.00	0.00	0.00	0.00	0.00	0.00	0.00	0.00	0.00	0.00	0.00	0.00	0.00	0.00	0.00	0.00	0.00	0.00	0.00	0.00	0.00	0.00	0.00	0.00	0.00	0.00	0.00	0.00	0.00	0.00	0.00	0.00	0.00	0.00	0.00	0.00
Os01g0115800	Receptor-like kinase 21, Negative regulation of broad-spectrum resistance to bacterial blight	0.00	0.00	0.00	0.25	0.00	0.00	0.00	0.00	0.00	0.16	0.49	0.72	0.00	0.00	0.00	0.21	0.00	0.00	0.22	0.00	0.22	0.00	0.00	0.00	0.00	0.00	0.07	0.26	0.34	0.00	0.06	0.00	0.16	0.26	0.18	0.91	0.00	0.00	0.00	0.00	0.33	0.69	0.00	0.00	0.66	0.39	0.45	0.00
Os01g0115900	Receptor-like kinase 22, Negative regulation of broad-spectrum resistance to bacterial blight	0.00	0.00	0.00	0.91	0.12	0.00	0.48	0.31	0.55	0.53	0.33	0.38	0.00	0.00	0.00	0.25	0.45	0.63	0.50	0.53	0.63	0.56	0.23	0.67	0.00	0.00	0.00	0.09	0.16	0.15	0.36	0.20	0.48	0.84	0.27	0.67	0.00	0.00	0.00	0.00	0.23	0.44	0.69	0.75	1.16	0.49	0.58	0.36
Os01g0115950	Hypothetical protein.	0.00	0.00	0.00	0.00	0.00	0.00	0.00	0.00	0.00	0.00	0.00	0.00	0.00	0.00	0.00	0.00	0.00	0.00	0.00	0.00	0.00	0.00	0.00	0.00	0.00	0.00	0.00	0.00	0.00	0.00	0.00	0.00	0.00	0.00	0.00	0.00	0.00	0.00	0.00	0.00	0.00	0.18	0.00	0.00	0.00	0.00	0.11	0.39
Os01g0116000	Similar to Receptor-like protein kinase.	0.00	0.00	0.00	0.00	0.00	0.00	0.00	0.00	0.00	0.00	0.00	0.00	0.00	0.00	0.00	0.00	0.00	0.00	0.00	0.00	0.00	0.00	0.00	0.00	0.00	0.00	0.00	0.00	0.00	0.00	0.00	0.00	0.00	0.00	0.00	0.00	0.00	0.00	0.00	0.00	0.00	0.00	0.00	0.00	0.00	0.00	0.00	0.00
Os01g0116100	Conserved hypothetical protein.	0.00	0.00	0.34	0.00	0.00	0.32	0.00	0.42	0.39	0.00	2.02	0.82	0.00	0.00	0.00	0.00	0.00	0.00	0.00	0.00	0.00	0.28	1.09	0.00	0.00	0.00	0.00	0.73	0.00	0.00	0.00	0.81	0.00	0.00	0.39	0.96	0.00	0.00	0.00	0.00	0.09	0.24	0.00	0.00	0.42	0.00	0.00	0.39
Os01g0116101	Hypothetical protein.	0.00	0.00	0.00	0.00	0.00	0.00	0.00	0.00	0.00	0.00	0.00	0.00	0.00	0.00	0.00	0.00	0.00	0.00	0.00	0.00	0.00	0.00	0.00	0.00	0.00	0.00	0.00	0.00	0.00	0.00	0.00	0.00	0.00	0.00	0.00	0.00	0.00	0.00	0.00	0.00	0.00	0.00	0.00	0.00	0.00	0.00	0.00	0.00
Os01g0116200	Protein kinase, core domain containing protein.	0.00	0.00	0.00	0.00	0.00	0.00	0.00	0.00	0.00	0.00	0.00	0.00	0.00	0.00	0.00	0.00	0.00	0.00	0.00	0.00	0.00	0.00	0.00	0.00	0.00	0.00	0.00	0.00	0.00	0.00	0.00	0.00	0.00	0.00	0.00	0.00	0.00	0.00	0.00	0.00	0.00	0.00	0.00	0.00	0.00	0.00	0.00	0.00
Os01g0116250	Hypothetical protein.	0.00	0.00	0.00	0.00	0.00	0.00	0.00	0.00	0.00	0.00	0.00	0.00	0.00	0.00	0.00	0.00	0.00	0.00	0.00	0.00	0.00	0.00	0.00	0.00	0.00	0.00	0.00	0.00	0.00	0.00	0.00	0.00	0.00	0.00	0.00	0.00	0.00	0.00	0.00	0.00	0.00	0.00	0.00	0.00	0.00	0.00	0.00	0.00
Os01g0116300	Similar to Receptor-like kinase.	0.09	0.56	0.54	0.60	0.76	0.80	0.23	0.50	1.03	0.56	0.80	0.31	0.09	0.22	0.27	0.33	0.68	1.12	0.16	1.25	0.80	0.18	0.25	0.58	0.31	0.24	0.22	0.11	0.65	0.35	0.36	0.41	0.67	0.43	0.48	0.49	0.30	0.15	0.23	0.17	0.44	0.61	0.03	0.30	0.00	0.53	0.88	0.41
Os01g0116400	Protein kinase, core domain containing protein.	0.82	1.74	0.00	0.40	2.33	1.68	0.07	2.45	1.19	0.53	1.17	1.83	0.66	1.91	1.70	0.79	1.63	2.46	2.35	1.87	3.38	0.74	1.21	2.35	0.52	2.00	2.16	0.83	1.22	0.79	0.46	0.97	1.60	1.02	2.47	1.30	0.00	0.51	0.00	0.00	1.22	1.37	0.45	0.96	0.17	0.00	2.05	0.75
Os01g0116600	Eukaryotic translation elongation factor 1 alpha (eEF1A)-like protein, Negative regulation of cell death, Defense response	10.88	25.96	21.30	37.82	45.34	48.17	47.54	56.38	44.80	39.04	56.55	61.66	13.42	23.60	24.20	47.15	51.99	63.27	49.94	66.91	57.09	39.44	50.78	72.16	12.75	25.27	22.51	37.95	41.91	41.53	41.88	49.73	45.64	25.15	49.50	39.84	10.00	14.57	24.23	34.42	40.49	41.70	34.04	36.77	28.81	24.34	32.76	25.53
Os01g0116650	Hypothetical protein.	0.00	0.00	0.00	0.00	0.05	0.13	0.00	0.00	0.00	0.00	0.00	0.13	0.00	0.12	0.00	0.00	0.00	0.00	0.00	0.00	0.00	0.00	0.00	0.00	0.00	0.10	0.00	0.00	0.46	1.07	0.00	0.00	0.00	0.00	0.31	0.09	0.00	0.08	0.00	0.00	0.00	0.00	0.00	0.38	0.88	0.00	0.47	0.21
Os01g0116800	Similar to Receptor-like kinase.	0.00	0.00	0.00	0.00	0.00	0.00	0.00	0.12	0.00	0.00	0.00	0.00	0.00	0.00	0.00	0.00	0.00	0.00	0.00	0.00	0.00	0.00	0.00	0.00	0.09	0.00	0.00	0.00	0.00	0.00	0.00	0.00	0.00	0.00	0.00	0.00	0.00	0.00	0.00	0.00	0.00	0.00	0.00	0.00	0.14	0.00	0.00	0.00
Os01g0116900	Protein kinase, catalytic domain domain containing protein.	0.00	0.24	0.11	0.00	0.39	0.00	0.00	0.15	0.00	0.00	0.00	0.05	0.00	0.00	0.67	0.00	0.00	0.09	0.10	0.16	0.22	0.00	0.10	0.41	0.00	0.08	0.10	0.00	0.00	0.19	0.11	0.09	0.13	0.00	0.00	0.10	0.00	0.05	0.07	0.00	0.16	0.18	0.00	0.13	0.00	0.00	0.21	0.00
Os01g0116901	Hypothetical protein.	0.00	0.00	0.00	0.00	0.15	0.00	0.00	0.00	0.00	0.00	0.00	0.00	0.00	0.00	0.00	0.00	0.00	0.00	0.00	0.00	0.00	0.00	0.00	0.00	0.00	0.00	0.00	0.00	0.00	0.00	0.00	0.00	0.00	0.00	0.00	0.00	0.00	0.00	0.00	0.00	0.00	0.00	0.00	0.00	0.00	0.13	0.00	0.00
Os01g0117000	Similar to Receptor-like kinase ARK1AS.	0.00	0.29	0.00	0.00	0.00	0.00	0.00	0.00	0.00	0.00	0.00	0.00	0.00	0.06	0.00	0.00	0.05	0.00	0.00	0.00	0.00	0.00	0.00	0.13	0.00	0.00	0.00	0.00	0.16	0.00	0.00	0.00	0.00	0.00	0.17	0.00	0.05	0.00	0.00	0.00	0.02	0.00	0.00	0.22	0.00	0.00	0.04	0.00
Os01g0117025	Hypothetical protein.	0.00	0.00	0.00	0.00	0.00	0.00	0.00	0.00	0.00	0.00	0.00	0.00	0.16	0.00	0.00	0.00	0.00	0.00	0.00	0.00	0.00	0.00	0.00	0.00	0.00	0.00	0.00	0.00	0.00	0.00	0.00	0.00	0.00	0.00	0.00	0.00	0.00	0.00	0.00	0.00	0.00	0.06	0.00	0.00	0.00	0.00	0.00	0.00
Os01g0117050	Non-protein coding transcript.	6.20	6.51	2.69	1.84	3.97	5.06	2.01	3.59	1.91	2.40	2.21	2.83	3.05	4.95	4.79	1.14	2.94	3.53	1.49	1.81	6.95	3.23	1.98	1.95	4.87	3.07	3.13	2.64	2.63	5.56	1.82	1.96	3.37	1.47	1.94	3.90	5.42	5.01	5.63	1.76	3.76	2.44	0.63	1.52	1.53	2.04	1.19	3.47
Os01g0117100	Similar to Receptor kinase LRK10.	0.00	0.00	0.00	0.10	1.11	0.45	0.51	0.22	0.66	0.00	0.83	0.88	0.09	0.00	0.00	0.21	0.65	0.99	0.17	1.71	1.11	0.15	0.74	1.29	0.04	0.12	0.00	0.00	0.39	0.29	0.28	0.69	0.48	0.00	0.00	0.71	0.00	0.00	0.00	0.00	0.35	0.50	0.06	0.38	0.09	0.12	0.00	0.23
Os01g0117200	Similar to ARK protein (Fragment).	0.00	0.00	0.00	0.00	0.00	0.00	0.00	0.00	0.00	0.00	0.00	0.00	0.00	0.00	0.00	0.00	0.00	0.00	0.00	0.00	0.00	0.00	0.00	0.00	0.00	0.00	0.00	0.00	0.00	0.00	0.00	0.00	0.00	0.00	0.00	0.00	0.00	0.00	0.00	0.00	0.00	0.00	0.00	0.00	0.00	0.00	0.00	0.00
Os01g0117233	Non-protein coding transcript.	0.00	0.00	0.00	0.00	0.00	0.00	0.00	0.00	0.00	0.00	0.00	0.00	0.00	0.00	0.00	0.00	0.00	0.00	0.00	0.00	0.00	0.00	0.00	0.00	0.00	0.00	0.00	0.00	0.00	0.00	0.00	0.00	0.00	0.00	0.00	0.00	0.00	0.00	0.00	0.00	0.00	0.00	0.00	0.00	0.00	0.00	0.00	0.00
Os01g0117266	Conserved hypothetical protein.	0.00	0.00	0.00	0.00	0.00	0.00	0.00	0.00	0.00	0.00	0.00	0.00	0.00	0.00	0.00	0.00	0.00	0.00	0.00	0.00	0.00	0.00	0.00	0.00	0.00	0.00	0.00	0.00	0.00	0.00	0.00	0.00	0.00	0.00	0.00	0.00	0.00	0.00	0.00	0.00	0.00	0.00	0.00	0.00	0.00	0.00	0.00	0.00
Os01g0117300	Similar to Receptor kinase LRK10.	0.00	0.00	0.00	0.00	0.00	0.00	0.00	0.00	0.00	0.00	0.00	0.00	0.00	0.00	0.00	0.00	0.39	0.00	0.00	0.00	0.00	0.00	0.00	0.00	0.00	0.00	0.00	0.00	0.00	0.00	0.00	0.00	0.00	0.00	0.00	0.00	0.00	0.00	0.00	0.00	0.00	0.00	0.00	0.00	0.00	0.00	0.00	0.00
Os01g0117400	Similar to Receptor-like kinase.	0.00	0.00	0.00	0.00	0.00	0.00	0.00	0.00	0.11	0.00	0.00	0.00	0.00	0.00	0.00	0.00	0.00	0.01	0.00	0.00	0.00	0.00	0.58	0.00	0.12	0.00	0.00	0.00	0.00	0.00	0.00	0.00	0.00	0.07	0.00	0.09	0.00	0.00	0.00	0.00	0.01	0.00	0.00	0.00	0.00	0.00	0.00	0.03
Os01g0117450	Hypothetical protein.	0.00	0.00	0.00	0.10	0.10	0.05	0.12	0.04	0.14	0.15	0.28	0.00	0.00	0.00	0.00	0.07	0.14	0.04	0.15	0.16	0.23	0.11	0.00	0.00	0.00	0.03	0.00	0.00	0.10	0.00	0.06	0.07	0.13	0.06	0.00	0.05	0.00	0.00	0.08	0.00	0.23	0.00	0.10	0.10	0.00	0.02	0.00	0.20
Os01g0117500	Similar to Receptor kinase LRK10.	0.00	0.00	0.00	0.00	0.00	0.00	0.00	0.00	0.00	0.00	0.00	0.00	0.00	0.00	0.00	0.00	0.00	0.00	0.00	0.00	0.00	0.00	0.00	0.00	0.00	0.00	0.00	0.00	0.00	0.00	0.00	0.00	0.00	0.00	0.00	0.00	0.00	0.00	0.00	0.00	0.00	0.00	0.00	0.00	0.00	0.00	0.00	0.00
Os01g0117600	Protein kinase, catalytic domain domain containing protein.	0.00	0.00	0.00	0.00	0.00	0.00	0.21	0.16	0.15	0.19	0.00	0.08	0.00	0.00	0.00	0.00	0.00	0.36	0.53	0.25	0.33	0.00	0.00	0.00	0.05	0.00	0.00	0.00	0.10	0.00	0.28	0.00	0.20	0.22	0.00	0.58	0.00	0.00	0.00	0.00	0.00	0.00	0.14	0.00	0.94	0.11	0.16	0.51
Os01g0117650	Hypothetical protein.	0.00	0.00	0.00	0.00	0.00	0.00	0.00	0.00	0.00	0.00	0.00	0.00	0.00	0.00	0.00	0.00	0.00	0.00	0.00	0.00	0.00	0.00	0.00	0.00	0.00	0.00	0.00	0.00	0.00	0.00	0.00	0.00	0.00	0.00	0.00	0.00	0.00	0.00	0.00	0.00	0.00	0.00	0.00	0.00	0.00	0.00	0.00	0.00
Os01g0117700	Similar to LRK14.	0.00	0.00	0.00	0.00	0.44	0.07	0.15	0.25	0.07	0.00	0.19	0.09	0.00	0.00	0.05	0.00	0.30	0.11	0.06	0.10	0.09	0.00	0.12	0.06	0.00	0.00	0.00	0.00	0.00	0.08	0.00	0.00	0.00	0.00	0.00	0.00	0.00	0.00	0.05	0.00	0.00	0.10	0.00	0.12	0.00	0.00	0.00	0.00
Os01g0117900	Similar to nodulin-like protein.	0.60	0.15	0.33	3.12	1.87	1.54	1.14	3.19	1.58	1.88	2.23	1.98	0.21	0.62	0.76	1.57	3.32	4.10	2.12	3.97	4.55	1.87	3.24	4.69	0.75	1.03	0.15	2.27	2.82	2.68	4.13	1.78	3.39	5.01	6.25	8.53	0.31	0.00	0.83	2.03	4.09	1.70	4.26	4.74	5.34	8.63	8.29	10.02
Os01g0118000	Similar to Fructose-bisphosphate aldolase (EC 4.1.2.13) (Fragment).	54.77	55.72	60.58	191.46	105.53	98.76	185.67	143.41	139.91	185.36	142.69	133.01	52.96	58.83	42.55	126.15	154.23	158.74	171.17	166.83	136.31	206.11	170.18	150.05	45.79	46.83	60.79	149.60	113.11	115.27	102.28	68.91	83.01	113.26	89.83	78.33	66.93	64.82	58.60	134.22	116.38	118.87	121.35	99.12	105.92	91.63	88.95	95.32
Os01g0118033	Non-protein coding transcript.	0.00	0.00	0.00	0.00	0.05	0.00	0.00	0.00	0.00	0.00	0.00	0.00	0.00	0.00	0.00	0.00	0.00	0.00	0.00	0.14	0.00	0.00	0.11	0.00	0.00	0.00	0.00	0.00	0.00	0.00	0.00	0.00	0.00	0.00	0.00	0.00	0.00	0.00	0.00	0.00	0.00	0.00	0.00	0.00	0.00	0.00	0.00	0.00
Os01g0118066	Non-protein coding transcript.	0.02	0.44	0.29	0.58	0.54	0.73	0.47	0.33	0.29	0.09	0.39	0.26	0.27	0.31	0.17	0.44	1.19	1.33	0.28	0.33	0.34	0.10	0.29	0.26	0.14	0.19	0.31	0.28	0.15	0.39	0.22	0.13	0.18	0.00	0.18	0.11	0.14	0.27	0.27	0.36	0.36	0.14	0.21	0.31	0.13	0.00	0.18	0.09
Os01g0118100	Similar to Fructose-bisphosphate aldolase.	4.33	9.64	6.56	17.48	15.61	17.89	13.26	12.26	8.66	10.58	11.54	8.89	4.41	8.48	7.42	25.05	18.86	21.23	18.60	13.25	12.32	7.96	9.32	13.04	4.87	8.54	7.49	8.59	7.83	8.46	9.05	4.98	7.79	4.41	5.61	5.39	3.41	5.57	9.74	10.31	8.42	9.01	8.87	7.05	9.11	4.06	8.21	9.04
Os01g0118300	Similar to Phosphatidyl serine synthase.	0.06	0.00	0.00	0.20	1.16	0.10	0.69	0.57	0.41	0.82	0.64	1.05	0.00	0.00	0.30	0.17	0.64	1.22	0.82	1.61	0.72	0.00	0.54	1.89	0.08	0.00	0.00	1.24	0.66	1.98	1.33	0.89	1.13	0.67	1.58	2.82	0.00	0.00	0.00	1.84	1.51	1.05	1.40	4.81	4.09	3.14	4.46	3.21
Os01g0118350	Non-protein coding transcript.	0.00	0.00	0.00	0.00	0.00	0.00	0.00	0.00	0.00	0.00	0.10	0.00	0.00	0.00	0.00	0.00	0.00	0.00	0.00	0.00	0.00	0.00	0.07	0.00	0.00	0.00	0.00	0.00	0.00	0.00	0.00	0.00	0.00	0.00	0.11	0.00	0.00	0.00	0.00	0.00	0.00	0.00	0.11	0.00	0.00	0.00	0.00	0.00
Os01g0118400	Similar to HGA6.	0.14	0.00	0.17	0.70	0.00	0.37	0.68	0.16	1.14	0.60	0.32	0.59	0.17	0.00	0.08	0.46	0.68	1.14	0.53	1.01	0.59	0.81	0.25	0.81	0.39	0.41	0.10	1.65	0.89	0.62	7.36	1.98	2.34	12.84	6.33	10.18	0.00	0.00	0.00	5.42	5.16	5.25	21.31	8.89	10.66	18.43	21.04	16.61
Os01g0118600	Similar to Hga5 protein.	0.27	0.27	0.46	2.40	2.82	3.40	2.87	3.51	4.12	2.71	7.19	4.60	0.67	1.72	0.00	3.85	4.53	4.42	5.71	6.25	5.19	4.51	3.02	5.39	0.48	1.83	0.81	7.58	5.32	5.15	10.44	5.84	6.46	8.12	10.46	11.71	0.54	0.25	0.63	9.48	7.50	12.91	15.29	11.05	8.63	10.92	11.74	12.14
Os01g0118700	Similar to HGA4.	4.96	7.64	7.78	58.25	25.76	26.60	20.56	17.57	17.97	20.55	22.80	14.01	9.96	7.44	7.28	40.47	37.81	36.38	25.35	19.41	27.12	27.93	16.05	18.81	7.52	7.95	9.35	27.94	14.89	14.55	30.15	13.13	18.01	32.74	23.51	21.15	4.91	8.04	7.10	29.88	22.80	27.93	51.28	26.99	21.27	42.72	29.12	28.34
Os01g0119000	Glycosyltransferase AER61, uncharacterized domain containing protein.	3.18	3.93	2.33	9.84	8.00	5.38	3.85	5.70	5.52	2.29	4.03	2.11	2.35	3.63	3.86	13.98	9.72	11.69	6.18	5.02	4.68	4.40	1.98	3.46	3.45	4.15	3.93	3.61	2.13	1.20	12.26	3.63	5.50	15.46	9.27	10.57	3.19	4.20	4.51	10.75	6.08	10.56	34.60	15.40	14.07	22.81	27.59	27.30
Os01g0119050	Non-protein coding transcript.	0.12	1.52	1.38	8.13	7.77	5.08	5.29	2.92	8.37	13.04	2.81	4.25	0.66	0.27	0.96	11.80	8.38	10.50	8.61	7.80	5.36	9.67	3.73	3.31	0.37	1.09	0.65	7.01	6.00	6.13	13.66	6.00	5.83	13.85	10.45	11.52	0.23	1.03	0.00	8.97	8.37	8.81	24.64	10.36	15.12	29.67	21.38	16.72
Os01g0119100	Similar to Glycosyltransferase.	0.96	4.12	2.58	28.21	24.77	15.98	26.06	16.77	17.49	23.10	17.90	16.27	3.05	2.72	4.36	35.35	38.47	27.39	34.68	25.48	21.54	23.54	23.03	22.32	1.50	4.52	4.89	35.89	21.98	22.65	42.26	26.51	34.55	38.92	38.85	34.94	0.85	3.45	5.46	41.09	40.91	37.22	80.09	52.26	36.50	37.88	45.33	48.85
Os01g0119500	Protein of unknown function DUF1618 domain containing protein.	1.78	3.13	4.29	18.08	13.44	14.31	10.90	9.58	8.55	13.60	8.21	10.04	2.84	3.30	4.04	13.76	11.86	12.63	17.24	10.21	13.19	15.61	11.49	9.95	2.38	2.91	3.71	11.90	8.54	9.73	14.66	10.02	6.76	10.45	8.92	10.40	2.67	2.79	2.59	16.36	12.72	12.54	14.97	11.84	8.85	12.98	10.53	9.35
Os01g0119800	Non-protein coding transcript.	1.68	1.72	1.61	2.50	4.88	5.87	0.61	0.66	0.58	0.69	1.61	3.08	1.23	2.98	0.68	3.29	2.20	3.95	1.24	2.35	1.69	1.28	1.12	2.86	1.51	0.87	1.94	1.32	1.03	1.69	0.70	1.29	2.59	1.12	0.95	2.83	2.16	2.28	2.55	1.46	1.23	2.20	0.58	1.93	3.12	1.83	2.53	2.11
Os01g0120300	Similar to EMB2369 (EMBRYO DEFECTIVE 2369); ATP binding / aminoacyl-tRNA ligase/ leucine-tRNA ligase/ nucleotide binding.	3.02	4.33	3.10	7.33	26.59	26.12	4.80	22.70	11.65	5.61	17.02	17.85	1.34	5.34	4.64	7.01	18.94	21.53	9.04	19.09	23.42	5.78	13.92	20.86	0.94	3.38	4.11	8.98	27.74	20.51	5.78	22.46	18.75	11.91	28.98	25.75	2.06	1.14	3.45	7.20	26.20	24.88	7.51	25.00	27.67	13.36	33.46	25.90
Os01g0120400	Alanyl-tRNA synthetase, class IIc family protein.	12.72	16.80	21.09	13.19	16.39	18.74	10.53	12.44	10.11	11.80	9.03	13.02	11.05	15.99	12.73	13.94	12.91	12.75	12.70	11.24	9.22	7.78	12.72	12.22	13.66	16.97	17.92	6.34	11.85	10.35	5.97	7.10	8.25	6.66	7.91	7.09	7.33	15.53	18.25	13.62	9.56	10.24	7.14	11.59	17.11	12.89	9.36	15.05
Os01g0120500	Similar to PAP fibrillin domain containing protein, expressed.	3.37	3.07	2.87	2.98	4.15	5.66	4.45	5.53	6.21	5.28	6.96	4.87	1.61	2.80	2.70	4.20	5.34	3.24	3.54	6.31	2.99	4.87	4.43	6.83	2.02	2.59	1.96	3.90	3.55	5.28	1.71	1.74	3.40	1.93	3.12	4.10	1.95	1.75	1.46	4.10	3.24	5.01	3.02	6.04	4.72	3.29	2.33	5.16
Os01g0120600	Similar to Oxidoreductase NAD-binding domain containing protein, expressed.	6.25	7.67	11.81	27.24	28.70	24.93	14.47	16.98	17.07	9.75	9.22	11.43	5.16	11.56	6.23	32.19	33.13	31.84	17.48	21.16	17.87	8.18	12.53	13.64	6.96	5.74	13.64	5.93	7.76	5.48	7.24	4.73	4.55	6.40	8.88	7.66	5.55	6.87	6.93	7.06	8.72	6.82	6.09	6.88	10.15	8.61	5.98	9.06
Os01g0120700	Similar to sarcoplasmic reticulum histidine-rich calcium-binding protein.	70.85	89.60	78.00	36.12	48.70	51.01	37.14	46.46	40.04	27.75	44.38	52.25	71.09	85.88	73.35	46.35	46.79	55.06	32.74	42.56	53.30	31.01	27.78	45.48	87.11	88.03	88.20	63.29	64.87	59.76	72.50	87.89	81.99	63.63	82.60	74.27	67.20	64.40	85.76	44.21	63.99	64.56	45.86	70.36	59.70	49.84	62.74	54.11
Os01g0120800	Similar to Eukaryotic translation initiation factor 3 subunit 10 (eIF-3 theta) (Eukaryotic translation initiation factor 3 large subunit) (eIF3a).	17.26	28.63	26.73	93.35	63.38	68.35	103.24	81.78	59.97	76.54	73.56	68.44	18.86	34.89	24.78	104.11	85.57	104.33	104.08	87.42	73.33	111.88	71.19	82.12	18.73	28.28	27.21	108.25	70.68	80.64	90.81	71.23	70.30	102.58	82.69	76.70	34.88	14.20	30.13	104.49	85.49	77.72	98.48	75.93	85.16	119.61	69.26	74.28
Os01g0121000	Conserved hypothetical protein.	2.27	3.85	2.83	14.65	16.96	10.76	13.89	6.93	8.39	5.80	7.39	13.52	1.04	3.12	3.36	8.84	14.36	10.68	13.78	9.87	16.33	13.52	13.92	3.69	0.91	1.86	1.16	17.44	13.93	20.28	14.27	10.53	11.56	15.70	12.83	17.41	3.24	1.81	2.91	21.02	23.04	17.30	17.20	13.42	19.53	13.33	13.21	11.46
Os01g0121100	Similar to SLL2.	72.29	92.55	79.67	114.90	112.34	107.17	110.99	134.51	128.22	97.81	108.10	114.91	72.78	93.75	84.39	111.89	125.46	102.87	116.28	119.81	111.31	113.16	116.33	106.11	72.35	79.42	82.93	72.08	74.33	73.40	66.49	70.33	71.04	68.69	71.48	58.11	71.69	84.25	98.21	69.37	77.38	73.30	56.67	62.33	50.15	58.85	50.50	47.76
Os01g0121200	Zinc finger, RING/FYVE/PHD-type domain containing protein.	0.28	0.60	1.01	0.81	0.95	0.66	0.79	1.70	0.47	0.41	0.50	1.97	0.70	1.27	0.73	2.29	0.79	1.37	1.13	0.00	1.49	0.46	0.57	1.71	0.36	0.49	0.40	0.56	0.89	0.54	1.63	1.40	0.71	2.76	1.81	1.80	0.78	0.07	1.08	1.51	1.61	0.64	1.29	2.33	2.67	3.52	1.39	3.05
Os01g0121300	Conserved hypothetical protein.	13.70	31.81	25.65	15.05	16.97	19.69	19.60	17.89	14.32	14.70	18.57	17.13	17.56	33.53	27.46	24.88	20.61	17.95	18.77	17.37	15.24	8.22	20.40	14.90	17.20	33.00	37.01	15.40	18.82	18.10	12.31	13.21	16.44	8.46	10.06	6.88	11.27	31.15	37.86	15.55	13.18	18.21	8.46	10.61	7.87	5.53	10.01	7.41
Os01g0121400	Hypothetical protein.	0.00	0.83	0.24	0.09	0.04	0.06	0.00	0.00	0.00	0.00	0.20	0.00	0.12	0.22	0.06	0.04	0.25	0.07	0.07	0.14	0.16	0.00	0.00	0.17	0.14	0.08	0.53	0.14	0.18	0.00	0.00	0.15	0.16	0.00	0.00	0.00	0.00	0.00	0.11	0.00	0.00	0.00	0.00	0.00	0.00	0.17	0.00	0.00
Os01g0121500	Conserved hypothetical protein.	0.00	0.00	0.00	3.37	3.03	0.97	0.69	0.79	0.97	0.00	0.00	1.09	0.00	0.00	0.00	1.73	1.81	0.92	1.10	1.51	0.00	0.00	0.00	0.48	0.00	0.50	0.00	0.00	0.14	0.00	0.50	0.00	0.00	2.53	0.00	0.51	0.00	0.00	0.00	0.67	0.73	0.20	1.13	1.02	2.48	2.06	5.05	2.26
Os01g0121600	Conserved hypothetical protein.	1.36	1.52	0.91	0.93	0.98	0.48	0.17	1.71	0.20	0.00	0.77	0.03	0.18	0.51	1.71	0.22	0.56	2.23	0.46	0.96	3.19	0.84	0.72	0.39	0.42	0.81	0.50	0.18	0.96	0.30	2.59	3.02	3.03	3.84	5.51	3.79	0.78	1.20	1.00	1.64	1.03	1.67	2.50	4.56	9.39	6.88	7.37	7.45
Os01g0121700	ABC transporter-like domain containing protein.	0.98	2.24	1.74	2.51	2.51	2.67	7.59	5.68	4.39	7.33	6.37	6.21	1.00	1.41	1.41	1.87	1.75	1.88	8.31	4.27	4.37	4.02	6.90	6.81	0.82	1.53	1.66	6.66	4.74	5.65	5.28	6.69	5.85	3.80	4.52	5.15	1.30	0.67	2.03	6.97	6.41	5.03	6.26	7.48	7.59	3.36	4.40	3.39
Os01g0121800	Glycosyl transferase, family 14 protein.	5.38	10.92	5.96	31.68	28.82	23.39	18.93	20.47	15.89	16.23	16.83	12.69	7.32	12.65	11.07	28.13	27.75	28.37	20.80	16.30	16.10	14.65	14.85	15.84	7.69	7.56	7.21	14.81	13.84	8.52	13.72	9.76	10.35	13.89	8.69	12.55	11.92	11.20	11.77	17.17	12.66	13.82	13.07	15.90	12.24	10.49	14.04	11.76
Os01g0121900	Seven-in-absentia protein, sina domain containing protein.	0.00	0.00	0.00	0.00	0.00	0.00	0.00	0.00	0.00	0.00	0.00	0.00	0.00	0.00	0.47	0.00	0.11	0.00	0.00	0.00	0.00	0.00	0.00	0.00	0.00	0.25	0.23	0.00	0.00	0.00	0.00	0.00	0.00	0.00	0.00	0.00	0.00	0.00	0.23	0.00	0.00	0.00	0.00	0.00	0.00	0.00	0.00	0.00
Os01g0121950	Hypothetical conserved gene.	0.00	0.00	0.00	0.00	0.00	0.00	0.00	0.00	0.00	0.00	0.00	0.00	0.00	0.00	0.00	0.00	0.00	0.00	0.00	0.00	0.00	0.00	0.00	0.00	0.00	0.00	0.00	0.00	0.00	0.00	0.11	0.00	0.00	0.00	0.00	0.00	0.11	0.00	0.00	0.23	0.00	0.00	0.00	0.15	0.00	0.12	0.24	0.00
Os01g0122000	Conserved hypothetical protein.	0.30	0.36	0.00	1.27	2.89	1.40	1.06	1.15	1.52	1.21	2.05	2.55	0.09	0.20	0.08	1.50	0.30	1.45	2.14	1.25	1.42	1.89	1.03	2.53	0.08	0.17	0.08	0.77	0.72	1.02	1.16	1.21	2.19	0.81	1.27	2.45	0.72	0.45	0.66	1.23	1.04	1.11	1.90	0.92	0.87	0.22	0.78	1.29
Os01g0122200	Seven In Absentia Homolog-type domain containing protein.	0.00	0.00	0.90	2.01	0.94	0.00	1.45	2.49	1.25	2.23	2.55	0.98	0.11	0.00	0.00	1.75	2.13	1.84	1.76	2.09	2.39	2.07	1.94	2.67	0.00	0.00	0.00	2.66	3.72	2.67	2.73	1.19	3.39	1.61	1.56	2.10	0.12	0.15	0.00	2.88	4.09	1.73	2.31	1.33	3.29	2.39	2.51	0.42
Os01g0122367	Hypothetical protein.	0.24	0.71	0.00	0.00	0.54	1.08	0.69	0.00	2.01	0.00	0.31	2.28	0.00	0.11	0.00	0.00	1.12	0.00	0.00	0.14	0.63	0.00	0.40	0.20	0.12	0.45	0.14	0.00	0.22	0.00	0.12	0.00	0.62	0.00	0.00	0.57	0.00	0.20	0.00	0.82	0.34	0.00	0.32	0.00	1.24	0.63	1.95	0.21
Os01g0122534	Hypothetical protein.	0.00	0.00	0.00	0.00	0.00	0.00	0.00	0.00	0.00	0.00	0.00	0.00	0.00	0.00	0.07	0.00	0.00	0.00	0.00	0.00	0.00	0.00	0.00	0.00	0.00	0.00	0.00	0.00	0.00	0.04	0.00	0.00	0.00	0.00	0.00	0.00	0.00	0.00	0.00	0.00	0.00	0.00	0.00	0.00	0.00	0.00	0.00	0.00
Os01g0122701	Conserved hypothetical protein.	0.00	0.00	0.00	0.00	0.00	0.00	0.00	0.00	0.00	0.00	0.00	0.00	0.00	0.00	0.00	0.00	0.00	0.00	0.00	0.00	0.00	0.00	0.00	0.00	0.00	0.00	0.00	0.00	0.00	0.00	0.00	0.00	0.00	0.00	0.00	0.00	0.00	0.00	0.00	0.00	0.00	0.00	0.00	0.00	0.00	0.00	0.00	0.00
Os01g0123500	Conserved hypothetical protein.	0.00	0.39	0.00	0.36	1.59	0.89	0.30	1.03	0.71	0.12	1.83	0.67	0.00	0.15	0.00	0.39	0.44	0.67	0.19	0.23	0.87	0.76	0.76	2.43	0.00	0.00	0.00	0.15	1.12	0.44	0.31	1.67	1.11	0.28	1.73	0.00	0.17	0.00	0.00	0.00	0.70	0.21	0.31	0.73	1.13	0.00	1.27	1.29
Os01g0123700	Zinc finger, RING-type domain containing protein.	0.00	0.00	0.00	0.00	0.00	0.00	0.00	0.00	0.00	0.00	0.33	0.00	0.00	0.00	0.00	0.56	0.00	0.00	0.00	0.00	0.00	0.00	0.00	0.00	0.00	0.00	0.00	0.00	0.00	0.00	0.00	0.00	0.00	0.00	0.00	0.00	0.00	0.00	0.00	0.00	0.00	0.00	0.00	0.00	0.00	0.00	0.00	0.00
Os01g0123800	Seven-in-absentia protein, sina domain containing protein.	0.00	0.00	0.00	0.20	0.00	0.00	0.00	0.00	0.00	0.00	0.00	0.00	0.00	0.00	0.00	0.00	0.00	0.00	0.00	0.00	0.00	0.00	0.00	0.00	0.00	0.00	0.00	0.00	0.00	0.14	0.00	0.00	0.00	0.00	0.00	0.00	0.00	0.00	0.00	0.00	0.00	0.00	0.00	0.00	0.00	0.00	0.00	0.00
Os01g0123900	Similar to Bowman-Birk type proteinase inhibitor (EBI).	0.00	0.00	0.00	0.29	0.19	1.15	0.00	0.00	0.15	0.57	1.31	0.00	0.26	0.00	0.00	0.96	0.64	0.34	1.13	0.35	0.18	0.00	0.17	0.00	0.16	0.00	0.00	0.00	0.00	0.09	0.00	0.00	0.00	0.14	0.14	0.00	0.38	0.39	0.00	0.00	0.10	0.19	0.27	0.00	0.20	0.39	0.00	0.00
Os01g0124000	Similar to Bowman Birk trypsin inhibitor.	1.88	1.45	2.03	4.26	1.52	2.98	3.39	1.40	1.76	2.99	1.02	1.17	0.47	2.06	1.71	3.49	1.19	4.23	3.25	1.46	0.50	0.84	0.97	1.05	0.79	2.35	1.88	1.98	2.81	2.80	3.85	2.50	2.14	1.61	0.22	1.54	0.00	1.99	2.02	0.78	0.75	0.35	0.01	0.13	0.16	0.64	0.56	0.69
Os01g0124100	Proteinase inhibitor I12, Bowman-Birk family protein.	12.50	10.20	7.26	420.22	151.15	127.77	251.79	142.20	227.10	289.14	201.08	136.77	10.32	11.78	10.34	356.70	273.62	268.80	310.81	197.12	183.09	230.90	240.00	154.74	4.34	3.81	5.63	243.02	117.89	125.42	119.07	78.56	130.48	116.41	96.13	76.58	12.61	7.83	11.21	189.85	156.37	100.66	192.58	114.22	131.92	110.66	67.33	90.22
Os01g0124200	Bowman-Birk type trypsin inhibitor, Target of a fungal effector and an NLR receptor for innate immunity, Resistance to fungal pathogen M. oryzae	280.39	258.00	231.83	3497.72	1126.27	1162.41	2817.83	1582.74	2206.14	3748.26	1783.13	1467.23	311.17	315.63	275.52	2437.42	1826.13	1815.67	3555.53	2104.16	1633.25	2903.44	3094.98	1449.90	204.77	173.83	216.39	2202.62	1107.12	1125.62	1900.30	1172.69	1711.63	2873.90	1894.38	1634.08	343.42	274.81	332.57	1965.35	1497.96	1071.44	2619.03	1562.61	1924.81	2678.31	1514.83	2029.56
Os01g0124401	Bowman-Birk inhibitor, Defense response	2690.99	2506.81	2303.09	5024.70	3094.92	3129.73	5638.91	3189.00	3364.17	5670.07	3272.65	3088.48	2550.32	2658.66	2713.27	4152.53	3099.85	2763.76	4599.90	3719.14	2677.63	4991.66	4631.27	2652.41	2072.54	2037.57	2225.89	6609.01	3977.42	4652.56	4966.21	4134.21	5122.79	6078.76	5023.13	4091.54	2796.33	2900.75	3107.19	5881.78	3657.65	2538.56	3842.59	2769.87	3397.22	3208.92	2175.80	2601.48
Os01g0124550	Hypothetical protein.	0.00	0.00	0.00	0.00	0.00	0.00	0.00	0.00	0.00	0.00	0.00	0.00	0.00	0.00	0.00	0.00	0.00	0.00	0.00	0.00	0.00	0.00	0.00	0.00	0.00	0.00	0.00	0.00	0.00	0.00	0.00	0.00	0.00	0.00	0.00	0.00	0.00	0.00	0.00	0.00	0.00	0.00	0.00	0.00	0.10	0.00	0.00	0.00
Os01g0124600	Putative Bowman Birk trypsin inhibitor	0.00	0.00	0.00	0.00	0.26	0.00	0.05	0.00	0.00	0.00	0.10	0.42	0.00	0.00	0.00	0.00	0.00	0.00	0.00	0.00	0.00	0.18	0.05	0.00	0.00	0.00	0.00	0.00	0.00	0.00	0.27	0.00	0.00	0.06	0.81	2.22	0.00	0.00	1.00	0.86	0.17	0.00	0.10	0.17	0.05	0.00	0.00	0.00
Os01g0124650	Bowman-Birk inhibitor, Serine protease inhibitor, Resistance against the fungal pathogen	103.70	65.84	82.24	180.63	87.19	102.02	133.98	100.76	165.14	284.94	146.59	133.61	77.18	35.76	43.67	93.78	97.05	89.47	122.49	90.99	103.48	110.97	156.66	91.12	105.53	50.99	91.54	131.32	91.75	94.41	172.74	134.08	195.62	214.06	154.79	122.92	56.60	71.84	45.08	89.58	67.94	41.65	129.02	86.25	94.51	113.65	78.61	63.39
Os01g0124700	Hypothetical protein.	0.00	0.00	0.00	0.00	0.00	0.00	0.00	0.00	0.00	0.00	0.00	0.00	0.00	0.00	0.00	0.00	0.00	0.00	0.00	0.00	0.00	0.00	0.00	0.00	0.00	0.00	0.00	0.00	0.00	0.00	0.00	0.00	0.00	0.00	0.00	0.00	0.00	0.00	0.00	0.00	0.00	0.00	0.00	0.00	0.00	0.00	0.00	0.00
Os01g0124900	Seven-in-absentia protein, sina domain containing protein.	2.67	3.04	1.20	4.26	2.50	2.10	3.23	4.44	2.82	2.54	3.67	2.40	1.52	1.56	1.94	4.53	4.03	2.84	1.96	2.65	2.85	6.17	3.47	2.36	2.11	2.33	1.32	2.16	1.84	1.99	2.41	1.38	1.98	2.34	3.30	3.01	1.54	1.97	1.90	3.09	2.54	1.11	1.52	1.42	4.02	1.68	5.14	4.27
Os01g0125000	Seven-in-absentia protein, sina domain containing protein.	0.00	0.00	0.00	0.00	0.00	0.00	0.00	0.00	0.00	0.00	0.00	0.00	0.00	0.00	0.00	0.00	0.00	0.00	0.00	0.00	0.00	0.00	0.00	0.00	0.00	0.00	0.00	0.00	0.00	0.00	0.00	0.00	0.00	0.00	0.00	0.00	0.00	0.00	0.00	0.00	0.00	0.00	0.00	0.00	0.00	0.00	0.00	0.00
Os01g0125500	Seven-in-absentia protein, sina domain containing protein.	0.00	0.00	0.00	0.09	0.00	0.00	0.07	0.17	0.27	0.42	0.05	0.55	0.00	0.00	0.00	0.00	0.05	0.00	0.71	0.40	0.07	0.16	0.64	0.45	0.00	0.00	0.00	0.00	0.24	0.24	0.05	0.00	0.00	0.00	0.00	0.07	0.00	0.00	0.00	0.00	0.29	0.10	0.08	0.00	0.00	0.00	0.00	0.00
Os01g0125550	Conserved hypothetical protein.	0.12	0.24	0.12	0.52	0.95	0.87	0.12	0.43	0.08	0.00	0.70	0.57	0.07	0.00	0.11	0.10	0.27	1.01	0.47	0.77	0.59	0.53	0.78	0.74	0.00	0.00	0.00	0.21	0.40	0.20	0.00	0.22	0.28	0.79	0.64	1.13	0.08	0.12	0.00	0.00	0.20	0.32	0.08	0.25	0.61	0.36	0.00	0.00
Os01g0125600	Heavy metal transport/detoxification protein domain containing protein.	2.15	4.64	2.08	27.35	18.09	21.08	34.71	20.76	21.39	34.33	30.61	30.77	1.02	4.05	3.64	23.51	19.93	18.89	33.27	28.82	22.14	28.89	35.73	37.12	2.15	2.02	1.39	29.36	23.95	25.26	31.63	22.32	21.74	24.94	19.74	24.95	1.23	1.78	4.00	29.17	24.38	23.36	26.96	19.54	25.69	20.15	19.25	21.41
Os01g0125700	Conserved hypothetical protein.	8.42	9.82	9.95	15.22	13.53	12.99	19.59	18.75	16.13	12.83	22.09	18.90	5.53	7.34	6.57	12.42	16.49	13.04	12.60	21.19	20.26	16.57	20.27	19.76	6.91	9.67	7.96	13.97	11.78	13.76	9.87	12.19	8.18	6.52	10.27	12.38	6.59	3.87	9.47	12.23	10.90	12.54	7.14	12.42	9.83	5.95	8.47	11.58
Os01g0125800	Actin-interacting, WD40-repeat protein, Actin turnover	9.07	18.42	18.32	25.36	17.91	17.46	18.79	14.14	12.92	14.40	14.98	12.79	10.47	26.26	16.16	23.17	18.89	21.57	16.92	15.59	14.26	10.17	16.55	13.51	11.54	20.21	15.93	22.57	16.53	20.07	29.74	19.29	19.30	15.93	22.54	18.77	8.20	12.58	18.72	24.33	20.54	23.50	28.07	21.49	18.17	18.87	19.24	17.45
Os01g0125850	Hypothetical protein.	0.00	0.13	0.00	0.00	0.00	0.20	0.00	0.00	0.00	0.00	0.00	0.00	0.00	0.26	0.07	0.00	0.00	0.00	0.00	0.06	0.00	0.00	0.06	0.00	0.00	0.04	0.00	0.05	0.00	0.10	0.00	0.00	0.00	0.05	0.00	0.00	0.00	0.05	0.00	0.00	0.00	0.00	0.00	0.00	0.00	0.00	0.00	0.00
Os01g0125900	Ubiquitin-conjugating enzyme/RWD-like domain containing protein.	4.13	16.84	11.91	17.17	15.54	16.26	17.79	11.86	9.70	13.04	11.40	13.89	7.73	20.10	10.86	19.19	20.83	23.06	16.74	17.61	13.10	7.88	11.84	13.19	9.12	13.84	16.29	14.23	9.57	11.91	12.26	8.09	8.06	5.87	8.56	7.24	5.05	10.17	15.91	13.46	11.77	11.34	9.04	8.48	10.02	6.21	7.41	9.48
Os01g0126000	Hypothetical gene.	0.00	0.00	0.00	0.00	0.00	0.00	0.00	0.00	0.00	0.00	0.00	0.00	0.00	0.00	0.00	0.00	0.00	0.00	0.00	0.00	0.00	0.00	0.00	0.00	0.00	0.00	0.00	0.00	0.00	0.00	0.00	0.00	0.00	0.00	0.00	0.00	0.00	0.00	0.00	0.00	0.00	0.00	0.00	0.00	0.38	0.00	0.00	0.00
Os01g0126100	Multicopper oxidase	0.17	0.00	0.00	0.00	0.07	0.17	0.00	0.00	0.35	0.00	1.08	0.64	0.00	0.00	0.00	0.00	0.00	0.00	0.17	0.00	0.21	0.30	0.00	1.76	0.00	0.00	0.00	5.48	0.40	1.58	2.91	0.85	0.79	2.10	1.28	1.31	0.00	0.00	0.00	1.63	1.04	1.25	9.81	2.88	1.58	1.76	5.64	2.12
Os01g0126200	Multicopper oxidase	0.08	0.00	0.00	0.11	0.30	0.36	0.67	0.19	0.32	0.31	0.43	1.47	0.00	0.21	0.00	0.33	0.54	0.31	1.06	1.27	0.55	0.59	0.76	0.43	0.00	0.13	0.00	1.51	0.66	0.61	1.34	2.32	0.52	1.13	1.25	3.97	0.00	0.00	0.16	2.19	1.62	1.00	4.45	1.99	2.08	3.10	1.70	2.70
Os01g0126401	Hypothetical gene.	0.20	0.17	0.13	0.17	0.31	0.22	0.35	0.56	0.30	0.37	0.48	0.23	0.11	0.20	0.12	0.41	0.22	0.11	0.36	0.82	0.11	0.31	0.29	0.94	0.00	0.12	0.27	0.08	0.02	0.39	0.21	0.14	0.63	0.41	0.50	1.04	0.11	0.05	0.00	0.42	0.47	0.45	0.42	0.48	0.74	0.37	0.53	0.09
Os01g0126600	Paralog of FACTOR OF DNA METHYLATION LIKE 1 (OsFDML1), Regulation of flower development	0.36	0.12	0.19	0.50	0.56	1.45	1.10	1.46	0.97	0.67	1.45	0.89	0.23	0.00	0.18	0.48	0.87	1.15	0.91	1.33	0.48	0.40	1.29	2.13	0.25	0.46	0.48	0.69	1.01	0.68	0.61	1.72	1.53	0.70	1.92	1.22	0.10	0.22	0.53	1.18	1.22	1.70	1.11	2.17	1.74	0.52	1.65	1.18
Os01g0126900	Multicopper oxidase	0.00	0.00	0.16	0.00	0.00	0.04	0.00	0.00	0.00	0.00	0.00	0.77	0.00	0.00	1.25	0.00	0.18	0.00	0.06	0.00	0.10	0.00	0.00	0.05	0.00	0.07	0.00	0.00	0.00	0.00	0.27	0.00	0.00	6.28	0.94	1.49	0.00	0.00	0.00	0.00	0.37	0.23	4.26	2.37	0.87	3.51	3.60	6.11
Os01g0127000	Multicopper oxidase, Maintenance of Pi homeostasis	0.00	0.00	0.00	0.00	0.13	0.00	0.00	0.05	1.29	0.99	0.45	0.00	0.00	0.00	0.00	0.06	0.00	0.00	0.28	0.00	0.12	0.93	0.14	0.18	0.00	0.00	0.00	0.60	0.04	0.00	1.47	0.00	0.00	0.60	0.00	0.00	0.00	0.00	0.00	0.19	0.06	0.08	1.21	0.00	0.36	0.35	1.13	0.00
Os01g0127100	Hypothetical protein.	0.00	0.00	0.07	0.19	0.00	0.14	0.00	0.00	0.00	0.00	0.00	0.05	0.00	0.00	0.00	0.16	0.44	0.04	0.00	0.11	0.19	0.00	0.10	0.00	0.00	0.05	0.00	0.00	0.00	0.00	0.00	0.00	0.00	0.00	0.04	0.00	0.00	0.00	0.00	0.00	0.12	0.06	0.00	0.36	0.00	0.00	0.00	0.69
Os01g0127200	Multicopper oxidase, Maintenance of Pi homeostasis	0.00	0.00	0.00	0.12	0.00	0.00	0.07	0.30	0.00	0.22	0.36	0.09	0.00	0.00	0.00	0.00	0.07	0.00	0.00	0.00	0.28	0.12	0.24	0.18	0.00	0.00	0.00	0.59	0.13	0.21	1.13	0.33	0.40	0.64	1.46	0.65	0.00	0.00	0.00	0.00	0.16	0.12	1.41	0.34	0.78	0.94	0.60	0.57
Os01g0127300	SufBD family protein.	4.79	7.95	7.88	12.50	8.98	12.44	15.60	12.49	12.38	12.64	10.97	11.67	4.14	10.15	5.90	12.41	13.55	12.07	13.62	14.56	10.71	12.17	13.04	14.17	6.68	6.88	7.40	11.84	10.24	11.49	8.96	6.18	7.63	6.78	8.05	6.26	3.32	6.97	10.86	11.99	13.14	11.46	11.34	8.47	5.94	5.02	7.03	8.01
Os01g0127400	Protein of unknown function DUF3326 domain containing protein.	0.00	0.23	0.00	0.88	0.31	0.57	0.91	2.60	2.18	1.11	2.33	4.57	0.11	0.65	0.08	0.96	0.75	1.47	1.12	1.47	1.67	0.58	2.25	1.93	0.21	0.70	0.36	1.58	1.61	1.65	0.79	1.17	1.42	0.65	0.43	0.57	0.00	0.00	0.00	1.12	0.92	1.27	1.11	1.36	1.28	0.40	1.17	1.08
Os01g0127450	Similar to MYBL2 (ARABIDOPSIS MYB-LIKE 2); DNA binding / transcription factor.	0.00	0.00	0.00	0.00	0.00	0.00	0.00	0.00	0.00	0.00	0.00	0.00	0.00	0.00	0.00	0.00	0.00	0.00	0.00	0.00	0.15	0.00	0.00	0.00	0.00	0.00	0.17	0.00	0.00	0.00	0.00	0.00	0.00	0.00	0.00	0.00	0.00	0.00	0.00	0.00	0.00	0.00	0.00	0.00	0.00	0.00	0.00	0.00
Os01g0127500	Tetraketide alpha-pyrone reductase 2, Anther and pollen development	0.65	1.90	0.81	1.19	1.39	2.27	2.10	2.22	0.34	0.72	1.50	0.42	1.02	0.98	0.46	1.40	0.97	1.62	1.43	1.89	1.54	0.91	1.22	0.70	1.02	1.89	0.97	1.49	1.07	1.15	1.22	0.84	1.69	0.49	0.10	0.53	0.77	1.03	1.23	0.88	0.75	0.70	0.43	0.00	0.22	0.21	0.94	0.17
Os01g0127600	Similar to Bowman-Birk type proteinase inhibitor D-II precursor (IV).	21.17	18.41	21.04	33.15	69.07	64.57	17.32	8.27	7.49	8.72	11.61	9.11	16.09	17.70	22.89	66.87	43.29	38.43	12.49	17.25	10.78	8.62	8.19	17.64	13.14	14.55	22.79	4.65	6.76	5.14	5.94	7.08	7.98	4.62	7.63	7.90	8.70	25.21	24.64	5.60	6.96	7.01	3.70	6.67	13.34	7.40	8.07	8.57
Os01g0127700	Conserved hypothetical protein.	5.00	7.03	5.35	5.53	6.45	7.70	2.45	2.66	1.90	2.31	2.89	3.14	3.42	7.31	4.81	5.78	6.91	5.01	2.18	2.38	2.27	1.37	2.08	2.09	4.15	7.57	6.27	1.65	2.33	3.05	1.46	1.59	1.90	1.25	2.19	1.44	5.47	5.05	6.45	1.77	1.64	1.80	0.72	0.64	1.16	0.56	0.98	1.35
Os01g0127900	Mannose-6-phosphate isomerase domain containing protein.	2.14	2.67	2.46	2.83	2.16	3.12	0.58	1.25	1.23	1.61	0.55	1.28	2.34	1.39	3.16	3.28	1.92	2.85	1.75	1.05	0.20	0.39	0.43	0.21	3.29	2.98	1.77	1.14	0.40	0.39	0.70	1.28	0.92	2.13	1.63	2.36	2.23	1.33	1.52	1.31	0.84	1.62	2.65	1.95	0.85	3.12	2.13	7.60
Os01g0128000	R2R3-type transcription factor 1, Maintenance of phosphate homeostasis and root development, Regulation of phosphate starvation signaling and gibberellic acid biosynthesis	0.00	0.00	0.00	0.14	0.00	0.00	0.63	0.00	0.00	0.00	0.00	0.00	0.00	0.00	0.00	0.36	0.11	0.32	0.00	0.12	0.64	0.15	0.25	0.65	0.07	0.00	0.00	0.28	0.10	0.00	0.00	0.08	0.21	0.25	0.57	0.78	0.00	0.00	0.00	0.00	0.37	0.52	0.40	0.30	0.00	0.68	0.00	0.40
Os01g0128100	Similar to Bifunctional nuclease (Fragment).	0.06	0.05	0.05	0.23	0.23	0.33	0.49	0.00	0.22	0.09	0.08	0.09	0.04	0.34	0.00	0.43	0.32	0.22	0.34	0.11	0.75	0.10	0.15	0.47	0.10	0.00	0.00	0.61	0.30	0.65	0.59	0.54	0.51	0.44	0.63	0.33	0.00	0.00	0.10	0.87	0.49	0.78	0.84	0.68	0.52	0.75	0.28	0.26
Os01g0128200	Similar to Nuclease I.	0.00	0.27	0.42	0.25	0.41	0.77	0.76	1.06	0.57	0.55	0.27	0.34	0.00	0.20	0.71	0.00	0.83	0.57	0.00	0.88	0.82	0.73	1.10	1.32	0.35	0.57	0.31	0.68	0.62	0.17	0.62	0.47	1.00	0.35	1.79	1.99	0.00	0.14	0.77	0.85	0.76	1.13	2.66	4.97	4.63	3.39	8.92	9.35
Os01g0128250	Hypothetical gene.	1.11	1.56	0.25	0.39	0.02	0.00	0.10	0.00	0.00	0.00	0.00	0.00	0.19	1.48	1.00	0.05	0.05	0.56	0.00	0.00	0.00	0.00	0.00	0.24	0.16	0.49	0.66	0.08	0.00	0.00	0.00	0.00	0.00	0.00	0.00	0.39	0.21	0.00	0.52	0.00	0.00	0.08	0.00	0.46	0.00	0.00	0.18	0.00
Os01g0128300	Chloroplast-localized membrane protein homologous to Arabidopsis ABA4, Regulation of root growth and coleoptile elongation, Regulation of ethylen response	9.23	12.20	9.61	6.69	27.06	13.64	4.84	11.20	12.86	6.28	11.94	7.83	9.43	11.20	13.96	16.35	19.91	20.13	11.00	14.86	21.05	8.87	7.67	11.83	6.79	10.45	12.35	7.18	10.50	6.10	4.85	6.34	8.58	7.64	9.19	10.95	5.93	6.62	8.88	6.14	8.71	7.52	11.05	10.92	13.02	14.14	15.02	22.41
Os01g0128400	Protein of unknown function DUF2359, TMEM214 domain containing protein.	25.08	36.63	33.82	95.58	70.80	67.02	93.11	79.96	73.04	110.66	100.42	90.65	29.67	30.50	31.54	71.34	77.96	86.12	88.65	88.07	81.43	81.17	81.10	97.49	31.61	30.32	36.55	119.09	80.68	81.69	88.13	50.61	59.90	53.92	50.83	53.58	25.33	29.99	35.51	114.26	101.68	86.40	86.66	72.55	69.58	55.18	65.02	58.37
Os01g0128700	Conserved hypothetical protein.	0.09	1.73	1.27	2.87	2.19	2.05	2.49	1.00	0.92	0.96	1.54	1.91	0.57	1.55	0.47	2.67	3.50	1.83	1.01	2.34	2.35	0.47	2.18	1.06	0.12	0.97	0.88	1.68	0.47	1.00	0.71	0.76	1.04	0.00	0.82	0.00	0.31	0.57	0.38	0.53	0.92	0.39	0.89	0.49	0.17	0.19	0.08	0.00
Os01g0128800	Similar to plant synaptotagmin.	3.41	5.57	5.56	17.95	12.67	13.29	15.88	12.31	9.82	10.84	10.58	10.89	4.25	5.95	4.80	17.02	17.36	17.77	12.32	11.97	11.13	7.74	9.86	8.73	5.21	7.46	8.21	8.97	6.85	5.81	6.71	4.13	5.34	2.29	6.17	4.61	1.84	4.11	5.27	8.49	8.68	6.97	5.75	7.22	5.20	1.99	2.73	1.56
Os01g0129200	C2H2 zinc-finger transcription factor, Floral organ identity, Cellular proliferation	0.00	0.00	0.00	1.34	1.88	1.51	4.14	5.06	1.05	2.50	4.25	4.72	0.21	0.00	0.28	0.44	1.78	2.21	6.10	3.99	7.26	6.12	5.64	4.57	0.39	0.00	0.00	3.31	3.18	3.64	3.34	4.45	5.23	2.35	3.38	2.26	0.00	0.00	0.00	4.24	4.23	4.62	5.14	7.94	4.97	3.37	5.37	2.62
Os01g0129500	Protein of unknown function DUF1666 family protein.	0.32	0.27	0.00	0.74	0.88	0.97	1.34	2.39	1.14	1.64	1.21	1.38	0.00	0.33	0.00	1.90	0.60	1.40	3.24	2.69	2.07	1.42	1.94	1.83	0.13	0.18	0.15	1.37	0.69	1.60	1.06	1.00	1.97	1.43	0.86	1.89	0.00	0.00	0.33	1.49	1.12	0.43	1.78	0.76	0.74	0.62	0.74	0.71
Os01g0129550	Hypothetical gene.	0.00	0.11	0.00	0.00	0.00	0.00	0.13	0.00	0.10	0.00	0.08	0.17	0.09	0.00	0.26	0.00	0.00	0.00	0.00	0.20	0.00	0.00	0.03	0.12	0.06	0.00	0.00	0.00	0.00	0.00	0.00	0.00	0.00	0.00	0.00	0.00	0.35	0.00	0.00	0.00	0.00	0.00	0.00	0.11	0.21	0.00	0.00	0.18
Os01g0129600	Similar to LBD40 (LOB DOMAIN-CONTAINING PROTEIN 40).	0.00	0.00	0.00	0.00	0.00	0.00	0.00	0.00	0.00	0.00	0.00	0.00	0.26	0.00	0.00	0.00	0.00	0.00	0.00	0.26	0.15	0.00	0.00	0.00	0.00	0.00	0.00	0.00	0.00	0.00	0.14	0.00	0.15	1.28	0.92	0.13	0.00	0.00	0.00	0.00	0.00	0.00	0.91	6.58	0.00	5.33	0.81	6.37
Os01g0129800	Conserved hypothetical protein.	1.38	0.73	0.00	0.83	2.58	0.45	1.91	1.73	3.67	2.06	2.76	2.23	0.35	1.06	0.28	0.80	1.50	2.15	2.68	4.86	7.87	6.27	9.90	4.84	0.00	4.34	0.00	5.36	4.26	5.95	6.83	5.53	12.78	10.65	7.03	13.05	0.82	0.20	0.00	6.47	10.57	9.78	12.44	10.29	14.33	8.63	20.33	16.40
Os01g0130000	Cation efflux protein family protein.	15.75	17.47	14.32	43.11	28.00	28.00	54.07	50.91	50.36	65.84	51.32	45.47	18.28	13.27	15.34	38.26	38.96	43.41	64.03	41.33	50.39	70.79	55.47	49.90	19.58	16.26	17.61	66.90	43.26	50.81	49.29	31.73	37.44	39.10	40.37	30.68	17.56	19.65	14.63	59.24	42.09	43.08	47.93	36.35	28.04	43.05	29.92	31.03
Os01g0130100	Hypothetical gene.	0.34	0.50	0.00	2.37	0.98	0.73	2.66	1.09	3.76	1.24	1.70	1.94	0.37	0.34	0.00	1.96	1.73	0.25	0.82	2.47	4.98	5.70	3.44	0.72	0.11	0.28	0.74	0.98	1.26	1.77	1.51	2.23	0.82	2.13	1.81	2.97	0.07	0.53	1.12	1.97	1.42	1.08	3.84	1.19	4.96	1.08	1.71	6.44
Os01g0130200	Hypothetical conserved gene.	0.00	0.00	0.77	5.82	7.98	8.66	4.27	7.23	11.56	3.11	4.52	4.15	0.00	2.51	0.35	6.17	14.53	17.06	4.48	3.43	8.81	6.03	5.51	4.28	1.02	0.44	0.07	4.46	8.19	5.57	6.18	4.73	3.06	8.04	6.93	2.15	1.09	1.18	1.75	8.86	4.73	9.21	3.68	5.01	6.63	15.97	13.25	7.89
Os01g0130400	Similar to Alpha-xylosidase precursor (Fragment).	1.05	1.48	1.65	32.88	14.52	12.85	35.93	24.22	32.31	40.99	35.13	21.70	0.77	2.40	0.96	36.50	27.99	20.08	63.10	30.73	37.74	59.14	29.43	35.94	0.42	1.06	0.81	81.24	29.22	32.21	74.08	30.87	43.69	43.02	31.78	38.80	2.01	0.75	1.37	117.06	78.17	75.59	116.71	63.57	40.16	44.28	44.68	42.97
Os01g0130500	Similar to Alpha-xylosidase precursor (Fragment).	0.00	0.00	0.00	0.38	0.43	0.00	0.12	0.01	0.00	0.15	0.07	0.63	0.00	0.00	0.00	0.49	0.20	0.13	0.00	0.10	0.61	0.00	0.47	0.98	0.00	0.00	0.00	0.00	0.29	0.26	0.00	0.01	0.00	0.00	0.00	0.04	0.00	0.00	0.00	0.15	0.25	0.50	0.26	0.15	0.00	0.00	0.04	0.43
Os01g0130900	Conserved hypothetical protein.	5.92	14.32	6.77	37.55	47.75	39.64	17.12	23.58	22.82	13.78	22.64	21.72	8.40	21.24	10.16	67.21	43.01	41.71	30.16	30.64	27.73	37.02	16.22	14.92	8.71	9.67	3.09	63.65	48.87	49.31	42.19	27.61	25.42	28.98	26.67	25.93	28.15	18.42	10.49	48.93	73.67	70.48	60.00	33.28	19.09	72.31	41.03	45.25
Os01g0131250	Hypothetical gene.	0.00	0.13	0.00	0.00	0.00	0.02	0.00	0.00	0.00	0.00	0.00	0.11	0.00	0.14	0.00	0.00	0.08	0.00	0.00	0.00	0.00	0.00	0.00	0.00	0.00	0.02	0.00	0.00	0.00	0.07	0.00	0.00	0.00	0.04	0.00	0.00	0.04	0.03	0.00	0.00	0.00	0.06	0.00	0.00	0.02	0.22	0.03	0.00
Os01g0131300	Conserved hypothetical protein.	193.41	129.29	144.58	139.25	123.35	144.12	126.33	151.95	200.05	165.31	163.62	152.02	167.73	160.12	168.06	160.22	176.18	182.00	171.13	152.99	191.73	213.97	169.58	169.27	187.04	175.45	166.43	237.79	204.47	214.30	271.84	250.06	222.41	352.31	263.13	246.93	336.53	177.06	125.27	212.92	203.60	219.59	258.81	224.50	199.89	269.36	215.79	190.56
Os01g0131450	Hypothetical protein.	119.25	173.78	158.20	530.80	503.36	515.63	660.28	770.00	783.80	511.74	781.78	887.91	139.79	177.80	182.72	580.23	603.72	625.37	666.51	709.18	787.88	510.72	547.57	725.83	124.15	165.45	178.23	798.43	810.42	909.10	799.50	769.75	818.60	576.48	634.23	476.09	65.63	144.83	180.31	765.14	757.51	685.68	610.19	500.92	415.45	309.35	361.14	287.98
Os01g0131600	Hypothetical conserved gene.	62.94	71.75	97.15	315.49	312.74	313.31	364.75	479.23	490.24	350.70	366.95	410.92	71.62	99.83	68.29	316.69	349.37	391.04	370.41	409.30	510.24	287.78	299.59	491.48	68.27	71.34	87.66	549.13	501.14	458.17	394.42	522.71	433.98	270.70	273.50	218.53	102.72	65.19	98.47	372.62	404.75	412.15	296.32	236.03	189.24	246.18	187.84	143.90
Os01g0131800	Signal peptidase 22 kDa subunit family protein.	23.33	22.88	12.61	46.83	42.82	40.70	43.05	47.10	55.35	53.39	51.30	42.31	18.78	17.43	24.59	40.35	38.00	41.29	46.52	49.61	54.72	52.88	42.14	57.41	20.86	24.05	16.16	41.47	40.11	41.31	25.79	32.95	19.38	37.34	31.14	38.15	37.37	16.34	14.99	39.82	44.47	36.22	35.90	38.02	33.66	60.62	51.77	44.00
Os01g0131900	Similar to Wound-induced protease inhibitor (WIP1).	1.36	1.62	1.24	2.56	3.69	4.29	2.84	2.33	2.45	0.95	0.00	1.78	2.06	1.79	2.36	6.61	4.04	6.51	1.00	5.10	3.40	2.83	2.68	3.50	1.31	3.20	0.94	1.99	0.43	1.08	1.83	4.48	4.15	7.36	4.32	8.27	5.09	2.66	2.45	1.73	2.53	1.46	2.18	2.19	1.95	5.99	7.58	3.83
Os01g0132000	Similar to Wound-induced protease inhibitor (WIP1).	70.57	79.82	49.36	940.07	605.97	335.21	144.10	232.64	603.78	352.66	321.18	136.30	40.28	23.49	13.94	559.07	884.79	1407.63	356.35	320.29	632.04	169.77	281.58	264.85	61.06	33.01	106.14	381.78	318.63	256.26	401.78	404.54	603.53	512.12	518.00	469.01	24.35	32.16	33.21	197.92	351.64	247.13	374.16	334.99	502.94	284.40	483.82	364.64
Os01g0132050	Hypothetical protein.	0.17	0.00	0.00	0.26	0.05	0.00	0.10	0.00	0.00	0.00	0.00	0.25	0.00	0.00	0.00	0.00	0.13	0.17	0.16	0.00	0.16	0.08	0.00	0.12	0.00	0.00	0.00	0.14	0.00	0.03	0.10	0.18	0.13	0.03	0.06	0.16	0.00	0.07	0.00	0.00	0.05	0.00	0.05	0.00	0.20	0.13	0.48	0.06
Os01g0132100	Leucine-rich repeat domain containing protein.	0.04	0.23	0.08	0.00	0.12	0.07	0.00	0.10	0.12	0.00	0.11	0.00	0.00	0.10	0.00	0.11	0.00	0.16	0.03	0.12	0.00	0.00	0.10	0.02	0.00	0.23	0.06	0.00	0.17	0.00	0.08	0.00	0.03	0.00	0.10	0.00	0.20	0.00	0.16	0.11	0.02	0.66	0.10	0.00	0.18	0.00	0.00	0.00
Os01g0132200	Conserved hypothetical protein.	0.55	0.00	0.00	0.00	0.00	0.00	0.00	0.18	0.18	0.25	0.51	0.19	0.00	0.00	0.00	0.00	0.18	0.00	0.17	1.59	1.02	0.76	0.75	1.20	0.00	0.00	0.00	0.66	0.48	0.88	1.12	1.05	0.80	2.75	0.76	0.73	0.00	0.00	0.00	2.20	2.54	2.40	3.14	2.02	3.01	1.06	3.81	6.69
Os01g0132400	Conserved hypothetical protein.	0.00	0.11	0.00	0.09	0.00	0.19	0.00	0.00	0.00	0.00	0.00	0.00	0.10	0.42	0.09	0.38	0.43	0.44	0.00	0.00	0.00	0.00	0.00	0.00	0.00	0.00	0.61	0.00	0.00	0.00	0.00	0.00	0.00	0.00	0.00	0.00	0.32	0.19	0.00	0.00	0.00	0.00	0.00	0.00	0.00	0.00	0.00	0.37
Os01g0132500	Protein of unknown function DUF1639 domain containing protein.	13.50	11.32	12.26	20.43	23.49	16.53	10.87	9.66	10.85	5.71	6.11	6.52	9.67	11.72	10.05	26.15	23.08	19.85	10.74	12.09	9.98	7.11	8.73	8.02	9.53	11.34	8.89	7.14	2.81	6.52	5.44	2.98	7.60	4.22	3.51	5.31	7.44	6.91	12.12	9.45	9.72	5.96	10.16	6.09	4.80	11.66	6.00	7.10
Os01g0132700	Surfeit locus 5 family protein.	4.35	10.93	15.89	9.96	13.90	14.71	12.58	16.88	18.07	9.33	12.30	13.76	8.48	9.27	12.87	12.64	11.40	16.12	11.91	18.59	20.61	4.89	14.73	22.69	7.65	11.53	10.39	8.65	9.35	14.00	6.78	10.45	10.94	5.34	10.22	11.58	4.03	5.99	12.08	8.09	9.42	11.68	8.40	9.35	12.61	13.32	12.94	15.13
Os01g0132766	Zinc finger, C2H2-like domain containing protein.	0.00	0.45	0.29	2.07	1.87	2.11	1.55	1.60	1.46	1.44	2.15	1.62	0.00	0.15	0.28	2.89	2.83	1.07	4.44	1.17	2.19	1.47	1.29	1.17	0.07	0.00	0.16	1.61	0.52	1.02	3.01	1.68	2.49	4.33	2.18	2.98	0.31	0.55	0.00	0.99	1.78	4.35	5.65	2.86	4.44	6.99	3.02	3.18
Os01g0132800	Chloroplast RNA splicing 2 protein, Homologue of maize ZmCRS2, Regulation of the splicing of chloroplast gene introns, Chloroplast development	1.03	3.37	1.82	4.00	3.30	3.35	6.13	4.29	3.60	4.57	6.02	7.19	1.53	2.56	2.34	4.90	2.42	4.43	5.11	6.15	5.04	4.03	4.62	8.63	1.77	4.56	2.60	3.25	2.86	4.15	2.36	2.29	3.27	0.91	0.93	2.51	1.22	2.63	1.84	3.11	2.93	2.79	1.95	3.08	1.11	2.08	3.85	0.84
Os01g0133100	Conserved hypothetical protein.	2.64	8.91	4.89	11.83	7.16	9.02	11.43	9.47	6.17	10.23	10.54	9.56	2.76	5.40	5.59	8.12	9.18	7.58	6.12	7.90	3.94	4.37	7.57	9.12	2.69	5.45	8.13	7.23	8.56	9.84	7.08	8.01	8.35	2.23	6.06	3.81	0.33	4.51	3.73	6.46	7.22	6.65	5.44	5.65	5.59	2.36	2.94	4.87
Os01g0133200	Conserved hypothetical protein.	0.00	0.00	0.19	0.16	0.93	0.67	0.00	0.00	0.40	0.00	0.17	0.19	0.00	0.00	0.00	0.00	0.19	0.56	0.26	0.66	0.00	1.19	0.76	1.58	0.19	0.00	0.00	0.12	0.13	0.18	4.39	3.25	6.97	8.41	9.31	12.67	0.00	0.00	0.00	1.70	2.26	1.58	10.59	15.87	19.79	18.41	21.71	16.55
Os01g0133400	Monosaccharide transporter (pGlcT subfamily), pGlcT protein 1	35.47	39.16	33.59	28.09	18.78	24.57	38.35	30.06	30.39	64.17	38.59	26.81	37.14	25.21	33.02	24.88	22.12	31.06	44.70	29.89	25.82	29.65	35.35	34.98	31.49	32.90	33.05	43.94	31.04	29.07	47.97	31.10	28.00	29.63	30.04	24.20	26.94	30.94	28.03	35.55	31.65	27.57	38.00	32.44	32.00	30.12	29.64	23.89
Os01g0133500	Beta-lactamase-like domain containing protein.	2.47	6.12	5.33	5.38	7.47	6.60	10.37	12.27	8.41	9.67	13.90	15.10	3.84	5.00	5.24	4.88	6.94	6.05	7.76	11.41	10.20	5.86	11.72	9.28	1.92	6.24	6.77	16.20	18.58	19.54	15.72	18.35	18.51	13.41	15.84	20.92	2.86	5.48	6.62	14.35	16.92	18.81	13.72	17.32	17.59	13.12	15.82	15.56
Os01g0133600	Hypothetical conserved gene.	0.00	0.00	0.00	0.00	0.30	0.00	0.31	0.00	0.61	0.00	0.00	0.00	0.00	0.00	0.00	0.00	0.39	0.47	0.35	0.74	0.13	0.00	0.00	0.00	0.00	0.00	0.00	0.46	1.39	0.08	0.59	0.99	0.00	0.75	0.81	0.37	0.00	0.00	0.57	0.00	0.56	0.97	0.22	0.87	0.20	0.36	0.21	0.27
Os01g0133650	Hypothetical gene.	0.00	0.65	0.00	0.22	0.00	0.00	0.00	0.00	0.00	0.00	0.24	1.73	0.28	0.00	0.31	0.00	0.00	0.00	0.00	0.00	0.00	0.00	0.00	0.25	0.00	0.00	0.00	0.00	0.00	0.32	0.00	0.00	0.28	0.00	1.21	0.00	0.00	0.00	0.00	0.00	0.00	0.00	0.07	0.00	0.00	0.23	1.80	0.00
Os01g0133700	Glycosyl transferase, family 14 domain containing protein.	0.00	0.00	0.00	0.00	0.00	0.00	0.00	0.00	0.00	0.00	0.00	0.00	0.00	0.00	0.00	0.00	0.00	0.00	0.00	0.00	0.00	0.00	0.67	0.00	0.00	0.00	0.00	0.00	0.14	0.00	0.00	0.00	0.00	0.00	0.00	0.00	0.00	0.00	3.21	0.00	0.00	0.00	0.03	0.00	0.00	0.00	0.00	0.00
Os01g0133766	Non-protein coding transcript.	0.00	0.00	0.00	0.00	0.00	0.00	0.00	0.00	0.00	0.00	0.00	0.00	0.00	0.00	0.00	0.00	0.00	0.00	0.00	0.00	0.00	0.00	0.00	0.00	0.00	0.00	0.00	0.00	0.00	0.00	0.00	0.00	0.00	0.00	0.00	0.00	0.00	0.00	0.00	0.00	0.00	0.00	0.00	0.00	0.00	0.00	0.00	0.00
Os01g0133799	Hypothetical protein.	9.27	6.78	9.92	8.97	9.33	8.45	5.94	6.85	7.88	2.24	9.67	8.89	7.13	7.95	10.79	9.34	7.41	8.67	8.27	12.20	9.54	4.97	6.02	6.95	11.56	7.47	9.67	2.36	4.23	2.65	0.64	2.44	2.69	2.77	1.64	1.71	7.29	15.07	2.77	2.79	3.77	3.33	1.71	4.11	2.70	0.38	0.91	1.92
Os01g0133832	Hypothetical gene.	6.68	10.41	7.02	9.53	5.08	9.87	6.83	13.19	6.38	5.04	6.46	9.47	6.02	6.79	12.27	9.62	8.48	5.60	12.25	6.73	2.71	5.65	6.75	8.09	6.62	6.69	8.96	10.31	6.28	12.07	12.02	6.96	5.97	6.81	7.82	7.15	2.32	14.03	4.82	13.28	10.40	6.04	12.10	7.63	5.76	3.51	5.61	3.29
Os01g0133866	Hypothetical protein.	2.75	2.68	3.10	10.82	5.46	7.78	7.10	3.94	4.16	5.33	1.67	4.34	5.31	6.37	3.80	14.56	7.34	7.27	8.42	7.38	5.93	5.62	1.84	4.37	5.80	5.66	3.94	4.99	4.85	5.09	6.03	5.02	5.87	16.52	9.64	6.29	8.60	6.48	3.43	8.09	6.14	5.32	11.71	6.79	3.90	5.96	5.63	3.92
Os01g0133900	Similar to predicted protein.	9.86	8.72	5.11	10.36	10.84	8.86	15.68	9.39	6.45	12.42	9.48	9.02	12.88	5.92	10.14	20.58	7.98	9.18	20.54	13.13	7.05	16.66	9.49	16.06	9.97	7.29	9.23	9.49	11.42	9.61	15.82	10.97	9.20	24.36	11.16	6.55	27.91	7.65	10.07	15.70	12.21	9.87	20.53	8.94	14.09	30.33	22.87	30.99
Os01g0134200	Similar to Universal stress protein family protein.	0.00	0.42	0.05	1.66	1.90	2.12	1.74	2.12	1.70	1.51	2.09	2.99	0.11	0.28	0.30	1.93	2.53	2.06	2.31	2.39	1.80	0.63	1.38	2.54	0.40	0.37	0.23	1.73	1.66	1.22	1.23	0.64	1.40	0.56	0.54	0.60	0.25	0.19	0.12	1.67	1.34	1.67	0.49	0.55	0.86	0.69	1.22	0.67
Os01g0134500	Similar to Delta-7-sterol-C5(6)-desaturase (EC 1.3.3.-) (Delta-7-C-5 sterol desaturase) (Delta7-sterol-C5-desaturase).	6.24	7.79	8.63	15.77	10.98	15.95	29.17	27.61	28.29	39.02	32.06	20.76	4.14	6.48	3.82	14.65	19.89	19.16	37.71	20.57	27.45	39.11	27.57	27.76	5.56	6.58	4.22	43.86	26.92	27.81	51.48	36.28	36.27	42.72	33.70	50.68	3.55	5.45	5.87	37.12	45.14	41.71	65.47	44.66	35.59	57.07	42.77	52.61
Os01g0134700	Calmodulin binding protein-like family protein.	0.00	0.13	0.26	0.14	0.00	0.83	0.50	1.42	0.16	0.16	0.06	0.19	0.24	0.00	0.25	0.81	1.48	0.26	0.55	0.20	0.15	0.28	0.98	0.41	0.00	0.62	0.00	1.18	0.37	1.18	0.00	0.00	0.71	1.27	0.75	0.77	0.00	0.00	0.00	0.60	1.04	0.86	0.70	2.91	3.90	2.24	0.96	3.08
Os01g0134800	Similar to (1, 4)-beta-xylan endohydrolase, isoenzyme X-II (EC 3.2.1.8) (Fragment).	0.00	0.00	0.00	0.00	0.00	0.00	0.00	0.00	0.00	0.00	0.00	0.00	0.00	0.00	0.00	0.00	0.00	0.00	0.00	0.00	0.00	0.00	0.30	0.00	0.00	0.00	0.00	0.00	0.00	0.00	0.00	0.00	0.00	0.92	0.22	0.00	0.00	0.00	0.00	0.00	0.00	0.00	0.44	0.75	0.00	0.39	0.35	0.10
Os01g0134850	Hypothetical protein.	0.00	0.00	0.00	0.00	0.00	0.00	0.00	0.00	0.00	0.00	0.00	0.00	0.00	0.00	0.00	0.00	0.00	0.00	0.00	0.00	0.00	0.00	0.00	0.00	0.00	0.00	0.00	0.00	0.00	0.00	0.00	0.00	0.00	0.00	0.00	0.10	0.00	0.00	0.00	0.00	0.00	0.00	0.00	0.00	0.00	0.00	0.00	0.00
Os01g0134900	(1, 4)-beta-xylan endohydrolase, isoenzyme X-II (EC 3.2.1.8) (Fragment).	0.00	0.00	0.00	0.00	0.41	0.11	0.16	0.12	0.00	0.00	0.00	0.20	0.00	0.00	0.00	0.12	0.34	0.10	0.13	0.00	0.09	0.00	0.07	0.14	0.00	0.00	0.00	0.09	0.06	0.63	0.69	0.14	0.74	2.10	2.27	0.88	0.00	0.00	0.00	0.38	0.32	1.02	2.45	3.03	5.38	5.93	4.99	6.26
Os01g0135000	Similar to 1, 4-beta-D xylan xylanohydrolase (Fragment).	0.00	0.00	0.00	0.00	0.00	0.00	0.00	0.00	0.00	0.00	0.00	0.00	0.00	0.00	0.00	0.00	0.00	0.00	0.00	0.00	0.00	0.00	0.00	0.00	0.00	0.00	0.09	0.00	0.00	0.00	0.00	0.00	0.00	0.00	0.00	0.00	0.00	0.00	0.00	0.00	0.06	0.00	0.00	0.00	0.13	0.00	0.00	0.00
Os01g0135600	Conserved hypothetical protein.	0.00	0.22	0.22	0.00	0.00	0.16	0.00	0.00	0.27	0.00	0.13	0.28	0.00	0.00	0.26	0.00	0.00	0.41	0.04	0.00	0.07	0.00	0.07	0.24	0.05	0.00	0.00	0.00	0.07	0.00	0.00	0.00	0.18	0.00	0.00	0.33	0.00	0.08	0.00	0.00	0.08	0.00	0.00	0.13	0.07	0.11	0.00	0.00
Os01g0135700	Calmodulin-like protein, Calcium signalling during abiotic stress, Promotion of root growth and drought tolerance	236.63	188.74	222.85	136.19	135.20	149.85	94.08	60.28	77.36	62.80	51.03	62.68	311.94	154.28	298.43	113.68	133.68	107.18	70.64	73.87	73.96	83.71	71.87	63.01	267.74	226.88	224.47	74.18	86.05	87.69	41.60	48.59	54.01	42.96	45.62	45.59	307.65	324.67	168.90	80.52	76.28	67.61	37.88	48.72	39.68	33.30	28.89	38.92
Os01g0135800	Similar to Cytosolic class I small heat shock protein 3B (Fragment).	12.58	6.31	9.45	7.25	15.79	13.53	7.95	9.34	4.63	1.41	1.65	2.99	21.29	16.25	14.64	9.58	10.83	9.87	5.94	6.88	4.68	4.69	4.44	5.17	8.97	11.49	6.32	2.14	1.46	0.97	0.96	0.77	1.13	1.75	0.78	1.16	13.02	14.62	15.88	2.53	1.87	2.43	0.39	0.78	0.56	0.35	0.35	2.90
Os01g0135900	Similar to Cytosolic class I small heat shock protein 3C (Fragment).	9.17	13.21	10.20	286.95	224.78	253.87	137.52	124.00	121.54	75.34	56.13	69.65	14.68	10.28	11.42	163.26	239.15	209.59	75.14	126.21	65.98	60.33	78.80	48.50	9.00	6.80	10.12	24.37	29.88	30.56	4.79	12.22	10.92	14.64	11.23	12.67	5.89	9.85	8.99	18.95	17.82	14.93	6.38	7.31	17.91	9.12	9.87	17.87
Os01g0136000	16.9 kDa small heat shock protein	16.08	10.49	12.40	4.38	3.49	5.09	6.17	5.25	3.72	2.10	3.51	3.97	26.06	19.20	12.99	4.61	5.47	3.42	4.64	6.01	5.12	7.43	9.14	5.38	12.58	13.46	12.64	0.93	2.55	1.49	1.09	1.90	2.86	4.67	3.40	4.15	35.27	19.19	11.64	3.48	1.88	3.56	1.70	1.72	3.17	5.22	3.11	4.84
Os01g0136050	Similar to 16.9 kDa heat shock protein.	13.82	12.73	7.30	1.89	9.24	4.11	6.02	5.30	3.61	7.53	1.71	3.64	13.14	14.63	12.76	2.23	2.49	2.94	4.43	4.52	2.42	6.18	5.61	1.72	10.26	13.48	9.50	3.11	2.30	2.25	0.83	0.54	1.69	3.36	2.93	2.93	9.58	5.81	14.63	4.28	2.89	1.93	1.77	1.08	1.81	2.25	3.96	2.05
Os01g0136100	16.9 kDa class I small heat shock protein	4190.47	2704.64	2893.24	1306.42	1615.50	1555.72	1380.09	1653.28	1242.46	1007.91	902.18	1114.83	3819.20	3283.46	3011.83	1582.61	1387.10	1087.79	1056.31	1264.39	717.46	1306.99	1121.88	793.92	3356.87	2659.51	2606.30	694.90	1197.92	1304.81	555.15	816.66	652.17	930.35	620.70	707.47	5090.91	3103.19	3192.93	1024.28	603.93	909.07	362.17	464.78	448.60	396.22	406.16	371.92
Os01g0136200	16.9 kDa class I heat shock protein 1.	944.65	599.76	567.25	226.09	441.08	325.22	448.41	428.06	307.33	176.21	185.07	253.95	892.81	724.94	728.56	311.89	264.51	233.38	339.68	427.84	255.14	453.02	357.18	266.50	628.39	562.37	569.45	136.68	190.39	214.92	64.78	103.73	88.80	169.70	119.65	127.71	844.50	623.51	771.07	235.44	103.43	182.35	28.33	73.09	62.83	57.99	64.90	50.70
Os01g0136300	Conserved hypothetical protein.	1.02	0.75	1.23	5.27	9.28	9.74	6.55	11.39	8.93	4.94	7.05	11.12	0.40	0.62	1.36	2.51	5.39	3.86	3.58	11.41	13.64	12.69	9.63	10.74	0.28	0.71	1.24	17.55	24.43	18.42	11.16	17.65	13.61	18.74	18.33	20.80	1.92	1.17	0.29	24.12	18.79	25.65	14.86	27.13	24.76	13.11	24.09	25.07
Os01g0136400	Protein kinase, core domain containing protein.	0.12	0.58	0.90	2.26	2.06	1.45	1.91	2.13	2.67	2.45	2.64	1.98	0.69	0.19	0.45	2.47	3.23	5.40	3.31	2.07	4.39	2.31	1.74	3.40	0.52	0.51	0.49	1.24	1.45	0.76	2.36	1.28	1.87	2.04	3.40	1.43	0.58	0.22	0.75	1.19	1.09	1.21	2.20	1.86	1.44	2.94	2.14	1.51
Os01g0136450	Conserved hypothetical protein.	0.00	0.00	0.23	0.20	1.49	0.77	0.31	1.19	1.12	0.56	0.86	0.09	0.22	0.00	0.00	0.69	0.86	2.17	0.00	0.71	0.00	0.00	0.55	0.63	0.00	0.13	0.00	0.00	0.00	0.00	0.00	0.00	0.00	0.00	0.00	0.25	0.47	0.34	0.00	0.00	0.00	0.00	0.00	1.01	0.00	0.12	0.10	0.00
Os01g0136500	Conserved hypothetical protein.	0.00	0.00	0.49	1.99	3.35	1.19	0.55	0.92	0.61	0.95	1.50	0.24	0.34	0.13	0.13	1.19	2.30	2.65	1.60	1.01	1.54	0.66	1.15	2.58	0.17	0.64	1.34	0.77	0.66	1.00	0.74	0.56	0.83	0.36	0.30	0.37	0.22	0.00	0.41	0.37	0.30	1.01	1.10	0.98	2.00	0.39	0.45	0.00
Os01g0136502	Hypothetical protein.	0.00	0.00	0.00	0.06	0.00	0.00	0.00	0.06	0.00	0.00	0.00	0.00	0.00	0.00	0.00	0.04	0.00	0.03	0.00	0.00	0.00	0.00	0.00	0.00	0.00	0.00	0.00	0.00	0.00	0.00	0.00	0.00	0.00	0.00	0.00	0.00	0.00	0.00	0.00	0.00	0.00	0.00	0.00	0.00	0.00	0.10	0.16	0.00
Os01g0136600	Conserved hypothetical protein.	8.20	7.41	12.10	24.30	17.80	18.91	27.87	25.15	26.20	25.41	29.30	35.65	9.17	12.07	12.65	21.73	18.80	26.64	39.35	37.06	35.46	40.63	31.31	44.02	11.47	12.87	6.98	27.45	17.34	20.82	33.14	31.10	34.40	43.88	32.16	26.74	13.17	9.16	10.66	26.16	33.88	34.57	41.48	33.68	37.61	47.58	55.79	51.46
Os01g0136700	Conserved hypothetical protein.	0.00	0.00	0.05	0.00	0.03	0.00	0.01	0.00	0.14	0.03	0.00	0.11	0.00	0.00	0.11	0.01	0.03	0.00	0.04	0.00	0.04	0.00	0.00	0.06	0.00	0.00	0.00	0.03	0.00	0.06	0.00	0.00	0.05	0.00	0.00	0.01	0.00	0.00	0.00	0.00	0.05	0.04	0.00	0.03	0.00	0.00	0.00	0.00
Os01g0136800	Protein kinase, core domain containing protein.	0.30	1.57	2.29	4.07	1.56	2.07	3.30	4.50	3.71	5.53	5.62	6.40	1.56	1.92	1.99	3.58	4.81	4.68	5.72	4.38	6.42	4.01	4.27	6.36	0.96	0.97	1.01	3.58	3.05	4.45	4.39	4.72	3.80	2.29	4.46	2.20	0.54	2.37	2.47	3.65	3.92	2.94	2.58	3.46	3.79	2.52	2.41	2.80
Os01g0136850	Hypothetical protein.	0.00	0.00	0.00	0.00	0.00	0.00	0.00	0.15	0.00	0.00	0.00	0.00	0.00	0.00	0.00	0.00	0.00	0.00	0.00	0.00	0.00	0.00	0.00	0.00	0.00	0.00	0.00	0.00	0.16	0.06	0.00	0.00	0.00	0.00	0.00	0.00	0.00	0.00	0.00	0.00	0.00	0.00	0.00	0.00	0.00	0.00	0.00	0.00
Os01g0136900	Similar to Stress-induced receptor-like kinase 2.	0.28	0.00	0.00	0.59	0.87	0.80	1.57	1.38	1.67	1.35	1.69	3.72	0.00	0.44	0.82	0.80	1.25	1.02	1.27	2.77	2.68	2.86	1.80	3.80	0.40	0.59	0.43	1.01	2.14	1.81	0.00	1.48	2.26	0.84	0.80	1.81	0.72	0.52	0.57	1.25	1.24	1.99	0.82	1.23	1.85	0.66	0.22	0.00
Os01g0137066	Non-protein coding transcript.	0.00	0.00	0.00	0.00	0.13	0.00	0.90	0.00	0.00	0.00	0.73	0.08	0.00	0.22	0.00	0.00	0.10	0.00	0.00	0.45	0.00	0.00	0.25	1.20	0.00	0.00	0.00	0.33	0.00	0.08	1.54	0.00	1.14	0.00	0.00	0.00	0.00	0.00	0.00	0.00	0.17	0.00	0.00	0.23	0.00	0.00	0.00	0.00
Os01g0137125	Hypothetical protein.	0.00	0.00	0.00	0.00	0.00	0.00	0.00	0.00	0.00	0.00	0.00	0.00	0.00	0.00	0.00	0.00	0.00	0.00	0.00	0.00	0.00	0.07	0.00	0.00	0.00	0.00	0.00	0.00	0.00	0.00	0.00	0.00	0.00	0.00	0.00	0.00	0.00	0.00	0.00	0.00	0.00	0.00	0.00	0.00	0.00	0.00	0.00	0.00
Os01g0137150	Non-protein coding transcript.	1.29	0.00	0.00	1.20	0.26	0.00	0.00	0.00	0.00	0.00	0.00	0.66	0.37	0.58	0.54	0.00	0.45	1.11	0.52	0.36	0.00	0.00	0.00	0.00	0.47	0.00	0.00	0.87	0.00	1.43	0.66	0.58	0.75	0.00	0.00	0.00	0.87	0.00	0.46	0.80	0.00	1.14	0.34	0.00	0.97	0.00	0.98	0.00
Os01g0137200	Hypothetical conserved gene.	1.12	0.79	1.39	0.90	2.42	1.44	1.50	3.51	1.29	0.55	0.55	4.78	0.54	0.61	0.00	1.02	1.36	3.13	1.41	2.26	1.86	1.91	1.51	2.14	0.64	0.00	0.53	2.10	1.18	1.36	1.78	1.61	2.36	1.13	1.31	0.86	0.44	0.82	0.21	2.39	2.21	2.56	2.07	0.47	2.77	1.05	2.30	3.39
Os01g0137232	Non-protein coding transcript.	0.08	0.59	0.24	0.05	0.06	0.25	0.16	0.09	0.00	0.22	0.24	0.16	0.88	0.47	0.19	0.11	0.39	0.48	0.14	0.51	0.19	0.07	0.00	0.31	0.35	0.08	0.72	0.49	0.24	0.17	1.57	0.33	0.29	0.19	0.94	0.00	0.11	0.19	0.15	0.52	0.43	0.49	0.25	0.11	0.19	0.17	0.55	0.22
Os01g0137250	Similar to Stress-induced receptor-like kinase 2.	0.00	0.00	0.00	0.45	0.05	0.00	0.00	0.00	0.00	0.00	0.00	0.00	0.00	0.00	0.17	0.00	0.13	0.00	0.00	0.32	0.00	0.00	0.07	0.00	0.00	0.00	0.00	0.00	0.00	0.00	0.00	0.00	0.00	0.00	0.00	0.34	0.00	0.00	0.00	0.00	0.10	0.00	0.00	0.00	0.07	0.07	0.00	0.00
Os01g0137266	Hypothetical protein.	0.00	0.00	0.00	0.00	0.00	0.00	0.00	0.00	0.00	0.00	0.00	0.00	0.00	0.00	0.00	0.00	0.00	0.00	0.00	0.00	0.00	0.00	0.00	0.00	0.00	0.00	0.00	0.00	0.00	0.00	0.00	0.00	0.00	0.00	0.00	0.00	0.00	0.00	0.00	0.00	0.00	0.00	0.00	0.00	0.00	0.00	0.00	0.00
Os01g0137282	Conserved hypothetical protein.	0.00	0.00	0.00	0.60	0.10	0.00	0.00	0.00	0.00	0.00	0.00	0.00	0.00	0.00	0.00	0.00	0.00	0.65	0.54	0.00	0.18	0.00	0.00	0.00	0.00	0.00	0.00	0.53	0.00	0.15	0.00	0.00	0.00	0.00	0.00	0.00	0.00	0.00	0.00	0.00	0.00	0.00	0.00	0.11	0.33	0.00	0.00	0.00
Os01g0137300	Hypothetical protein.	1.59	1.18	1.59	0.94	1.63	1.87	1.62	1.97	2.35	0.99	1.70	1.95	1.08	2.65	1.23	0.98	2.43	2.51	1.20	1.73	2.99	1.30	1.78	2.83	1.00	1.05	2.22	1.13	2.63	1.75	0.57	1.44	1.69	0.82	1.06	1.80	1.02	1.63	1.25	1.01	2.36	2.75	1.06	2.37	1.62	0.57	2.87	2.69
Os01g0137400	Protein kinase, catalytic domain domain containing protein.	0.00	0.00	0.00	0.00	0.00	0.00	0.00	0.00	0.00	0.00	0.00	0.00	0.00	0.00	0.00	0.00	0.00	0.00	0.00	0.00	0.00	0.00	0.00	0.00	0.00	0.00	0.00	0.00	0.00	0.00	0.00	0.00	0.00	0.00	0.00	0.14	0.00	0.00	0.00	0.00	0.00	0.00	0.00	0.00	0.00	0.00	0.00	0.00
Os01g0137500	Protein kinase, catalytic domain domain containing protein.	0.00	0.00	0.38	0.00	0.14	0.05	0.15	0.25	0.07	0.00	0.24	0.08	0.06	0.00	0.00	0.06	0.13	0.00	0.00	0.00	0.17	0.04	0.00	0.31	0.15	0.10	0.00	0.15	0.37	0.59	0.00	0.10	0.38	0.08	0.00	0.00	0.00	0.00	0.00	0.00	0.31	0.42	0.09	0.00	0.06	0.00	0.13	0.09
Os01g0137550	Similar to H0215A08.3 protein.	1.16	1.16	3.56	0.66	1.32	0.38	1.24	2.50	2.01	2.61	5.47	3.29	1.70	1.70	3.64	0.28	0.93	2.34	1.31	1.62	3.10	0.53	2.49	3.44	1.44	2.93	2.16	1.83	3.77	1.50	2.54	4.58	4.43	2.18	2.32	1.39	1.07	1.88	3.65	1.51	3.10	2.62	0.14	4.56	3.69	3.71	5.46	6.33
Os01g0137700	Conserved hypothetical protein.	0.00	0.26	0.00	0.12	0.00	0.00	0.00	0.05	0.12	0.00	0.21	0.08	0.00	0.00	0.00	0.00	0.00	0.00	0.27	0.14	0.00	0.00	0.03	0.39	0.00	0.00	0.00	0.00	0.22	0.00	0.06	0.00	0.00	0.00	0.00	0.00	0.00	0.00	0.00	0.00	0.00	0.00	0.00	0.11	0.00	0.00	0.00	0.00
Os01g0137750	Non-protein coding transcript.	0.00	0.00	0.00	0.00	0.00	0.00	0.00	0.00	0.00	0.00	0.00	0.00	0.00	0.00	0.00	0.00	0.00	0.00	0.00	0.00	0.00	0.00	0.00	0.00	0.00	0.00	0.00	0.00	0.00	0.00	0.00	0.00	0.00	0.00	0.00	0.00	0.00	0.00	0.00	0.00	0.00	0.00	0.00	0.00	0.00	0.00	0.00	0.00
Os01g0137800	Non-protein coding transcript.	0.01	0.03	0.00	0.06	0.03	0.38	0.00	0.00	0.04	0.02	0.00	0.26	0.00	0.10	0.12	0.00	0.00	0.14	0.19	0.00	0.10	0.00	0.00	0.16	0.02	0.01	0.10	0.00	0.00	0.00	0.02	0.00	0.05	0.00	0.00	1.32	0.00	0.02	0.00	0.00	0.05	0.00	0.00	0.00	0.37	0.03	0.00	0.22
Os01g0137875	Non-protein coding transcript.	0.00	0.00	0.00	0.00	0.13	0.00	0.00	0.00	0.00	0.00	0.00	0.00	0.00	0.07	0.00	0.00	0.00	0.00	0.00	0.00	0.00	0.00	0.00	0.05	0.00	0.00	0.00	0.00	0.00	0.00	0.00	0.00	0.00	0.00	0.00	0.00	0.00	0.00	0.00	0.00	0.00	0.00	0.00	0.00	0.00	0.00	0.00	0.00
Os01g0137950	Similar to predicted protein.	0.78	0.00	1.27	0.14	0.48	0.90	0.58	1.58	0.64	0.79	1.47	1.19	0.88	1.24	0.86	0.37	0.44	0.34	0.66	1.39	1.18	0.29	1.31	0.88	0.98	0.43	1.04	1.23	1.11	1.17	0.69	1.46	1.00	1.18	1.07	2.82	0.70	0.35	1.30	0.71	0.91	1.31	0.84	1.17	1.84	2.39	2.64	1.30
Os01g0138000	Hypothetical protein.	0.00	0.00	0.00	0.00	0.00	0.00	0.00	0.00	0.00	0.00	0.00	0.27	0.53	0.00	0.00	0.00	0.00	0.00	0.00	0.00	0.15	0.00	0.00	0.00	0.00	0.00	0.00	0.18	0.00	0.00	0.00	0.00	0.32	0.24	0.00	0.00	0.00	0.00	0.00	0.00	0.25	0.00	0.64	0.00	0.00	0.00	0.00	0.16
Os01g0138100	Conserved hypothetical protein.	6.56	7.85	4.99	2.01	4.31	7.49	4.89	5.91	5.16	2.86	5.44	10.50	6.25	5.81	6.93	2.86	3.60	5.69	3.48	3.49	8.91	3.05	5.61	6.33	4.09	5.93	5.01	4.12	5.23	5.06	1.98	6.85	4.76	1.10	4.31	3.29	4.02	3.70	8.90	3.13	6.22	4.70	3.70	6.95	5.15	6.13	4.47	3.75
Os01g0138232	Hypothetical protein.	0.00	0.00	0.00	0.00	0.00	0.36	0.00	0.00	0.00	0.00	0.00	0.00	0.00	0.00	0.23	0.00	0.00	0.28	0.00	0.00	0.00	0.00	0.00	0.00	0.00	1.03	0.00	0.00	0.00	0.00	0.00	0.00	0.00	0.00	0.00	1.05	0.00	0.00	0.00	0.00	0.00	0.00	0.00	0.00	0.00	0.00	0.00	0.00
Os01g0138300	Conserved hypothetical protein.	0.00	0.00	0.00	0.44	0.13	0.00	0.17	0.00	0.40	0.26	0.00	0.40	0.00	0.00	0.00	0.88	0.00	0.76	0.31	0.57	0.60	0.00	0.21	0.23	0.00	0.13	0.04	0.00	0.56	0.53	0.52	0.09	0.18	0.00	0.57	0.00	0.00	0.00	0.00	0.00	0.47	0.43	0.36	0.33	0.82	0.00	0.00	0.00
Os01g0138350	Non-protein coding transcript.	0.00	0.00	0.00	0.00	0.00	0.00	0.00	0.00	0.00	0.00	0.37	0.60	0.00	0.00	0.00	0.00	0.00	0.85	0.00	0.02	0.00	0.00	0.30	0.16	0.00	0.00	0.00	0.00	0.00	0.00	0.00	0.00	0.27	0.00	0.00	0.00	0.00	0.00	0.00	0.00	0.05	0.00	0.14	0.21	0.00	0.00	0.00	0.00
Os01g0138400	Serine/threonine protein kinase domain containing protein.	0.29	0.23	0.59	1.22	0.15	0.38	0.13	0.00	0.55	0.30	0.25	0.19	0.37	0.60	0.16	1.54	0.86	2.38	1.31	0.19	0.42	0.66	0.18	0.34	0.34	0.29	0.12	0.34	0.00	0.14	0.34	0.17	0.71	0.83	0.42	0.78	0.32	0.37	0.41	0.66	0.42	0.12	0.47	0.22	0.47	1.20	0.99	0.35
Os01g0138451	Hypothetical protein.	0.00	0.00	0.00	0.00	0.00	0.00	0.00	0.00	0.00	0.00	0.00	0.00	0.00	0.00	0.00	0.00	0.00	0.00	0.00	0.00	0.00	0.00	0.00	0.00	0.00	0.00	0.00	0.00	0.00	0.00	0.00	0.00	0.00	0.00	0.00	0.00	0.00	0.00	0.00	0.00	0.00	0.00	0.00	0.00	0.00	0.00	0.00	0.00
Os01g0138500	Protein of unknown function DUF789 family protein.	3.88	4.17	7.37	0.15	0.16	0.61	0.00	0.22	0.10	0.29	0.00	1.31	4.84	5.94	4.68	1.51	0.63	0.57	0.38	0.27	0.37	0.12	0.46	0.10	3.76	4.95	5.11	0.15	0.00	0.19	0.11	0.32	0.04	0.08	0.08	3.15	3.03	6.74	2.20	0.11	0.25	0.38	0.16	0.25	0.54	0.99	0.23	1.98
Os01g0138600	phosphotransferase system, PEP-utilising enzyme, N-terminal domain containing protein.	0.56	2.12	1.54	0.92	3.19	3.26	3.36	1.06	2.86	1.13	1.45	3.28	1.49	1.30	0.60	2.88	1.88	3.17	1.14	1.42	2.56	2.07	1.41	2.22	1.28	2.06	1.64	2.61	2.29	2.22	2.84	2.44	1.34	1.30	2.42	2.23	1.14	2.30	0.71	1.70	1.42	1.42	1.19	1.36	2.20	1.20	0.36	1.23
Os01g0138800	Peptidase C26 domain containing protein.	9.16	10.25	6.70	43.95	19.59	24.98	28.22	25.48	28.11	34.17	29.56	20.83	9.64	10.39	7.61	42.63	38.08	35.07	26.09	25.98	35.82	47.36	26.60	23.36	9.65	6.94	8.27	10.02	5.12	11.59	6.27	2.43	8.48	7.65	4.22	3.39	12.06	11.19	6.89	3.47	2.58	3.23	4.28	2.95	5.23	4.28	3.26	1.63
Os01g0138900	Mandelate racemase/muconate lactonizing enzyme family protein.	35.60	57.94	46.05	31.74	25.90	25.04	31.11	35.65	26.93	47.11	48.04	44.97	39.55	45.99	38.62	33.90	27.54	21.29	34.77	35.99	32.43	31.39	44.12	38.22	46.70	49.21	48.76	26.05	22.60	21.89	25.45	26.68	26.80	15.79	22.22	15.35	21.64	52.25	47.50	21.93	20.80	19.02	16.92	20.44	26.48	14.51	12.35	14.66
Os01g0139000	Reticulon family protein.	0.00	0.89	0.56	0.00	0.25	0.00	0.00	0.00	0.26	0.00	0.00	0.00	0.18	0.13	0.00	0.32	0.00	0.00	0.00	0.00	0.00	0.57	0.00	0.13	0.00	0.41	0.42	0.00	0.00	0.00	0.74	0.21	0.00	0.91	0.83	2.08	0.90	0.14	0.09	1.48	0.35	0.00	3.94	1.15	1.39	2.47	0.81	8.89
Os01g0139200	Octicosapeptide/Phox/Bem1p domain containing protein.	13.08	42.11	28.86	72.49	53.51	48.53	81.35	55.34	53.59	85.07	45.30	49.91	20.33	35.61	32.83	72.84	55.82	56.33	85.49	58.58	51.11	43.73	53.62	54.28	21.09	26.98	40.74	67.82	42.28	51.20	62.21	31.33	34.57	37.41	31.97	29.36	12.74	31.00	34.18	81.15	50.71	49.74	59.99	37.12	35.80	34.90	30.33	31.74
Os01g0139600	Similar to Lipid phosphate phosphatase 2 (EC 3.1.3.-) (AtLPP2) (Phosphatidic acid phosphatase 2) (AtPAP2) (Prenyl diphosphate phosphatase).	58.88	70.22	58.08	57.08	65.95	67.41	64.50	50.73	36.58	49.25	34.60	44.20	58.69	61.60	58.51	52.44	51.96	54.27	55.39	44.04	43.29	35.71	41.43	37.83	60.57	54.37	63.24	39.77	38.51	38.91	30.13	20.59	19.39	18.44	20.97	21.07	35.38	52.65	53.53	37.23	27.67	25.37	17.39	18.79	16.69	9.38	9.41	12.61
Os01g0139700	Conserved hypothetical protein.	5.17	1.11	0.77	6.00	6.42	2.97	5.12	6.73	8.86	3.20	4.36	3.57	2.08	1.08	1.49	3.34	8.44	12.18	7.35	5.37	13.00	2.60	5.49	6.18	0.78	0.98	1.61	4.46	4.65	4.27	1.28	2.46	4.39	3.13	1.95	1.04	2.79	1.49	0.94	0.82	1.69	2.52	0.56	1.17	2.95	5.13	1.99	0.00
Os01g0139900	Conserved hypothetical protein.	3.63	0.84	4.07	4.54	1.31	0.88	1.05	0.97	3.42	0.67	1.59	1.56	2.77	0.95	4.54	0.80	2.49	3.00	0.00	2.73	2.39	1.08	2.51	1.68	2.21	6.60	4.30	0.29	1.31	0.54	0.49	1.55	1.26	0.72	2.12	1.61	3.29	3.21	2.18	0.66	1.48	0.59	1.23	0.74	3.96	1.79	0.78	0.41
Os01g0140100	Peptidase A1 domain containing protein, Regulation of spikelets number per panicle	1.41	1.92	1.88	44.29	14.46	16.51	77.58	31.58	37.07	78.87	35.98	30.82	1.75	2.06	0.81	33.34	18.28	14.19	79.47	38.59	22.32	86.42	44.03	35.40	0.90	1.25	0.85	67.01	39.86	45.31	60.94	25.74	27.30	70.77	39.14	29.00	0.89	0.80	1.43	88.14	44.78	42.01	90.77	45.98	43.66	71.66	43.84	49.81
Os01g0140400	Similar to leucine-rich repeat protein-related.	0.15	0.18	0.18	3.27	3.16	4.04	5.70	5.22	4.83	5.32	6.91	5.41	0.28	1.00	0.11	4.65	2.71	5.80	6.40	4.71	4.27	4.84	4.50	5.64	0.26	0.22	0.00	6.50	4.97	5.20	5.74	3.03	3.12	2.97	2.88	3.76	0.35	0.38	0.36	8.21	7.78	5.97	8.36	5.96	4.78	4.91	4.60	2.96
Os01g0140500	Similar to 60S ribosomal protein L26B.	842.59	687.22	783.26	1020.02	1074.04	1159.66	1068.36	1254.73	1292.83	1007.49	1244.34	1337.86	739.36	866.48	867.87	910.53	999.89	975.24	1079.66	1285.11	1283.61	1192.06	1241.12	1297.65	674.43	758.62	738.67	1020.50	1124.15	1132.90	970.13	1489.60	1258.09	1117.30	1172.65	1095.89	739.88	686.07	826.66	986.25	1209.07	1215.01	888.97	1063.89	1121.77	1010.97	976.10	963.21
Os01g0140700	RAV family protein, Negative regulation of the transition from vegetative to reproductive phase, Maintenance of the vegetative state of the apical meristem	0.00	0.00	0.00	0.00	0.00	0.00	0.14	0.18	0.16	0.10	0.00	0.00	0.00	0.00	0.00	0.00	0.00	0.19	0.00	0.00	0.00	0.22	0.00	0.00	0.00	0.00	0.00	0.00	0.00	0.01	0.00	0.00	0.09	0.17	0.08	0.07	0.00	0.00	0.00	0.33	0.13	0.06	0.54	0.00	0.00	0.75	0.28	0.29
Os01g0141000	AP2/ERF and B3 domain-containing protein, RAV family protein, Salt stress response, Repression of photoperiodic flowering	0.71	2.02	1.93	37.76	31.38	13.32	25.94	24.55	38.41	24.41	37.07	25.07	1.05	2.34	1.61	35.67	37.67	41.73	38.26	23.31	27.91	34.17	19.81	19.51	0.89	3.18	0.86	73.39	24.25	28.73	70.77	22.53	22.17	39.78	37.45	33.28	4.07	0.84	2.85	40.51	59.13	54.70	60.13	44.79	17.08	55.84	39.18	47.80
Os01g0141100	Similar to Salt-induced AAA-Type ATPase.	19.72	25.20	19.97	74.14	52.98	54.85	63.13	61.47	65.06	77.62	58.36	57.52	17.21	24.83	25.01	66.82	70.72	77.83	67.23	66.72	64.03	74.24	63.54	72.92	26.45	24.67	21.40	62.71	50.54	50.64	55.96	39.48	37.58	45.00	38.13	41.66	17.18	15.42	22.46	59.30	60.40	61.84	59.42	52.15	60.44	64.03	53.74	68.24
Os01g0141150	Hypothetical gene.	0.00	0.00	0.00	0.00	0.00	0.00	0.00	0.00	0.00	0.00	0.00	0.00	0.00	0.00	0.00	0.00	0.00	0.18	0.00	0.00	0.00	0.00	0.00	0.00	0.07	0.00	0.00	0.00	0.00	0.13	0.00	0.00	0.00	0.00	0.00	0.00	0.00	0.00	0.00	0.10	0.00	0.00	0.00	0.00	0.00	0.00	0.00	0.00
Os01g0141300	Similar to vacuolar sorting protein 4b.	0.00	0.00	0.00	0.00	0.00	0.00	0.00	0.00	0.00	0.00	0.00	0.00	0.00	0.00	0.00	0.00	0.00	0.00	0.00	0.00	0.00	0.00	0.00	0.00	0.00	0.00	0.00	0.00	0.00	0.00	0.00	0.00	0.00	0.00	0.00	0.00	0.00	0.00	0.00	0.00	0.00	0.00	0.00	0.00	0.00	0.00	0.00	0.00
Os01g0141450	Hypothetical gene.	0.00	0.00	0.00	0.00	0.00	0.00	0.00	0.00	0.00	0.00	0.00	0.00	0.00	0.00	0.00	0.00	0.00	0.00	0.00	0.00	0.00	0.00	0.00	0.00	0.00	0.00	0.00	0.00	0.00	0.00	0.00	0.00	0.00	0.00	0.00	0.00	0.00	0.00	0.00	0.00	0.00	0.00	0.00	0.00	0.00	0.00	0.00	0.00
Os01g0141600	Protein of unknown function DUF647 family protein.	0.00	0.75	1.12	0.53	1.33	1.85	1.43	3.23	2.15	0.94	1.37	2.15	0.26	0.24	0.00	0.70	1.35	1.57	1.22	3.18	2.08	0.55	0.80	2.00	0.31	0.55	0.40	1.22	3.09	3.50	1.04	2.61	1.03	1.38	2.01	2.00	0.41	0.18	0.00	1.16	2.07	3.18	1.05	2.13	3.80	1.49	3.14	2.11
Os01g0141700	UV-damaged DNA binding protein 2, DNA repair	0.78	1.14	0.73	4.84	5.28	2.97	7.09	5.32	4.31	5.24	5.15	6.54	0.71	1.08	0.34	4.35	5.16	5.82	6.90	9.30	5.00	4.53	4.53	6.06	0.59	0.25	0.76	3.34	3.54	5.04	2.91	1.76	1.83	0.77	3.26	1.08	0.94	0.90	0.77	3.40	3.32	3.35	1.53	1.79	2.88	0.52	1.54	1.38
Os01g0141900	Conserved hypothetical protein.	1.51	4.21	2.60	6.26	6.56	5.40	6.92	6.88	6.97	5.85	6.79	6.10	1.58	3.55	3.72	9.67	5.85	6.54	7.98	7.07	5.83	3.66	5.63	5.34	1.57	3.76	4.13	8.08	6.75	7.04	8.79	6.55	8.14	6.39	6.42	8.34	1.00	2.81	4.27	7.64	7.69	11.83	10.71	8.00	9.52	8.04	10.39	13.44
Os01g0142100	Peptidase M50 family protein.	0.14	0.35	0.59	0.89	0.33	1.12	1.87	2.02	1.30	1.93	2.69	2.43	0.00	0.58	0.20	0.96	1.41	0.88	2.62	1.07	2.07	0.78	1.56	1.63	0.00	0.00	0.53	1.34	1.60	1.75	0.80	2.16	1.79	2.02	1.95	1.44	0.08	0.28	0.45	2.41	1.55	1.94	2.14	2.96	5.82	1.81	2.48	2.75
Os01g0142200	Kinase binding protein CGI-121 domain containing protein.	15.84	15.24	12.92	18.87	24.63	30.32	19.76	21.45	23.52	14.72	19.94	23.74	9.68	14.18	17.72	22.27	30.56	29.89	17.13	17.77	22.94	17.91	19.13	25.54	11.07	13.72	16.24	22.35	19.46	25.78	18.09	31.18	23.33	19.50	23.16	37.55	9.22	15.50	23.85	27.39	35.51	32.97	28.77	38.20	33.24	38.17	41.07	31.86
Os01g0142300	Glycosyl transferase, group 1 domain containing protein.	0.07	1.01	0.12	3.41	4.08	3.48	0.59	0.57	0.31	0.39	0.51	0.52	0.00	0.75	0.51	2.07	1.22	2.25	1.04	0.71	0.35	0.20	0.15	0.16	0.11	0.38	0.00	0.80	0.68	0.42	1.19	1.29	2.01	4.38	3.70	6.88	0.36	0.46	0.58	1.16	0.78	2.55	3.42	3.80	7.20	6.43	7.50	10.94
Os01g0142400	Non-protein coding transcript.	0.00	0.00	0.00	0.00	0.00	0.00	0.00	0.00	0.00	0.00	0.00	0.00	0.00	0.00	0.00	0.00	0.00	0.00	0.00	0.00	0.00	0.00	0.00	0.00	0.00	0.00	0.00	0.00	0.00	0.00	0.00	0.00	0.00	0.00	0.00	0.00	0.00	0.00	0.00	0.00	0.00	0.00	0.00	0.00	0.00	0.00	0.00	0.00
Os01g0142500	R2R3-MYB transcription factor 2, Response to drought and cadmium stresses	18.73	28.44	20.68	59.02	55.26	56.71	24.70	27.40	21.44	15.34	22.05	22.64	23.17	28.39	21.04	73.61	73.69	71.00	32.23	37.75	29.59	29.70	25.22	27.93	30.19	27.29	29.17	18.31	14.56	13.37	14.78	10.98	10.94	13.11	13.24	11.70	24.09	24.81	25.95	18.13	17.90	22.20	14.91	14.17	15.97	13.98	17.90	21.85
Os01g0142600	Conserved hypothetical protein.	0.02	0.40	0.00	1.29	0.99	0.93	0.52	0.72	0.15	0.38	0.41	0.28	0.19	0.29	0.19	1.05	1.01	0.65	0.56	0.42	0.27	0.07	0.34	0.73	0.29	0.10	0.31	1.18	0.35	0.80	1.40	0.56	0.65	0.47	0.47	1.00	0.00	0.17	0.06	1.17	0.94	1.04	0.63	0.59	0.60	0.18	0.50	0.66
Os01g0142800	Putative peptide transporter, Long-distance translocation of dimethylarsinate to rice grain	23.25	42.28	38.07	245.92	90.11	83.31	143.16	92.70	101.24	135.39	96.46	82.54	26.28	29.90	24.06	209.60	150.42	151.19	159.06	81.86	90.38	110.17	79.44	71.08	35.05	32.59	36.06	136.64	80.26	74.63	111.51	42.92	62.69	66.94	50.20	41.39	13.55	30.71	29.27	135.85	70.80	66.22	81.76	53.84	43.35	43.92	40.78	42.46
Os01g0142875	Hypothetical protein.	0.00	0.00	0.00	0.00	0.00	0.00	0.00	0.00	0.00	0.00	0.00	0.00	0.00	0.00	0.00	0.29	0.00	0.28	0.00	0.00	0.00	0.00	0.00	0.00	0.00	0.00	0.00	0.00	0.00	0.00	0.00	0.00	0.00	0.00	0.00	0.00	0.00	0.00	0.00	0.00	0.00	0.00	0.00	0.00	0.00	0.00	0.00	0.00
Os01g0142950	Conserved hypothetical protein.	0.00	0.00	0.00	0.00	0.00	0.00	0.00	0.00	0.00	0.00	0.00	0.00	0.00	0.00	0.00	0.00	0.00	0.00	0.00	0.00	0.00	0.00	0.00	0.00	0.00	0.00	0.00	0.00	0.00	0.00	0.00	0.00	0.00	0.00	0.00	0.06	0.00	0.00	0.00	0.00	0.00	0.00	0.00	0.00	0.00	0.00	0.00	0.00
Os01g0143100	Adenine nucleotide translocator 1 domain containing protein.	4.67	3.58	3.41	8.45	11.79	9.47	7.06	11.64	14.85	8.98	10.66	11.08	2.69	2.58	3.59	7.69	11.99	15.97	12.70	13.06	14.21	7.46	9.38	12.90	3.20	2.76	3.62	7.82	9.79	9.85	9.19	7.25	7.08	5.01	7.46	8.11	2.98	2.25	3.70	7.92	9.70	9.90	8.66	8.84	7.28	7.65	10.53	9.62
Os01g0143300	Similar to Glycine-rich protein (Fragment).	35.85	32.70	38.72	62.54	49.32	39.93	82.67	59.16	58.11	62.58	53.28	56.38	34.64	36.59	38.01	55.02	56.34	54.16	82.85	73.74	52.89	80.99	62.15	54.83	38.32	35.18	35.31	52.57	36.33	42.11	47.39	41.06	39.52	56.04	43.70	51.85	36.18	29.90	36.50	62.08	53.66	56.89	73.56	55.27	55.95	59.25	56.72	56.25
Os01g0143350	Hypothetical gene.	0.00	0.42	0.00	0.12	0.00	0.07	0.10	0.00	0.00	0.00	0.02	0.00	0.32	0.46	0.00	0.00	0.00	0.00	0.00	0.00	0.12	0.02	0.14	0.29	0.00	0.58	0.00	0.00	0.00	0.00	0.00	0.00	0.00	0.03	0.00	0.00	0.00	0.00	0.00	0.00	0.00	0.00	0.00	0.02	0.00	0.00	0.00	0.00
Os01g0143400	Protein of unknown function DUF594 domain containing protein.	0.00	0.00	0.00	0.00	0.00	0.00	0.00	0.00	0.00	0.00	0.00	0.00	0.00	0.00	0.00	0.00	0.00	0.00	0.00	0.00	0.00	0.00	0.00	0.00	0.00	0.00	0.00	0.00	0.00	0.00	0.00	0.00	0.00	0.00	0.00	0.00	0.00	0.00	0.00	0.00	0.00	0.00	0.00	0.00	0.00	0.00	0.00	0.00
Os01g0143700	Similar to Mitochondrial glycoprotein.	0.00	0.00	0.00	0.00	0.00	0.00	0.37	0.00	0.40	0.00	0.00	0.00	0.00	0.00	0.00	0.00	0.00	0.00	0.00	0.00	0.00	0.00	0.00	0.00	0.00	0.00	0.00	0.00	0.00	0.00	0.00	0.00	0.00	0.00	0.00	0.00	0.00	0.00	0.00	0.00	0.00	0.00	0.00	0.00	0.00	0.00	0.00	0.00
Os01g0143750	Hypothetical protein.	0.00	0.00	0.00	0.00	0.00	0.00	0.00	0.00	0.00	0.00	0.00	0.00	0.00	0.00	0.00	0.00	0.00	0.00	0.00	0.00	0.00	0.00	0.00	0.00	0.00	0.00	0.00	0.00	0.00	0.34	0.00	0.00	0.00	0.00	0.00	0.00	0.00	0.00	0.00	0.00	0.00	0.00	0.00	0.00	0.00	0.00	0.00	0.00
Os01g0143800	Mitochondrial glycoprotein family protein.	6.62	7.77	6.83	20.70	23.82	19.16	41.83	35.39	37.81	42.88	33.47	42.58	6.13	7.87	6.63	19.65	24.21	28.59	45.52	44.63	37.80	48.65	48.78	39.54	5.49	2.87	6.47	24.83	28.08	25.71	19.34	16.05	23.78	19.74	17.31	22.23	5.94	5.78	10.73	28.53	24.27	24.05	25.64	23.87	26.01	26.63	26.51	30.95
Os01g0143900	Conserved hypothetical protein.	12.74	3.16	9.49	13.62	17.89	20.41	7.26	14.83	20.15	11.91	12.16	16.32	5.08	5.38	3.14	12.57	10.08	22.83	15.53	9.54	12.06	9.43	9.98	7.28	7.13	4.23	8.02	6.68	10.44	8.62	10.70	13.58	14.49	24.44	23.72	31.85	12.20	2.53	4.43	6.62	16.54	18.77	19.45	17.63	59.46	43.41	53.77	45.93
Os01g0144000	Conserved hypothetical protein.	22.34	31.95	29.59	70.68	57.73	44.26	46.49	42.22	42.35	45.18	42.95	37.92	27.53	33.16	22.38	68.28	57.83	61.96	55.72	43.51	43.02	46.29	41.25	39.06	31.10	30.81	21.84	51.30	37.49	36.96	51.78	37.45	35.59	43.60	46.62	47.53	21.38	27.69	30.50	50.71	48.53	41.42	63.58	53.70	37.04	65.64	50.13	50.69
Os01g0144100	Similar to Thylakoid lumenal 15 kDa protein, chloroplast precursor (p15).	0.00	0.00	0.00	0.17	0.00	0.00	0.00	0.58	0.21	0.00	0.00	0.66	0.13	0.00	0.00	0.34	0.30	0.99	0.97	0.00	1.29	0.00	0.00	0.00	0.00	0.00	0.00	0.48	0.55	0.00	0.27	0.50	0.33	1.01	1.05	1.40	0.00	0.00	0.00	0.71	0.84	1.44	1.15	1.05	0.00	1.17	1.21	1.46
Os01g0144200	Vacuolar import and degradation protein Vid24 domain containing protein.	1.62	2.24	1.46	0.90	3.59	4.16	1.51	3.82	3.63	0.86	3.23	4.92	1.22	0.35	2.14	3.25	2.94	4.76	2.18	2.38	3.81	1.33	1.54	5.46	0.75	1.59	2.82	2.01	4.13	3.76	2.27	4.75	4.08	1.29	2.68	4.36	2.64	0.98	1.91	1.26	3.45	5.70	2.58	4.55	5.32	4.33	8.19	2.87
Os01g0144300	Conserved hypothetical protein.	0.06	0.55	0.81	0.23	0.72	0.93	0.08	0.25	0.56	0.00	0.61	0.00	0.00	0.23	0.29	0.00	0.62	1.06	0.21	0.26	0.47	0.00	0.22	0.79	0.13	0.00	0.00	0.00	0.37	0.15	0.00	0.00	0.40	0.00	0.08	0.71	0.00	0.17	0.00	0.10	0.79	0.00	0.09	0.00	0.24	0.00	1.10	0.00
Os01g0144340	Similar to Actin-related protein 5.	1.35	1.62	1.46	4.40	4.45	3.78	4.77	2.56	4.11	2.40	2.47	3.08	0.62	1.64	2.59	2.33	3.13	3.21	3.97	4.82	2.80	2.15	4.13	3.72	0.70	2.37	1.66	2.97	2.75	1.56	1.99	1.68	2.88	1.53	2.67	2.59	0.70	1.72	2.41	3.76	3.29	3.01	3.09	4.04	2.17	2.03	3.91	4.40
Os01g0144380	Hypothetical gene.	0.01	0.05	0.05	0.00	0.02	0.03	0.00	0.00	0.00	0.02	0.15	0.03	0.01	0.06	0.12	0.22	0.14	0.19	0.00	0.06	0.00	0.00	0.22	0.00	0.00	0.03	0.05	0.00	0.00	0.02	0.00	0.00	0.00	0.00	0.07	0.11	0.00	0.00	0.00	0.01	0.00	0.00	0.02	0.00	0.02	0.01	0.00	0.00
Os01g0144500	Ubiquitin fusion degradation protein UFD1 domain containing protein.	0.00	0.00	0.00	0.79	1.33	0.56	0.00	0.15	0.00	0.24	0.00	0.00	0.00	0.43	0.00	1.03	1.40	0.00	0.90	1.11	0.00	0.00	0.00	0.00	0.34	0.00	0.00	0.00	0.00	0.17	0.00	0.30	0.00	0.21	0.17	0.00	0.71	0.45	0.00	0.00	0.00	0.00	0.00	0.43	0.00	0.65	0.00	0.00
Os01g0144600	Conserved hypothetical protein.	27.40	20.01	20.55	16.42	28.41	21.88	17.24	19.97	21.52	18.19	17.56	26.57	20.64	23.60	25.66	21.60	22.83	24.99	16.94	19.45	23.88	17.91	19.73	21.38	22.98	20.66	21.43	29.30	34.45	27.76	18.75	33.44	34.04	24.46	28.14	29.13	21.90	20.31	24.61	17.89	28.71	38.99	18.00	31.82	26.91	19.67	25.83	22.67
Os01g0144700	Conserved hypothetical protein.	38.64	25.69	31.55	32.31	58.55	60.36	46.19	63.54	74.44	44.44	60.87	69.00	32.81	43.25	34.87	45.17	53.90	57.66	48.23	63.95	81.14	48.05	55.82	71.17	28.65	32.58	23.78	64.96	90.07	73.73	63.08	106.55	94.84	60.60	81.93	110.38	26.61	26.91	32.92	63.79	92.23	105.38	74.19	105.46	99.63	87.93	102.50	105.15
Os01g0144800	Protein of unknown function DUF3681 domain containing protein.	0.99	0.88	0.69	0.72	0.50	2.94	1.83	1.43	3.70	3.12	3.26	2.04	1.28	0.69	1.79	0.79	0.46	1.40	0.83	0.90	1.34	1.62	3.35	2.88	1.25	0.92	1.10	7.94	6.77	7.36	6.16	9.17	11.64	5.44	4.88	5.97	0.40	0.77	1.38	4.42	4.64	4.88	5.82	8.34	6.18	6.03	4.07	3.85
Os01g0144900	Hypothetical protein.	0.00	0.00	0.00	0.03	0.22	0.00	0.02	0.14	0.06	0.00	0.02	0.08	0.04	0.00	0.00	0.00	0.02	0.11	0.11	0.00	0.14	0.00	0.11	0.27	0.08	0.00	0.00	0.06	0.11	0.09	0.22	0.11	0.12	0.05	0.06	0.00	0.00	0.02	0.00	0.17	0.09	0.26	0.07	0.00	0.00	0.13	0.13	0.22
Os01g0145000	Hypothetical conserved gene.	0.00	0.00	0.00	0.00	0.00	0.00	0.00	0.00	0.00	0.00	0.00	0.00	0.00	0.00	0.00	0.00	0.00	0.00	0.00	0.00	0.00	0.00	0.00	0.00	0.00	0.00	0.00	0.00	0.00	0.00	0.00	0.00	0.00	0.00	0.00	0.00	0.00	0.00	0.00	0.00	0.00	0.00	0.00	0.00	0.00	0.00	0.00	0.00
Os01g0145200	Protein of unknown function DUF3681 domain containing protein.	0.00	0.00	0.00	0.00	0.00	0.00	0.00	0.00	0.00	0.00	0.00	0.00	0.00	0.00	0.00	0.00	0.00	0.00	0.00	0.00	0.00	0.00	0.00	0.00	0.00	0.00	0.00	0.00	0.00	0.00	0.00	0.00	0.00	0.00	0.00	0.00	0.00	0.00	0.00	0.00	0.00	0.00	0.00	0.00	0.00	0.00	0.00	0.00
Os01g0145600	Conserved hypothetical protein.	0.00	0.00	0.00	0.00	0.00	0.00	0.00	0.00	0.00	0.00	0.00	0.00	0.00	0.00	0.00	0.00	0.00	0.00	0.00	0.00	0.00	0.00	0.00	0.00	0.00	0.00	0.00	0.00	0.00	0.00	0.00	0.00	0.00	0.00	0.00	0.00	0.00	0.00	0.00	0.00	0.00	0.00	0.00	0.00	0.00	0.00	0.00	0.00
Os01g0146101	Conserved hypothetical protein.	0.00	0.00	0.00	0.00	0.00	0.00	0.00	0.00	0.00	0.00	0.00	0.00	0.00	0.00	0.00	0.00	0.00	0.00	0.00	0.00	0.00	0.00	0.00	0.00	0.00	0.00	0.00	0.00	0.00	0.00	0.00	0.00	0.00	0.00	0.00	0.00	0.00	0.00	0.00	0.00	0.00	0.00	0.00	0.00	0.00	0.00	0.00	0.00
Os01g0146200	Protein of unknown function DUF3681 domain containing protein.	0.10	0.46	1.85	0.50	0.42	0.56	0.94	0.29	0.17	0.87	0.08	0.09	0.00	0.59	0.11	0.86	0.76	0.64	0.41	0.70	0.47	0.47	0.08	0.50	0.33	0.09	0.38	0.30	0.62	0.08	1.00	0.42	0.10	1.80	0.84	0.76	0.00	0.34	0.33	0.87	0.54	0.65	0.34	0.33	1.27	1.91	1.25	1.52
Os01g0146600	Conserved hypothetical protein.	0.00	0.00	0.00	0.29	0.00	0.16	0.00	0.00	0.00	0.00	0.00	0.26	0.00	0.00	0.30	0.00	0.00	0.00	0.00	0.00	0.00	0.00	0.00	0.00	0.00	0.00	0.00	0.00	0.00	0.00	0.00	0.00	0.00	0.00	0.00	1.46	0.00	0.00	0.00	0.20	0.00	0.00	0.00	0.00	0.34	0.00	0.00	0.46
Os01g0146801	Conserved hypothetical protein.	0.00	0.00	0.00	0.00	0.00	0.00	0.00	0.00	0.00	0.00	0.00	0.00	0.00	0.00	0.00	0.00	0.00	0.00	0.00	0.00	0.00	0.00	0.00	0.00	0.00	0.00	0.00	0.00	0.00	0.00	0.00	0.00	0.00	0.00	0.00	0.00	0.00	0.00	0.00	0.00	0.00	0.00	0.00	0.00	0.00	0.00	0.00	0.00
Os01g0147001	Similar to H0212B02.9 protein.	0.00	0.00	0.86	0.71	0.45	0.12	0.00	0.36	0.28	0.00	0.00	0.11	0.48	0.34	0.00	0.13	0.52	0.53	0.29	0.00	0.17	1.58	0.27	0.59	0.00	1.02	0.31	0.33	0.00	0.19	0.00	0.00	0.00	0.07	0.57	0.00	0.41	0.83	0.27	0.26	0.00	0.63	0.00	0.00	0.00	0.00	1.04	0.00
Os01g0147200	C-terminus family protein, Responsible for the dwarf nature with least penalty on yield	21.71	36.45	24.98	70.70	62.41	66.41	58.51	59.69	42.81	40.71	52.80	50.16	18.96	38.71	22.86	67.31	69.08	83.51	53.24	60.10	47.99	43.30	46.54	47.74	22.95	25.61	29.96	34.66	30.92	34.69	22.58	19.41	19.22	15.12	19.99	22.27	20.49	18.74	31.10	37.95	38.63	30.52	24.34	25.82	24.25	17.17	23.32	19.58
Os01g0147250	Hypothetical gene.	0.05	0.14	0.23	0.33	0.18	0.25	0.58	0.97	0.46	0.46	0.09	0.14	0.16	0.10	0.54	0.74	0.15	0.18	0.29	0.92	0.59	0.72	0.34	0.29	0.33	0.13	0.40	0.33	0.19	0.46	0.20	0.28	0.14	0.18	0.66	0.49	0.00	0.15	0.36	0.51	0.48	0.28	0.57	1.10	0.48	0.11	0.06	0.58
Os01g0147300	Similar to membrane protein.	0.37	0.78	0.63	1.73	2.36	2.10	2.37	1.44	2.99	3.46	2.12	2.18	0.00	1.34	0.17	1.40	0.72	1.79	3.01	1.06	1.28	1.33	2.11	1.61	0.00	1.76	0.75	2.58	1.68	1.41	1.68	1.91	2.17	1.19	1.75	1.83	0.20	0.70	0.00	5.01	2.66	2.22	3.25	1.39	1.85	2.75	2.06	6.12
Os01g0147400	Uncharacterised domain XH domain containing protein.	0.00	0.00	0.00	0.00	0.00	0.00	0.00	0.00	0.00	0.00	0.00	0.00	0.00	0.00	0.00	0.00	0.00	0.00	0.40	0.00	0.00	0.00	0.00	0.00	0.00	0.00	0.00	0.00	0.00	0.00	0.00	0.00	0.00	0.00	0.00	0.00	0.00	0.00	0.00	0.00	0.00	0.00	0.00	0.00	0.00	0.00	0.00	0.00
Os01g0147600	Conserved hypothetical protein.	0.00	0.00	0.00	0.00	0.00	0.00	0.00	0.00	0.00	0.00	0.29	0.00	0.00	0.00	0.00	0.00	0.11	0.00	0.00	0.00	0.00	0.00	0.00	0.00	0.00	0.00	0.00	0.21	0.00	0.00	0.00	0.00	0.00	0.00	0.00	0.17	0.00	0.00	0.00	0.00	0.00	0.00	0.00	0.00	0.27	0.00	0.11	0.00
Os01g0147650	Non-protein coding transcript.	0.00	0.00	0.00	0.00	0.00	0.00	0.00	0.00	0.12	0.00	0.00	0.00	0.00	0.00	0.00	0.00	0.22	0.36	0.00	0.00	1.40	0.00	0.00	0.00	0.00	0.00	0.18	0.27	0.66	0.00	0.00	0.00	0.00	0.00	0.00	0.00	0.00	0.18	0.00	0.00	0.00	0.38	0.10	0.00	0.00	0.00	0.12	0.00
Os01g0147700	Region of unknown function XH domain containing protein.	9.18	22.93	19.36	41.34	30.08	27.92	55.09	37.88	25.55	37.23	37.49	33.34	11.23	20.51	19.83	36.39	36.20	36.79	40.16	46.59	31.02	36.77	42.43	35.67	11.15	19.11	18.19	35.33	26.02	29.74	26.46	18.62	19.46	16.45	23.50	19.69	7.59	10.81	21.76	36.55	28.52	26.82	22.14	22.57	21.20	11.98	18.25	17.86
Os01g0147800	Domain of unknown function DUF547 domain containing protein.	0.00	0.83	0.09	0.21	0.09	0.55	0.50	0.41	0.33	0.81	0.52	2.13	0.00	0.39	0.00	0.93	0.43	1.24	0.62	0.66	1.14	0.86	0.90	1.34	0.29	0.33	0.00	0.68	0.86	1.07	0.64	0.33	0.59	0.00	0.99	1.14	0.16	0.00	0.66	0.53	0.93	0.83	1.92	1.12	2.97	1.55	3.68	1.95
Os01g0147850	Hypothetical protein.	0.00	0.34	0.00	0.00	0.00	0.04	0.00	0.00	0.00	0.00	0.19	0.00	0.00	0.00	0.00	0.00	0.00	0.06	0.00	0.00	0.00	0.00	0.00	0.00	0.00	0.00	0.00	0.00	0.00	0.00	0.00	0.00	0.00	0.00	0.00	0.00	0.00	0.46	0.00	0.00	0.00	0.19	0.13	0.00	0.00	0.00	0.43	0.00
Os01g0147900	Triosephosphate isomerase, Glycolytic enzyme, Key component in XA3/XA26-mediated resistance to Xoo	1066.74	1122.61	977.38	991.14	853.66	794.76	1139.89	1038.88	1044.71	1331.57	1373.97	1192.35	1119.22	964.13	950.52	813.85	856.41	782.36	1214.44	979.62	925.42	1428.28	1192.72	1186.11	1208.30	1058.68	947.60	1374.02	1054.44	1177.78	1664.86	1150.40	1107.93	1300.95	1161.29	1151.59	802.38	938.71	999.93	1372.22	1246.65	1285.30	1543.06	1159.15	1095.75	1099.02	1020.83	990.85
Os01g0147950	Non-protein coding transcript.	1.43	1.97	1.56	0.94	1.38	0.91	1.92	1.13	1.75	0.37	1.95	2.29	1.29	1.19	1.17	1.06	1.09	0.81	1.57	1.13	2.55	2.39	2.51	2.19	1.60	1.06	0.95	1.42	1.68	1.08	1.87	1.11	2.06	2.64	1.91	4.22	1.21	0.97	1.66	2.09	2.21	1.08	1.88	1.97	1.40	2.18	2.64	3.37
Os01g0148000	Similar to predicted protein.	0.58	7.93	4.47	4.78	6.57	8.98	10.49	8.86	3.60	4.28	9.49	7.88	0.79	7.68	5.08	4.88	12.63	11.84	6.61	12.65	5.14	0.95	8.49	6.39	0.65	4.65	5.39	5.39	5.34	8.30	5.03	3.50	4.25	1.07	1.29	1.78	0.07	3.65	5.60	5.50	6.97	4.18	1.81	3.03	2.58	2.05	0.35	0.99
Os01g0148050	Hypothetical conserved gene.	12.02	19.49	13.54	23.53	23.18	29.38	31.70	27.78	18.13	32.21	24.37	25.90	10.86	16.04	16.98	21.82	24.25	30.57	33.54	23.72	24.89	16.95	17.89	25.81	12.90	15.96	18.45	18.45	21.62	18.24	18.14	10.75	10.74	9.56	9.47	11.63	10.63	13.58	16.05	25.22	20.98	14.35	16.04	14.36	14.17	9.59	13.65	13.96
Os01g0148100	Conserved hypothetical protein.	0.00	0.00	0.07	0.00	0.00	0.00	0.00	0.00	0.00	0.00	0.00	0.00	0.00	0.00	0.00	0.00	0.00	0.00	0.00	0.00	0.00	0.00	0.00	0.00	0.00	0.00	0.00	0.00	0.00	0.00	0.00	0.00	0.00	0.00	0.00	0.00	0.24	0.00	0.00	0.00	0.00	0.00	0.00	0.00	0.00	0.00	0.00	0.00
Os01g0148200	Hypothetical protein.	0.00	0.00	0.00	0.00	0.00	0.00	0.00	0.00	0.00	0.00	0.00	0.00	0.00	0.00	0.00	0.00	0.00	0.00	0.00	0.00	0.00	0.00	0.00	0.00	0.00	0.00	0.00	0.00	0.00	0.00	0.00	0.00	0.00	0.00	0.00	0.00	0.00	0.00	0.00	0.00	0.00	0.00	0.00	0.00	0.00	0.00	0.00	0.00
Os01g0148400	Brix domain containing protein.	0.00	0.00	0.00	0.00	0.00	0.00	0.06	0.00	0.00	0.00	0.00	0.00	0.00	0.00	0.00	0.00	0.00	0.00	0.00	0.00	0.00	0.00	0.00	0.00	0.00	0.00	0.00	0.00	0.00	0.00	0.00	0.00	0.00	0.00	0.00	0.00	0.00	0.00	0.00	0.00	0.00	0.00	0.00	0.00	0.00	0.00	0.00	0.00
Os01g0148500	Protein of unknown function DUF1677, Oryza sativa family protein.	22.16	29.13	25.05	40.95	34.24	35.46	48.32	39.94	33.21	33.67	31.38	33.89	21.58	31.93	26.43	46.68	44.24	41.61	47.33	37.41	37.32	33.65	31.99	32.92	22.52	28.93	20.61	26.66	22.33	24.88	20.54	19.01	15.43	14.02	15.04	11.48	18.97	23.45	22.10	30.18	21.73	18.14	18.46	16.90	15.20	12.11	12.29	12.34
Os01g0148700	Protein of unknown function DUF1677, Oryza sativa family protein.	41.16	49.68	52.50	116.86	90.57	84.32	131.56	100.70	95.31	104.26	97.25	84.68	45.70	54.54	53.40	111.29	97.54	89.97	136.96	113.74	83.58	103.88	107.37	93.05	38.54	40.96	52.11	89.30	74.07	82.53	70.51	54.56	56.41	58.46	49.01	44.25	35.20	55.80	55.53	110.59	88.59	68.55	72.05	50.79	47.93	55.89	34.23	50.55
Os01g0149200	Hypothetical gene.	31.69	31.72	29.44	17.71	18.65	20.26	15.31	18.10	18.58	18.02	25.27	27.23	34.51	24.60	33.25	14.52	15.82	14.54	11.22	15.71	25.41	17.56	16.47	19.65	27.25	40.35	27.21	55.65	91.71	72.76	42.02	59.97	45.29	38.05	43.79	42.90	76.37	51.33	31.90	59.55	80.38	75.05	35.58	56.03	60.42	42.01	36.41	42.29
Os01g0149350	NB-ARC domain containing protein.	0.00	0.10	0.09	0.07	0.24	0.45	0.13	0.21	0.18	0.17	0.28	0.46	0.00	0.04	0.04	0.08	0.57	0.74	0.21	0.08	0.31	0.04	0.19	0.18	0.03	0.07	0.04	0.09	0.31	0.32	0.00	0.31	0.04	0.04	0.27	0.13	0.07	0.09	0.12	0.06	0.45	0.13	0.13	0.35	0.07	0.00	0.23	0.21
Os01g0149400	Hypothetical protein.	34.82	55.95	49.60	70.36	75.81	82.09	45.37	50.22	67.30	46.53	56.10	52.69	35.20	74.65	35.18	96.45	102.06	81.18	51.77	75.65	81.93	53.41	61.62	62.93	35.08	53.91	29.68	50.97	52.08	52.95	55.03	56.30	52.98	73.76	52.24	67.05	36.64	55.26	51.51	70.22	88.51	77.98	104.24	83.29	97.35	99.96	87.03	87.00
Os01g0149500	NBS-LRR domain-containing protein, Rice blast disease resistance	0.03	0.33	0.00	0.36	0.37	0.27	0.10	0.31	0.49	0.19	0.48	0.68	0.00	0.24	0.16	0.38	0.52	0.97	0.05	0.83	0.49	0.06	0.30	0.57	0.05	0.17	0.20	0.33	1.20	0.70	0.15	0.29	0.11	0.07	0.29	0.15	0.00	0.00	0.34	0.30	0.78	0.43	0.18	0.10	0.10	0.09	0.06	0.30
Os01g0149600	Histon H2B	19.82	34.21	23.74	65.97	90.32	83.19	45.18	50.70	64.90	37.99	53.27	41.44	22.21	43.18	22.66	81.74	95.34	81.93	53.30	56.57	75.27	42.56	67.21	69.40	21.47	32.30	26.33	43.44	51.24	41.30	43.51	38.15	39.67	46.15	42.76	51.87	27.13	34.97	26.28	55.26	73.67	76.37	79.47	82.82	73.86	86.62	77.56	78.51
Os01g0149700	Hypothetical conserved gene.	0.00	0.54	0.00	0.08	0.13	0.00	0.21	0.00	0.41	0.30	0.00	0.36	0.21	0.74	0.27	0.00	0.30	0.57	0.21	0.00	0.42	0.00	0.00	0.00	0.00	0.35	0.00	0.00	0.14	0.00	0.00	0.00	0.00	0.00	0.00	0.20	0.00	0.00	0.00	0.00	0.00	0.00	0.00	0.00	0.00	0.00	0.00	0.00
Os01g0149750	Hypothetical protein.	0.00	0.00	0.00	0.00	0.00	0.00	0.00	0.00	0.00	0.00	0.00	0.00	0.00	0.14	0.00	0.00	0.00	0.00	0.00	0.00	0.00	0.00	0.00	0.00	0.00	0.00	0.00	0.00	0.00	0.00	0.00	0.00	0.00	0.00	0.00	0.00	0.00	0.00	0.00	0.00	0.00	0.00	0.00	0.00	0.00	0.00	0.00	0.00
Os01g0149800	Metallothionein-like protein type 2.	8403.42	6927.00	7395.06	3055.62	5125.79	4407.63	2402.81	3103.54	2746.91	2346.95	2901.82	3324.58	7302.02	8104.82	6798.60	3397.69	3716.64	3077.13	1960.58	3060.81	2518.36	2285.73	2448.60	2388.06	6128.85	7149.91	6334.99	2627.26	4988.02	4247.47	2581.10	4081.46	3375.69	3062.95	3401.55	3375.79	8736.30	6984.51	8228.25	2955.54	3257.66	3567.71	1846.61	3513.41	3590.52	2838.79	2869.16	3488.69
Os01g0149900	Conserved hypothetical protein.	0.88	0.58	0.81	1.87	0.88	1.68	0.31	0.00	0.46	0.39	0.24	0.28	1.09	1.06	0.18	0.98	3.17	2.60	0.18	0.81	0.45	0.00	0.36	0.50	0.70	0.30	0.43	0.33	0.34	0.00	0.41	0.06	0.00	0.06	0.19	0.11	0.25	0.57	0.56	0.36	0.45	0.16	0.14	0.12	0.72	0.18	0.51	0.40
Os01g0150000	Similar to Synaptic glycoprotein SC2.	36.46	47.90	40.99	127.52	79.93	68.27	100.64	64.76	68.62	90.33	66.51	66.70	32.99	40.16	43.79	116.61	81.44	84.33	120.56	63.29	62.65	82.17	61.95	58.98	34.96	35.63	41.34	104.65	68.60	66.48	79.99	50.00	48.22	63.66	57.09	56.63	27.81	42.18	49.00	104.41	92.89	86.61	119.92	75.12	58.20	131.61	89.53	86.15
Os01g0150100	Similar to Geranylgeranyltransferase type I beta subunit.	2.31	5.19	5.37	5.25	6.22	7.27	4.10	5.51	4.97	7.31	6.88	7.25	3.08	4.18	2.06	6.24	6.73	9.42	5.22	8.46	5.71	5.76	6.02	10.18	3.36	3.28	5.47	5.76	4.19	4.91	4.41	5.88	6.64	2.68	5.63	7.43	4.38	3.28	3.37	5.76	7.05	7.38	5.10	5.29	9.32	6.09	7.01	9.33
Os01g0150200	Protein-tyrosine phosphatase-like, PTPLA domain containing protein.	6.98	8.38	9.25	16.04	14.82	15.67	17.77	8.36	23.01	27.23	16.75	14.84	6.02	9.89	10.08	16.20	12.99	18.68	20.91	11.99	14.60	17.97	21.43	21.33	5.74	9.99	12.95	33.47	17.35	18.67	27.59	22.98	18.85	30.04	21.29	27.71	4.65	8.87	4.65	32.50	32.35	25.53	55.19	44.51	32.90	45.79	44.10	43.49
Os01g0150400	Similar to 3-hydroxyacyl-CoA dehydratase PASTICCINO 2A.	0.00	0.24	0.48	0.15	0.00	0.70	0.57	0.00	0.07	0.32	1.08	0.19	0.71	0.38	0.28	0.74	1.07	0.35	0.00	0.22	0.00	0.00	0.00	0.00	0.00	0.40	0.17	0.00	0.38	0.36	0.00	0.00	0.00	0.00	0.00	0.00	0.22	0.00	0.00	0.34	0.00	0.21	0.69	0.00	0.00	0.00	0.58	0.00
Os01g0150500	Similar to 3-hydroxyacyl-CoA dehydratase PASTICCINO 2A.	0.00	0.00	0.00	0.00	0.00	0.22	0.00	0.00	0.00	0.00	0.00	0.00	0.00	0.00	0.00	0.00	0.00	0.00	0.00	0.00	0.00	0.00	0.00	0.00	0.00	0.00	0.00	0.00	0.00	0.00	0.00	0.00	0.00	0.00	0.21	0.00	0.00	0.00	0.00	0.00	0.26	0.00	0.00	0.00	0.21	0.00	1.90	0.00
Os01g0150700	Hypothetical conserved gene.	0.00	0.00	0.00	0.00	0.00	0.00	0.00	0.00	0.00	0.00	0.00	0.00	0.00	0.00	0.00	0.00	0.00	0.00	0.00	0.00	0.00	0.00	0.00	0.00	0.00	0.00	0.00	0.00	0.00	0.00	0.00	0.00	0.00	0.00	0.00	0.00	0.00	0.00	0.00	0.00	0.00	0.00	0.00	0.00	0.00	0.00	0.00	0.00
Os01g0150800	Protein-tyrosine phosphatase-like, PTPLA domain containing protein.	0.00	0.00	0.00	0.00	0.45	0.67	0.08	0.14	0.30	0.00	0.00	0.11	0.00	0.18	0.01	0.31	0.00	0.00	0.00	0.20	0.00	0.07	0.11	0.14	0.00	0.00	0.00	0.13	0.36	0.00	0.13	0.20	0.34	0.00	0.00	1.20	0.00	0.00	0.00	0.00	0.30	0.21	0.09	0.29	0.13	0.20	0.00	0.00
Os01g0150900	Conserved hypothetical protein.	0.00	0.00	0.00	0.00	0.00	0.00	0.00	0.00	0.00	0.00	0.00	0.06	0.00	0.00	0.00	0.00	0.00	0.02	0.30	0.00	0.00	0.00	0.00	0.00	0.00	0.00	0.00	0.00	0.00	0.00	0.00	0.00	0.00	0.00	0.00	0.94	0.00	0.00	0.00	0.00	0.00	0.00	0.00	0.00	0.00	0.00	0.00	0.14
Os01g0150950	Conserved hypothetical protein.	0.00	0.00	0.00	0.00	0.00	0.00	0.00	0.00	0.00	0.00	0.00	0.00	0.00	0.00	0.00	0.00	0.00	0.00	0.00	0.00	0.00	0.00	0.00	0.00	0.00	0.00	0.00	0.00	0.00	0.00	0.00	0.00	0.00	0.00	0.00	0.00	0.00	0.00	0.00	0.00	0.00	0.00	0.00	0.00	0.00	0.00	0.00	0.00
Os01g0151100	HSP20-like chaperone domain containing protein.	11.07	12.43	13.56	40.26	27.66	33.88	29.75	25.00	18.68	22.26	18.60	21.87	13.60	16.86	12.65	40.72	38.01	36.94	27.80	27.29	22.19	19.86	21.23	17.94	12.47	16.95	14.42	24.21	16.50	16.38	18.49	13.11	11.92	12.47	13.73	11.86	9.76	17.34	17.83	23.15	19.01	20.18	15.69	11.65	13.73	12.62	11.31	12.75
Os01g0151200	Similar to Inner membrane protein ALBINO3, chloroplast precursor. Splice isoform 2.	6.36	11.61	6.55	13.46	11.34	12.24	9.18	11.60	6.92	7.79	9.50	11.32	6.52	8.72	5.84	11.88	12.02	11.41	12.30	12.72	7.87	7.13	10.64	10.47	5.56	6.09	9.54	8.08	8.33	7.48	6.78	5.66	6.24	5.64	5.07	9.10	5.77	6.39	8.12	10.45	11.39	7.50	9.31	6.96	9.03	6.94	6.77	9.29
Os01g0151400	Similar to Gamma-glutamyl transferase.	0.00	0.00	0.00	0.00	0.05	0.00	0.00	0.00	0.00	0.00	0.00	0.00	0.00	0.00	0.07	0.00	0.00	0.00	0.00	0.00	0.00	0.00	0.00	0.11	0.00	0.00	0.00	0.15	0.24	0.14	0.00	0.00	0.00	0.53	0.29	0.66	0.00	0.00	0.00	0.40	0.15	0.52	1.46	1.08	1.47	1.02	1.92	2.32
Os01g0151500	Similar to GGT4 (GAMMA-GLUTAMYL TRANSPEPTIDASE 4); gamma-glutamyltransferase/ glutathione gamma-glutamylcysteinyltransferase.	0.00	0.28	0.00	0.00	0.08	0.37	0.79	0.17	0.38	0.48	0.65	0.41	0.00	0.00	0.43	0.19	0.23	0.00	0.34	1.03	0.23	0.97	1.00	1.01	0.13	0.00	0.23	0.94	0.20	0.45	0.78	0.52	0.98	2.41	0.72	2.67	0.00	0.04	0.00	1.35	1.02	1.09	1.86	2.50	2.83	2.55	1.66	4.25
Os01g0151600	Conserved hypothetical protein.	28.48	35.93	46.23	18.52	28.48	35.62	23.19	28.77	21.86	20.83	23.71	21.69	25.85	44.33	46.33	21.27	22.80	26.17	21.96	23.07	24.72	13.08	21.78	25.96	30.56	37.30	39.92	22.65	26.60	28.54	16.15	25.03	19.92	13.04	14.59	15.47	21.36	33.83	37.67	24.63	21.59	21.25	15.43	15.57	19.31	13.06	15.49	15.62
Os01g0151700	Similar to Short-chain dehydrogenase Tic32.	1.41	0.94	1.71	2.78	3.76	3.45	5.66	2.97	1.83	5.68	2.81	3.81	0.64	1.49	2.02	1.59	2.96	1.71	2.98	5.12	2.16	8.76	6.85	3.90	0.41	0.67	1.08	6.04	4.44	5.06	6.10	5.19	5.96	12.59	11.51	13.01	0.47	0.65	1.26	8.35	6.63	8.15	14.80	12.88	21.04	19.86	14.24	23.18
Os01g0151750	Hypothetical conserved gene.	0.00	0.00	0.00	0.00	0.00	0.00	0.00	0.00	0.00	0.00	0.00	0.00	0.00	0.00	0.00	0.00	0.00	0.00	0.00	0.00	0.00	0.00	0.00	0.00	0.00	0.00	0.00	0.00	0.00	0.00	0.00	0.00	0.00	0.00	0.36	0.00	0.00	0.00	0.00	0.00	0.00	0.00	0.00	0.05	0.00	0.00	0.00	0.00
Os01g0151900	Pentatricopeptide repeat domain containing protein.	4.10	5.23	5.14	5.89	4.95	6.45	10.29	10.05	8.41	8.82	9.20	10.28	4.18	6.13	4.29	4.91	4.19	7.25	8.44	8.96	10.28	7.20	9.68	11.04	5.41	5.78	3.78	11.39	9.15	10.40	8.09	9.51	9.43	5.36	9.33	7.97	3.19	4.60	4.73	9.57	8.90	10.56	6.97	6.53	4.56	5.15	4.78	3.75
Os01g0152000	Protein kinase, core domain containing protein.	0.00	0.00	0.04	0.03	0.00	0.00	0.00	0.04	0.00	0.00	0.00	0.00	0.00	0.00	0.00	0.00	0.00	0.00	0.00	0.10	0.00	0.00	0.00	0.00	0.00	0.00	0.00	0.05	0.00	0.00	0.00	0.06	0.27	0.16	0.14	0.03	0.00	0.00	0.00	0.30	0.25	0.00	0.16	0.06	0.25	0.13	0.05	0.17
Os01g0152050	Hypothetical protein.	0.00	0.00	0.00	0.00	0.00	0.00	0.00	0.00	0.00	0.00	0.00	0.00	0.00	0.00	0.00	0.00	0.00	0.00	0.00	0.00	0.00	0.00	0.00	0.00	0.02	0.00	0.00	0.00	0.00	0.00	0.00	0.00	0.00	0.00	0.00	0.00	0.00	0.00	0.00	0.00	0.00	0.00	0.00	0.00	0.00	0.00	0.00	0.00
Os01g0152100	F-box domain, Skp2-like domain containing protein.	0.00	0.00	0.00	0.00	0.00	0.00	0.00	0.00	0.00	0.00	0.00	0.00	0.00	0.00	0.00	0.00	0.00	0.00	0.00	0.00	0.00	0.00	0.00	0.00	0.00	0.00	0.00	0.00	0.00	0.00	0.00	0.00	0.00	0.00	0.00	0.00	0.00	0.00	0.00	0.00	0.00	0.00	0.00	0.00	0.00	0.00	0.00	0.00
Os01g0152200	F-box domain, Skp2-like domain containing protein.	0.00	0.00	0.00	0.06	0.00	0.00	0.00	0.00	0.00	0.00	0.00	0.00	0.07	0.08	0.00	0.00	0.00	0.00	0.00	0.00	0.00	0.00	0.00	0.00	0.00	0.00	0.00	0.00	0.00	0.00	0.00	0.00	0.00	0.00	0.00	0.00	0.00	0.00	0.00	0.00	0.00	0.00	0.00	0.00	0.00	0.00	0.00	0.00
Os01g0152300	Similar to Histone H2B.1.	105.73	154.95	114.06	173.43	222.87	210.93	83.44	79.91	89.58	83.47	81.34	91.01	118.64	171.42	105.05	220.55	176.30	155.34	82.87	97.58	90.14	90.34	90.82	103.31	116.39	111.32	116.65	90.10	97.56	93.71	89.24	112.08	102.28	125.63	101.03	113.62	230.35	172.12	136.03	104.01	133.66	127.37	171.05	147.67	141.30	201.84	146.32	183.80
Os01g0152500	Hypothetical conserved gene.	0.00	0.00	0.00	0.00	0.00	0.00	0.00	0.00	0.00	0.00	0.00	0.00	0.00	0.00	0.00	0.00	0.00	0.00	0.00	0.00	0.00	0.00	0.00	0.00	0.00	0.00	0.00	0.00	0.00	0.00	0.00	0.00	0.00	0.00	0.00	0.00	0.00	0.00	0.00	0.00	0.00	0.00	0.00	0.00	0.00	0.00	0.00	0.00
Os01g0152600	Protein kinase, catalytic domain domain containing protein.	1.36	3.80	1.40	0.64	1.44	2.72	0.94	1.11	1.22	0.33	1.98	1.61	0.28	5.65	2.30	1.86	2.43	3.18	0.67	1.05	1.25	0.19	1.61	1.43	0.56	2.62	2.35	0.58	1.38	0.64	0.40	0.64	0.42	0.34	1.34	0.33	1.44	1.60	3.95	0.56	0.72	0.57	0.96	0.67	1.09	0.59	0.39	0.73
Os01g0152675	Non-protein coding transcript.	0.15	0.00	0.00	0.00	1.23	1.00	0.00	0.15	0.00	0.01	0.00	0.00	0.00	0.00	1.16	0.26	1.34	0.07	0.00	0.00	0.00	0.00	0.00	0.00	0.39	0.56	0.00	0.00	0.32	0.00	0.00	0.00	0.00	0.00	0.00	0.00	0.00	0.51	0.96	0.00	0.00	0.00	0.00	0.00	0.00	0.05	0.09	0.00
Os01g0152687	Serine-threonine/tyrosine-protein kinase domain containing protein.	0.00	1.28	0.71	0.35	0.00	0.00	0.00	0.00	0.00	0.00	0.00	0.00	0.00	1.64	0.00	0.00	0.00	0.00	0.00	0.00	0.00	0.00	0.00	0.00	0.00	0.00	1.03	0.00	0.00	0.00	0.00	0.00	0.00	0.00	0.00	0.00	0.00	0.00	0.00	0.00	0.00	0.00	0.00	0.00	0.00	0.00	0.00	0.00
Os01g0152700	Similar to Histone H2B (CaH2B).	25.39	52.88	37.26	119.46	169.64	150.81	90.68	101.51	119.97	63.51	88.10	78.34	32.74	48.04	28.61	155.85	172.01	149.63	81.67	110.56	143.94	108.17	86.79	99.89	40.58	44.21	42.66	75.19	86.39	79.18	76.69	71.35	67.57	88.38	81.63	97.81	66.78	44.59	48.40	73.35	113.61	126.32	129.16	128.58	124.13	158.16	104.03	172.57
Os01g0152800	Protein kinase, core domain containing protein.	1.90	3.62	1.47	1.38	0.15	1.74	0.82	0.90	0.47	0.88	1.28	1.40	0.66	4.78	1.58	1.62	1.93	2.22	1.50	0.73	2.50	0.47	0.68	0.90	1.10	1.47	1.56	0.70	0.86	1.00	0.00	0.00	0.79	0.00	1.02	0.69	1.18	1.67	1.28	0.20	0.93	0.82	0.21	1.17	0.00	0.43	0.79	0.36
Os01g0152850	Hypothetical protein.	0.19	0.82	0.40	0.00	0.81	0.00	0.00	0.29	0.00	0.00	0.30	0.00	0.00	0.15	0.72	0.00	0.00	0.00	0.00	0.00	0.00	0.00	0.08	0.00	0.00	1.45	0.00	0.00	0.00	0.00	0.00	0.00	0.00	0.00	0.00	0.34	0.15	0.35	0.60	0.00	0.00	0.00	0.24	0.00	0.00	0.00	0.00	0.00
Os01g0152900	Similar to Histone H2B.1.	96.37	143.49	99.32	147.18	187.02	215.60	103.37	118.22	128.46	78.91	94.28	96.16	91.39	207.63	94.40	174.10	189.03	177.14	97.88	110.79	146.01	106.53	99.01	133.24	87.76	108.10	106.46	80.40	98.77	89.51	75.53	99.61	86.92	104.61	95.31	139.98	208.66	116.43	129.56	95.04	121.00	125.10	141.44	145.65	159.53	163.21	147.10	216.92
Os01g0152950	Cyclin-like F-box domain containing protein.	5.48	9.14	5.37	8.45	9.30	7.55	12.42	7.56	9.75	13.74	12.72	14.98	6.89	10.81	6.19	10.63	9.12	6.95	11.21	8.11	8.73	14.13	9.74	10.32	6.08	6.82	7.39	12.00	10.61	8.36	11.72	8.63	9.21	8.53	10.83	7.94	4.39	8.44	9.41	12.83	6.59	7.86	12.84	6.81	7.48	6.18	7.67	6.08
Os01g0152951	Hypothetical conserved gene.	1.80	2.39	1.54	0.25	1.12	0.56	0.43	0.00	0.00	0.00	0.00	0.82	0.22	6.01	1.91	1.62	1.28	0.43	0.00	0.00	0.00	0.10	0.00	0.62	0.47	0.96	1.27	0.00	0.54	0.14	0.43	0.63	0.71	0.00	0.24	0.64	0.00	1.11	3.62	0.47	0.00	0.32	0.00	0.00	0.00	0.00	0.51	0.28
Os01g0153000	Protein kinase, catalytic domain domain containing protein.	0.00	1.54	0.10	0.41	0.71	0.73	0.00	0.00	0.00	0.25	0.00	0.00	0.13	2.37	0.90	0.71	0.22	0.90	0.11	0.00	0.14	0.00	0.00	0.20	0.00	2.41	2.27	0.00	0.00	0.40	0.15	0.42	0.00	0.00	0.00	0.00	1.17	1.76	1.28	0.00	0.61	0.00	0.00	0.00	0.00	0.00	0.00	0.00
Os01g0153050	Hypothetical protein.	0.00	2.24	1.96	0.00	0.00	0.46	0.00	0.00	0.00	0.00	0.00	0.00	0.36	2.67	1.61	0.00	0.82	0.16	0.00	0.00	0.00	0.00	0.00	0.00	0.00	0.00	0.00	0.00	0.00	0.00	0.00	0.14	0.00	0.00	0.00	0.00	0.00	0.26	1.84	0.00	0.00	0.00	0.00	0.00	0.00	0.00	0.00	0.00
Os01g0153100	Similar to Histone H2B-3 (Fragment).	373.01	524.61	305.61	389.18	446.75	515.48	135.81	158.51	174.45	121.88	156.25	143.52	285.90	662.24	259.81	473.84	410.07	384.24	160.92	178.54	186.95	156.37	163.42	163.06	332.71	362.86	315.37	166.51	191.56	188.46	171.76	229.66	205.69	292.37	250.50	297.57	818.47	498.10	463.73	221.75	238.54	247.36	340.11	362.65	413.89	487.01	372.55	484.65
Os01g0153150	Hypothetical conserved gene.	0.10	0.23	0.00	0.12	0.43	0.41	0.16	0.49	0.22	0.18	0.06	0.32	0.00	0.08	0.00	0.15	0.18	0.22	0.38	0.10	0.10	0.09	0.12	0.35	0.03	0.01	0.02	0.09	0.07	0.33	0.11	0.32	0.24	0.07	0.44	0.24	0.07	0.05	0.00	0.10	0.20	0.07	0.06	0.27	0.32	0.10	0.32	0.09
Os01g0153200	Hypothetical conserved gene.	0.00	0.00	0.00	0.35	1.73	1.10	0.60	0.90	1.03	0.60	1.09	0.58	0.46	0.79	0.00	0.77	0.00	4.21	1.04	0.99	1.83	0.92	1.00	0.15	0.18	0.00	0.00	0.41	3.53	1.28	0.61	1.43	0.81	0.61	1.03	0.03	0.61	0.41	0.00	1.25	0.37	0.00	0.83	0.38	0.86	0.04	2.51	0.00
Os01g0153250	Hypothetical conserved gene.	0.11	0.44	0.07	0.51	0.82	0.84	0.90	1.60	0.52	0.28	1.09	0.48	0.19	0.15	0.00	0.52	0.19	0.80	0.66	1.98	0.80	0.11	0.36	0.61	0.00	0.25	0.18	0.00	1.00	0.55	0.57	0.65	0.96	0.16	0.24	0.33	0.12	0.03	0.37	0.50	0.80	0.32	0.49	0.79	0.80	0.35	0.05	0.33
Os01g0153275	Hypothetical protein.	0.05	0.07	0.07	0.00	0.00	0.49	0.00	0.00	0.00	0.08	0.06	0.47	0.07	0.00	0.00	0.07	0.16	0.00	0.00	0.00	0.00	0.03	0.15	0.20	0.00	0.29	0.10	0.96	0.09	0.00	0.00	0.00	0.00	0.03	0.13	0.00	0.00	0.03	0.08	0.00	0.19	0.82	0.05	0.00	0.35	0.12	0.05	0.00
Os01g0153300	Similar to Histone H2B.1.	529.63	805.14	509.63	507.75	729.56	721.11	130.06	157.58	124.73	84.96	120.03	112.61	491.84	1069.53	535.04	656.49	596.59	550.11	168.94	228.36	165.53	88.29	111.96	97.03	542.47	601.76	536.28	98.93	128.76	126.36	105.86	152.40	133.31	171.82	138.63	188.54	844.33	841.85	817.72	141.62	144.92	151.00	207.44	199.84	215.52	256.74	194.20	289.48
Os01g0153400	Aminoacyl-tRNA synthetase, class II	5.88	7.73	5.37	3.62	5.23	4.88	8.73	6.54	5.56	6.30	6.30	7.81	3.54	5.74	6.41	3.50	5.22	6.43	7.93	4.63	5.84	4.34	6.84	7.84	3.29	6.57	6.58	5.96	5.69	6.26	3.62	3.74	4.30	3.29	4.87	6.22	3.72	4.16	5.18	6.51	7.23	5.17	4.25	6.52	5.63	4.29	6.51	3.56
Os01g0153500	Protein of unknown function DUF674 domain containing protein.	0.00	0.00	0.00	0.18	0.00	0.00	0.00	0.00	0.00	0.00	0.00	0.00	0.00	0.00	0.00	0.00	0.00	0.00	0.00	0.00	0.00	0.00	0.00	0.00	0.00	0.00	0.00	0.00	0.00	0.00	0.00	0.00	0.22	0.00	0.18	0.00	0.00	0.00	0.00	0.13	0.39	0.00	0.25	0.00	0.00	0.00	0.00	0.00
Os01g0153550	Hypothetical protein.	0.00	0.00	0.00	0.00	0.00	0.00	0.00	0.00	0.00	0.00	0.00	0.00	0.00	0.00	0.00	0.00	0.00	0.00	0.00	0.00	0.00	0.00	0.00	0.00	0.00	0.00	0.00	0.00	0.00	0.00	0.13	0.00	0.00	0.00	0.00	0.36	0.00	0.00	0.00	0.00	0.00	0.00	0.00	0.00	0.00	0.00	0.00	0.00
Os01g0153600	Protein of unknown function DUF674 domain containing protein.	0.00	0.00	0.00	0.00	0.00	0.00	0.00	0.00	0.00	0.00	0.00	0.00	0.00	0.00	0.00	0.00	0.00	0.00	0.00	0.00	0.00	0.00	0.00	0.00	0.00	0.00	0.00	0.00	0.00	0.00	0.00	0.00	0.00	0.00	0.00	0.00	0.00	0.00	0.00	0.00	0.00	0.00	0.00	0.23	0.00	0.00	0.00	0.00
Os01g0153625	Hypothetical protein.	0.00	0.00	0.00	0.00	0.00	0.00	0.00	0.00	0.00	0.00	0.00	0.02	0.00	0.00	0.00	0.00	0.00	0.00	0.00	0.00	0.00	0.00	0.00	0.00	0.00	0.00	0.00	0.00	0.00	0.00	0.00	0.00	0.00	0.00	0.00	0.11	0.00	0.00	0.00	0.00	0.00	0.00	0.00	0.00	0.00	0.00	0.00	0.00
Os01g0153700	Conserved hypothetical protein.	0.00	0.24	0.06	0.76	1.99	1.78	0.76	1.30	0.45	0.79	0.63	2.04	0.00	0.64	0.39	1.25	1.53	3.31	1.43	2.02	0.59	1.18	0.98	1.57	0.14	0.50	0.38	1.14	1.01	0.92	0.70	0.70	1.51	0.30	1.08	0.84	0.00	0.00	0.12	1.28	1.86	1.33	0.56	1.11	0.86	1.53	1.30	1.54
Os01g0153800	Similar to gibberellin receptor GID1L2.	0.00	0.53	0.00	0.12	0.51	0.00	0.21	0.00	0.58	0.44	0.00	0.94	0.34	0.12	0.00	0.35	0.12	1.04	0.59	0.76	0.11	1.09	0.00	1.30	0.00	0.00	0.00	0.36	0.29	0.15	0.21	0.00	0.00	2.46	0.13	2.40	0.15	0.00	0.00	0.78	0.57	0.10	1.47	1.72	0.67	0.75	4.75	2.40
Os01g0153900	Hypothetical conserved gene.	0.00	0.00	0.00	0.00	0.00	0.00	0.00	0.00	0.00	0.00	0.00	0.00	0.00	0.00	0.00	0.00	0.00	0.00	0.00	0.00	0.00	0.00	0.00	0.00	0.00	0.00	0.00	0.00	0.00	0.00	0.00	0.00	0.00	0.00	0.00	0.00	0.00	0.00	0.00	0.00	0.00	0.00	0.00	0.00	0.00	0.00	0.00	0.00
Os01g0153950	Protein of unknown function DUF674 domain containing protein.	0.00	0.00	0.00	0.00	0.00	0.00	0.00	0.00	0.00	0.00	0.00	0.25	0.29	0.00	0.00	0.00	0.00	0.00	0.00	0.00	0.00	0.00	0.00	0.00	0.00	0.00	0.00	0.00	0.40	0.79	0.00	0.00	0.00	0.00	0.00	0.84	0.80	0.00	0.00	0.00	0.00	0.00	0.00	0.27	0.00	0.00	0.00	0.00
Os01g0154000	Conserved hypothetical protein.	15.46	14.81	16.00	34.18	42.68	64.58	37.93	40.66	36.03	34.21	49.32	53.35	17.36	19.22	16.82	30.68	27.66	34.86	40.04	45.02	52.90	37.97	54.62	44.25	7.54	10.65	12.85	45.31	69.60	65.80	30.55	48.09	40.74	36.72	28.94	44.82	18.93	18.07	15.11	41.93	34.80	26.69	13.13	23.19	33.46	11.70	14.40	16.84
Os01g0154100	Protein of unknown function DUF674 domain containing protein.	0.00	0.00	0.00	0.00	0.00	0.00	0.00	0.00	0.00	0.00	0.00	0.00	0.00	0.00	0.00	0.00	0.00	0.00	0.00	0.00	0.00	0.00	0.00	0.00	0.00	0.00	0.00	0.00	0.00	0.00	0.00	0.00	0.00	0.00	0.00	0.00	0.00	0.00	0.00	0.00	0.00	0.00	0.41	0.00	0.00	0.00	0.00	0.00
Os01g0154200	Protein of unknown function DUF674 domain containing protein.	0.00	0.00	0.00	0.00	0.00	0.00	0.00	0.00	0.00	0.00	0.00	0.00	0.00	0.00	0.00	0.00	0.00	0.00	0.00	0.00	0.00	0.00	0.00	0.00	0.00	0.00	0.00	0.00	0.00	0.00	0.00	0.00	0.00	0.00	0.00	0.00	0.00	0.00	0.00	0.00	0.00	0.00	0.00	0.00	0.00	0.00	0.00	0.00
Os01g0154250	Hypothetical protein.	0.48	0.00	0.00	0.00	0.00	0.00	0.00	0.00	0.00	0.00	0.00	0.00	0.00	0.55	0.00	0.00	0.15	0.00	0.00	0.00	0.00	0.00	0.00	0.00	0.00	0.00	0.00	0.00	0.00	0.00	0.00	0.00	0.00	0.00	0.00	0.00	0.00	0.00	0.00	0.00	0.00	0.00	0.00	0.00	0.00	0.00	0.00	0.00
Os01g0154300	Hypothetical conserved gene.	0.00	0.00	0.00	0.00	0.00	0.00	0.00	0.00	0.00	0.00	0.00	0.00	0.00	0.00	0.00	0.00	0.00	0.00	0.00	0.00	0.00	0.00	0.00	0.00	0.00	0.00	0.00	0.00	0.00	0.00	0.00	0.00	0.00	0.00	0.00	0.00	0.00	0.00	0.00	0.00	0.00	0.00	0.00	0.00	0.00	0.00	0.00	0.00
Os01g0154500	Protein of unknown function DUF674 domain containing protein.	0.00	0.00	0.36	0.23	0.00	0.32	0.16	0.86	0.90	0.66	0.37	0.00	0.00	0.00	0.00	0.21	0.00	0.18	0.29	0.21	0.00	0.22	0.46	0.55	0.08	0.00	0.00	0.17	0.24	0.74	0.28	0.29	0.36	0.00	0.00	0.00	0.00	0.00	0.14	0.00	0.00	0.26	0.00	0.25	0.00	0.25	0.00	0.00
Os01g0154550	Non-protein coding transcript.	0.00	0.00	0.00	0.00	0.00	0.02	0.06	0.00	0.00	0.14	0.00	0.78	0.00	0.00	0.00	0.00	0.00	0.00	0.14	0.00	0.11	0.00	0.20	0.00	0.00	0.00	0.00	0.21	0.00	0.00	0.00	0.00	0.00	0.00	0.00	0.42	0.44	0.00	0.00	0.41	0.00	0.00	0.00	0.00	0.00	0.00	0.29	0.00
Os01g0154600	Protein of unknown function DUF674 domain containing protein.	0.00	0.00	0.00	0.24	0.12	0.27	0.00	0.65	0.13	0.00	0.60	0.00	0.00	0.00	0.00	0.00	0.17	0.00	0.16	0.00	1.27	0.50	0.15	0.56	0.11	0.00	0.00	0.00	0.14	0.00	0.53	0.00	0.32	0.78	0.48	0.39	0.00	0.00	0.00	1.31	0.62	1.13	1.51	0.17	0.94	1.36	1.31	2.14
Os01g0154950	Hypothetical gene.	0.00	0.00	0.00	0.22	0.00	0.08	0.04	0.00	0.22	0.23	0.53	0.30	0.02	0.03	0.23	0.10	0.06	0.11	0.07	0.00	0.29	0.03	0.17	0.18	0.01	0.00	0.00	0.00	0.01	0.00	0.14	0.39	0.00	0.64	0.00	0.98	0.00	0.00	0.00	0.07	0.06	0.01	0.04	0.00	0.13	0.00	0.26	0.14
Os01g0155000	Alpha/beta hydrolase fold-3 domain containing protein.	0.00	0.00	0.00	0.20	0.00	0.00	0.00	0.10	0.19	0.10	0.35	0.00	0.00	0.00	0.00	0.00	0.00	0.00	0.87	0.00	0.00	0.18	0.00	0.66	0.00	0.00	0.00	0.11	0.24	0.00	0.00	0.00	0.00	0.09	0.09	0.00	0.00	0.00	0.00	0.00	0.00	0.00	0.87	0.72	1.46	0.65	0.17	0.41
Os01g0155200	S-Domain receptor like kinase-11, Response to drought and chilling in tolerant genotypes, Response to B. glumae in resistant rice genotype CL 161	42.39	44.65	41.07	30.92	21.14	20.05	21.53	15.19	12.21	21.44	12.13	16.53	51.85	41.09	48.08	36.59	22.45	22.10	20.67	14.44	11.81	15.79	14.43	11.85	47.67	40.82	40.93	11.69	7.64	8.50	14.39	8.17	8.64	8.98	9.68	7.58	41.81	49.18	45.84	14.03	7.34	6.77	10.07	8.21	5.59	5.53	6.27	3.75
Os01g0155300	Similar to dirigent-like protein.	0.00	0.00	0.10	0.00	0.00	0.00	0.00	0.00	0.00	0.00	0.00	0.00	0.00	0.00	0.00	0.14	0.00	0.00	0.00	0.00	0.00	0.00	0.00	0.00	0.00	0.00	0.00	0.00	0.00	0.00	0.00	0.00	0.00	0.62	1.16	0.00	0.00	0.00	0.10	0.00	0.00	0.00	0.00	0.00	0.26	2.01	1.79	0.18
Os01g0155400	Conserved hypothetical protein.	4.55	12.04	8.87	5.21	7.03	6.55	7.01	8.25	4.10	6.83	10.48	8.69	4.92	7.62	8.29	4.11	8.43	9.41	6.01	8.01	7.73	5.67	7.20	7.64	7.00	12.08	7.78	8.40	10.02	8.94	6.83	5.75	6.65	5.01	8.55	8.25	5.24	3.65	8.44	7.87	8.69	8.89	6.79	8.93	10.64	4.76	6.67	8.95
Os01g0155500	FERONIA-like receptor 14, Receptor-like kinase, Regulation of grain quality, Regulation of redox homeostasis during endosperm development	0.19	0.29	0.19	1.57	0.97	1.08	0.35	0.76	0.61	0.35	0.00	0.00	0.11	0.07	0.22	0.54	0.88	1.34	0.87	0.50	0.67	0.22	0.18	0.28	0.00	0.00	0.15	0.38	0.34	0.17	0.12	0.05	0.48	0.47	0.15	0.04	0.21	0.05	0.00	0.34	0.14	0.23	0.48	0.27	0.81	0.53	0.80	0.64
Os01g0155600	Similar to Splicing factor RSZ33.	31.38	48.28	48.61	59.17	56.24	60.26	55.83	72.22	72.88	67.44	97.04	88.62	36.66	45.01	42.42	56.88	73.99	84.04	59.56	80.79	99.07	69.13	75.21	80.25	32.68	46.56	42.36	61.24	59.03	63.59	81.88	64.51	86.01	87.40	86.83	85.76	28.26	33.11	50.70	62.01	69.93	80.05	99.62	91.86	82.58	88.50	79.73	77.45
Os01g0155800	Conserved hypothetical protein.	10.72	7.35	10.46	1.55	3.75	3.10	2.26	1.15	1.76	1.59	1.90	0.86	5.58	12.32	7.71	4.52	3.50	4.25	2.37	3.07	0.99	2.11	1.70	2.79	6.42	6.74	8.32	0.00	0.00	0.34	0.00	0.00	0.00	1.02	0.40	0.53	6.37	6.80	21.33	0.35	0.73	1.11	0.00	0.00	0.86	0.60	0.65	0.45
Os01g0156000	Similar to Myb family DNA-binding protein.	0.00	0.00	0.00	0.00	0.00	0.00	0.00	0.00	0.00	0.00	0.00	0.00	0.00	0.00	0.00	0.00	0.00	0.00	0.00	0.00	0.00	0.00	0.00	0.00	0.00	0.00	0.00	0.00	0.00	0.00	0.00	0.00	0.00	0.00	0.00	0.00	0.00	0.00	0.00	0.00	0.00	0.00	0.00	0.00	0.00	0.00	0.00	0.00
Os01g0156300	PUB44-interacting protein 1, Negative regulation of disease resistance through WRKY45	0.94	0.81	0.49	4.10	5.37	3.96	8.05	5.76	5.98	4.09	9.76	5.29	0.71	0.69	0.64	3.24	1.99	3.18	4.67	5.10	9.23	9.84	8.56	3.92	0.48	0.62	0.51	6.56	8.03	7.58	3.06	3.98	6.06	4.73	4.04	4.51	2.32	1.38	2.93	6.77	8.21	5.59	4.15	6.52	5.01	3.72	8.06	6.15
Os01g0157200	Conserved hypothetical protein.	0.00	0.00	0.00	0.00	0.00	0.00	0.00	0.00	0.00	0.00	0.00	0.00	0.00	0.00	0.00	0.00	0.00	0.08	0.00	0.00	0.00	0.00	0.00	0.00	0.00	0.00	0.00	0.00	0.00	0.00	0.00	0.00	0.00	0.00	0.00	0.00	0.00	0.00	0.00	0.00	0.00	0.00	0.00	0.00	0.00	0.00	0.00	0.00
Os01g0157400	Conserved hypothetical protein.	0.00	0.00	0.00	0.15	0.00	0.24	0.00	0.54	0.00	0.00	0.00	0.00	0.00	0.00	0.00	0.00	0.52	0.00	0.00	0.00	0.00	0.00	0.00	0.00	0.00	0.00	0.00	0.00	0.00	0.00	0.00	0.00	0.00	0.00	0.00	0.00	0.00	0.00	0.00	0.00	0.00	0.00	0.00	0.00	0.00	0.00	0.00	0.00
Os01g0157500	Protein of unknown function DUF1110 domain containing protein.	0.00	0.00	0.00	0.21	0.30	0.26	0.00	0.18	0.14	0.00	0.00	0.00	0.00	0.00	0.00	0.50	0.06	0.95	0.00	0.00	0.00	0.00	0.00	0.00	0.00	0.00	0.00	0.00	0.00	0.00	0.00	0.00	0.00	0.00	0.00	0.00	0.00	0.00	0.00	0.00	0.00	0.00	0.00	0.00	0.00	0.00	0.47	0.00
Os01g0157600	Conserved hypothetical protein.	0.00	0.00	0.26	0.00	0.00	0.13	0.00	0.00	0.00	0.00	0.00	0.00	0.00	0.00	0.00	0.00	0.33	0.10	0.00	0.00	0.00	0.18	0.00	0.00	0.00	0.00	0.00	0.00	0.00	0.00	0.00	0.00	0.00	0.00	0.00	0.00	0.00	0.81	0.00	0.00	0.00	0.00	0.11	0.00	0.00	0.00	0.00	0.00
Os01g0157700	Glycosyl transferase, family 43 domain containing protein.	0.00	0.23	0.00	0.00	0.97	0.98	0.00	0.00	0.10	0.00	0.00	0.00	0.00	0.24	0.00	0.00	0.00	0.79	0.00	0.00	0.22	0.00	0.00	0.00	0.00	0.00	0.00	0.00	0.00	0.00	0.00	0.00	0.00	0.00	0.00	0.35	0.00	0.00	0.00	0.00	0.00	0.00	0.00	0.00	0.00	0.00	0.00	0.00
Os01g0157800	Heat shock protein DnaJ, N-terminal domain containing protein.	10.82	14.13	16.25	15.89	24.74	20.83	12.10	18.66	16.96	8.59	17.46	11.91	12.71	16.04	14.75	14.75	19.49	24.36	11.25	19.21	16.23	13.24	11.46	18.91	14.19	13.95	11.80	16.43	17.37	13.52	11.54	19.44	9.13	10.22	13.90	8.60	8.03	7.14	13.58	14.33	19.16	16.96	11.39	12.79	9.42	11.07	13.57	7.54
Os01g0157900	Protein of unknown function Cys-rich family protein.	40.83	38.84	31.96	91.18	94.48	89.73	49.97	62.42	53.57	53.65	51.68	42.25	36.38	49.96	34.34	95.35	80.34	74.94	74.23	46.28	48.02	55.75	52.69	41.06	36.36	36.57	36.94	47.68	47.39	49.16	42.50	35.14	35.10	48.96	34.76	33.54	62.52	40.25	35.83	54.95	45.42	56.75	53.15	43.03	57.82	53.60	48.76	57.86
Os01g0158000	Importin alpha-2 subunit.	11.07	14.58	14.44	18.78	15.22	16.14	25.34	22.55	18.27	23.71	25.87	27.31	9.70	16.10	11.32	21.51	20.41	22.43	23.01	22.84	23.95	24.45	23.71	23.83	10.79	17.13	14.18	15.83	14.27	15.25	17.44	14.16	17.54	11.91	13.19	10.80	9.59	15.67	13.67	13.93	16.56	14.70	12.29	13.24	10.29	11.13	11.61	12.64
Os01g0158100	Pentatricopeptide repeat containing protein.	1.79	2.67	1.47	5.10	2.04	1.35	9.80	6.89	9.48	6.51	7.12	7.05	3.19	2.03	3.88	3.38	1.99	2.00	4.59	4.15	5.23	7.72	8.99	4.80	4.10	2.42	2.27	6.63	6.58	5.99	2.58	4.39	4.98	7.32	4.43	2.18	3.24	3.04	1.35	7.57	8.58	6.82	6.06	4.40	5.68	5.29	3.68	4.31
Os01g0158200	Similar to Serine carboxypeptidase II-1 precursor (EC 3.4.16.6) (CP-MII.1) (Fragment).	0.58	0.19	0.09	3.08	1.88	2.08	4.18	3.55	3.55	6.27	4.14	3.48	0.08	0.59	0.14	4.44	3.01	3.97	4.32	6.16	3.60	2.27	2.62	4.45	0.00	0.00	0.12	4.12	2.68	2.64	3.78	2.57	2.67	8.35	4.53	4.05	0.00	0.26	0.34	6.18	5.11	6.05	13.29	12.09	11.23	13.73	13.18	17.14
Os01g0158400	Galactose-binding like domain containing protein.	0.00	0.00	0.00	0.24	0.14	0.15	0.47	0.54	0.59	0.00	0.00	0.00	0.00	0.00	0.17	0.36	0.00	0.51	0.00	0.00	1.21	0.00	0.00	0.49	0.00	0.00	0.00	0.00	0.00	0.35	0.49	0.00	0.00	0.36	1.06	1.79	0.12	0.00	0.00	0.33	0.00	0.00	0.42	1.84	1.53	4.18	2.77	1.23
Os01g0158500	Similar to arginyl-tRNA synthetase.	1.28	2.35	1.02	2.11	2.96	1.90	3.53	2.31	2.93	2.92	3.81	3.12	1.00	0.75	0.91	1.80	4.75	4.08	2.89	2.94	4.20	1.32	3.74	4.63	0.70	1.09	0.38	1.51	1.56	2.16	3.26	1.73	3.60	1.58	2.05	1.80	0.75	1.38	1.31	1.73	2.17	1.18	2.67	0.89	2.81	1.30	2.48	1.20
Os01g0158533	Hypothetical protein.	0.00	0.00	0.00	0.00	0.02	0.00	0.00	0.00	0.00	0.00	0.00	0.00	0.00	0.00	0.00	0.00	0.00	0.00	0.00	0.00	0.00	0.00	0.00	0.14	0.00	0.00	0.00	0.00	0.07	0.00	0.00	0.00	0.00	0.00	0.00	0.00	0.00	0.00	0.00	0.00	0.00	0.00	0.00	0.00	0.00	0.00	0.00	0.00
Os01g0158566	Hypothetical conserved gene.	0.49	0.39	0.00	0.34	1.59	1.54	2.13	2.19	1.23	1.31	1.87	1.27	0.49	0.11	0.56	1.51	3.33	1.87	1.08	0.87	1.17	0.84	1.00	2.97	0.67	0.07	1.02	0.60	2.60	2.03	1.79	1.03	1.23	1.04	1.13	0.49	0.19	0.84	0.00	2.85	3.23	1.54	2.36	1.22	5.46	0.99	3.07	1.04
Os01g0158600	Leucine-rich repeat, N-terminal domain containing protein.	0.07	0.19	0.03	0.20	0.27	0.38	0.33	0.59	0.46	0.33	0.57	0.04	0.09	0.04	0.00	0.34	0.32	0.40	0.47	0.48	0.98	0.37	0.32	0.31	0.17	0.29	0.38	0.29	0.26	0.33	0.14	0.33	0.40	0.32	0.05	0.26	0.00	0.08	0.05	0.41	0.31	0.36	0.16	0.00	0.37	0.25	0.31	0.21
Os01g0158800	Similar to PHD finger protein.	0.00	0.00	0.00	0.00	0.00	0.00	0.00	0.00	0.00	0.00	0.00	0.00	0.00	0.00	0.00	0.00	0.00	0.00	0.00	0.00	0.00	0.00	0.00	0.00	0.00	0.00	0.00	0.00	0.00	0.00	0.00	0.00	0.00	0.00	0.00	0.00	0.00	0.00	0.00	0.00	0.00	0.00	0.00	0.00	0.00	0.00	0.00	0.00
Os01g0158900	Zinc finger, NF-X1-type domain containing protein.	1.97	3.04	1.79	5.30	5.66	5.16	6.56	6.42	4.97	4.79	7.96	7.68	1.52	3.35	4.49	3.84	5.63	9.64	7.50	7.73	9.39	3.92	5.66	7.63	1.59	3.37	3.59	5.72	4.12	6.10	6.37	4.87	5.69	5.33	4.70	3.99	1.12	1.21	3.56	5.34	5.38	6.47	4.42	4.68	4.51	3.17	5.60	2.17
Os01g0159000	Similar to cDNA clone:J023049H21, full insert sequence.	29.00	58.95	21.67	156.85	190.31	119.50	202.06	290.79	397.61	267.81	386.90	334.66	36.62	57.74	30.97	200.62	230.26	201.64	410.40	228.70	483.57	453.68	293.91	335.65	24.39	47.49	25.50	423.03	368.02	403.51	358.02	233.06	260.61	309.19	244.42	226.91	74.06	42.20	62.77	287.40	293.67	295.78	289.36	214.11	193.43	201.79	175.51	153.57
Os01g0159200	Similar to Fasciclin-like protein FLA18.	0.00	0.00	0.00	0.14	0.15	0.00	0.00	0.00	0.00	0.00	0.00	0.97	0.00	0.00	0.00	0.00	0.00	0.17	0.00	0.41	0.23	0.00	0.00	0.00	0.00	0.13	0.00	0.00	0.27	0.00	0.13	0.00	0.00	5.09	0.00	0.75	0.00	0.00	0.21	0.33	0.00	0.00	0.00	0.00	3.69	12.50	19.36	19.79
Os01g0159250	Hypothetical protein.	0.00	0.00	0.00	0.00	0.00	0.19	0.00	0.00	0.00	0.00	0.00	0.00	0.26	0.00	0.00	0.00	0.00	0.00	0.00	0.00	0.00	0.00	0.00	0.00	0.00	0.00	0.00	0.00	0.00	0.00	0.00	0.00	0.00	2.47	0.00	1.41	0.00	0.00	0.00	0.00	0.00	0.00	0.00	0.00	1.22	0.00	0.90	0.00
Os01g0159300	Zinc finger, RING/FYVE/PHD-type domain containing protein.	7.87	14.58	13.37	40.06	38.14	35.64	26.73	29.58	21.94	22.42	26.55	24.61	11.12	15.88	13.00	39.59	51.91	55.12	23.75	31.66	30.49	15.79	20.87	27.17	12.03	14.05	15.79	18.13	18.14	17.55	14.28	10.78	11.93	6.99	13.09	10.56	9.03	10.75	13.61	14.02	15.37	19.10	12.56	13.89	12.44	7.13	9.29	15.68
Os01g0159400	Similar to Acyl-coenzyme A oxidase 4, peroxisomal (EC 1.3.3.6) (AOX 4) (Short- chain acyl-CoA oxidase) (SAOX) (AtCX4) (G6p) (AtG6).	9.62	13.96	10.58	37.93	33.97	31.69	45.25	44.88	43.29	47.73	59.17	47.48	6.73	16.77	10.79	30.83	41.97	52.06	49.59	51.68	46.53	41.17	45.26	54.89	8.55	13.02	12.93	42.83	44.81	42.15	32.77	25.75	28.14	25.10	26.51	28.40	8.38	5.47	11.16	40.14	39.26	34.05	28.32	28.22	30.59	22.89	26.55	27.11
Os01g0159500	Rapid ALkalinization Factor domain containing protein.	0.00	0.99	0.77	0.17	0.07	0.53	0.11	0.11	0.19	0.00	0.57	1.11	0.83	1.29	1.24	0.11	0.00	0.44	0.11	0.00	0.57	0.08	0.26	0.40	0.65	0.39	0.93	0.00	0.22	0.00	0.00	0.00	0.38	0.00	0.01	2.16	1.80	0.28	0.32	0.09	0.25	0.00	0.14	0.00	0.41	0.00	0.02	0.32
Os01g0159600	Early methionine (Em)-like protein, Late embryogenesis abundant (LEA) protein	11269.38	8908.43	10324.82	1808.93	3249.73	3722.75	1983.05	2143.18	1911.60	1534.11	2158.17	2463.05	7341.92	8913.53	9491.62	2500.45	2646.99	2102.44	1119.79	1951.95	1860.77	1469.59	1572.14	1663.76	8078.61	8779.51	8956.90	1355.68	2637.79	2630.06	1253.27	2293.17	1611.65	1337.34	1499.64	1546.45	7882.99	8910.88	8896.39	1217.47	1189.34	772.08	247.24	790.07	953.61	442.76	659.30	497.83
Os01g0159800	Similar to DNA binding protein.	0.41	0.95	0.37	2.13	4.97	3.97	1.58	3.53	4.58	2.55	2.42	1.73	0.13	0.24	0.33	3.80	4.23	3.95	6.16	5.21	3.51	1.78	1.57	3.37	0.76	0.68	1.06	2.33	5.17	3.13	1.03	2.45	5.62	1.71	4.72	2.92	0.00	0.49	0.85	2.39	4.16	3.04	3.24	2.73	3.70	1.80	4.19	2.04
Os01g0160100	Similar to Pyruvate decarboxylase isozyme 2 (EC 4.1.1.1) (PDC) (Fragment).	1.25	2.27	1.15	3.44	1.74	2.79	2.45	5.37	5.61	3.38	1.67	4.35	2.28	1.53	3.25	1.57	2.07	4.43	4.57	2.68	3.73	3.94	4.02	2.24	1.07	0.88	1.54	2.54	1.41	1.62	2.65	1.16	2.33	3.54	2.36	3.62	3.87	2.58	2.08	1.51	1.85	2.24	2.79	2.59	4.55	3.82	2.29	2.82
Os01g0160150	Hypothetical protein.	0.00	0.00	0.00	0.00	0.00	0.00	0.00	0.00	0.03	0.00	0.00	0.00	0.00	0.00	0.00	0.00	0.00	0.00	0.00	0.00	0.00	0.00	0.00	0.00	0.00	0.00	0.00	0.00	0.00	0.00	0.00	0.00	0.00	0.00	0.00	0.00	0.08	0.00	0.00	0.00	0.00	0.00	0.00	0.00	0.00	0.00	0.00	0.00
Os01g0160200	Leucine-rich repeat, N-terminal domain containing protein.	0.00	0.00	0.00	0.00	0.00	0.00	0.00	0.00	0.00	0.00	0.00	0.00	0.00	0.00	0.00	0.00	0.00	0.00	0.00	0.00	0.00	0.00	0.00	0.00	0.00	0.00	0.00	0.00	0.00	0.00	0.00	0.00	0.00	0.00	0.00	0.00	0.00	0.00	0.00	0.00	0.00	0.00	0.00	0.00	0.00	0.00	0.00	0.00
Os01g0160700	Leucine-rich repeat, N-terminal domain containing protein.	0.08	0.20	0.23	2.33	1.63	0.97	0.79	1.25	1.75	0.96	1.20	0.95	0.12	0.20	0.39	2.34	2.03	2.74	1.52	1.67	1.12	0.90	0.98	0.69	0.28	0.10	0.24	0.42	0.62	0.42	0.03	0.38	0.76	0.00	0.30	0.00	0.15	0.24	0.19	0.18	0.63	0.20	0.11	0.13	0.66	0.00	0.09	0.22
Os01g0160800	Ribosome-inactivating protein, Defense against herbivorous insects	8.52	13.97	12.39	107.30	69.86	38.28	44.03	54.57	75.31	47.33	46.61	31.09	10.24	10.63	12.86	73.73	105.02	91.54	50.46	73.15	80.41	46.75	54.72	53.16	18.37	17.86	14.88	33.89	17.20	19.94	10.02	4.67	10.80	8.55	7.68	5.07	7.25	9.95	6.49	24.80	18.01	12.10	11.49	4.31	9.58	3.43	6.29	5.00
Os01g0161000	Hypothetical conserved gene.	0.00	0.00	0.00	0.00	0.00	0.00	0.00	0.00	0.00	0.00	0.00	0.00	0.00	0.00	0.00	0.00	0.00	0.00	0.00	0.00	0.00	0.00	0.00	0.00	0.00	0.00	0.00	0.00	0.00	0.00	0.00	0.00	0.00	0.00	0.00	0.00	0.00	0.00	0.00	0.00	0.00	0.00	0.00	0.00	0.00	0.00	0.00	0.00
Os01g0161200	Hypothetical protein.	0.00	0.00	0.00	0.00	0.00	0.00	0.00	0.00	0.00	0.00	0.00	0.00	0.00	0.00	0.00	0.00	0.00	0.00	0.00	0.00	0.00	0.00	0.00	0.00	0.00	0.00	0.00	0.00	0.00	0.00	0.00	0.00	0.00	0.00	0.00	0.00	0.00	0.00	0.00	0.00	0.00	0.00	0.00	0.00	0.00	0.00	0.00	0.00
Os01g0161300	Hypothetical conserved gene.	0.00	0.00	0.00	0.00	0.00	0.00	0.00	0.00	0.00	0.00	0.05	0.00	0.00	0.00	0.00	0.00	0.00	0.00	0.00	0.00	0.00	0.00	0.00	0.00	0.00	0.00	0.00	0.00	0.00	0.00	0.00	0.00	0.00	0.00	0.00	0.00	0.00	0.00	0.00	0.00	0.00	0.00	0.00	0.00	0.00	0.00	0.00	0.00
Os01g0162001	Hypothetical gene.	0.00	0.00	0.00	0.00	0.00	0.00	0.00	0.00	0.46	0.00	0.00	0.00	0.00	0.00	0.00	0.00	0.00	0.00	0.00	0.00	0.00	0.00	0.00	0.00	0.00	0.00	0.00	0.00	0.00	0.00	0.00	0.00	0.00	0.00	0.00	0.00	0.00	0.00	0.00	0.08	0.00	0.00	0.17	0.00	0.00	0.00	0.00	0.00
Os01g0162101	Similar to MATE.	0.00	0.00	0.00	0.00	0.00	0.00	0.00	0.00	0.00	0.00	0.00	0.00	0.00	0.00	0.00	0.00	0.00	0.00	0.00	0.00	0.00	0.00	0.00	0.00	0.00	0.00	0.00	0.00	0.00	0.00	0.00	0.00	0.00	0.00	0.00	0.00	0.00	0.00	0.00	0.00	0.00	0.00	0.00	0.00	0.00	0.00	0.00	0.00
Os01g0162200	Leucine-rich repeat domain containing protein.	0.00	0.00	0.00	0.11	0.00	0.00	0.36	0.00	0.37	0.37	0.00	0.00	0.00	0.00	0.00	0.00	0.09	0.00	0.00	0.19	0.00	0.00	0.00	0.00	0.00	0.00	0.00	0.00	0.00	0.00	0.00	0.00	0.00	0.00	0.00	0.00	0.00	0.00	0.00	0.00	0.00	0.00	0.00	0.00	0.00	0.00	0.00	0.00
Os01g0162300	Leucine-rich repeat, plant specific containing protein.	0.00	0.10	0.00	0.00	0.00	0.00	0.00	0.35	0.00	0.26	0.00	0.00	0.08	0.00	0.00	0.00	0.00	0.00	0.00	0.10	0.00	0.27	0.00	0.08	0.00	0.00	0.00	0.00	0.00	0.00	0.00	0.00	0.00	0.00	0.00	0.00	0.00	0.00	0.00	0.15	0.00	0.00	0.00	0.00	0.00	0.00	0.00	0.00
Os01g0162400	Conserved hypothetical protein.	0.00	0.00	0.00	0.00	0.00	0.00	0.00	0.00	0.00	0.00	0.00	0.00	0.00	0.00	0.00	0.00	0.00	0.00	0.00	0.00	0.00	0.00	0.00	0.00	0.00	0.00	0.00	0.00	0.00	0.00	0.00	0.00	0.00	0.00	0.00	0.00	0.00	0.00	0.00	0.00	0.00	0.00	0.00	0.00	0.00	0.00	0.00	0.00
Os01g0162500	Leucine-rich repeat-containing N-terminal, type 2 domain containing protein.	0.00	0.00	0.00	0.00	0.00	0.00	0.00	0.00	0.00	0.00	0.00	0.00	0.00	0.00	0.00	0.00	0.00	0.00	0.00	0.00	0.00	0.00	0.00	0.00	0.00	0.00	0.00	0.00	0.00	0.00	0.00	0.00	0.00	0.00	0.00	0.00	0.00	0.00	0.00	0.00	0.00	0.00	0.01	0.00	0.00	0.00	0.00	0.00
Os01g0162701	Hypothetical gene.	0.00	0.00	0.00	0.00	0.00	0.00	0.00	0.00	0.00	0.00	0.00	0.00	0.00	0.00	0.00	0.00	0.00	0.00	0.00	0.00	0.00	0.00	0.00	0.00	0.00	0.00	0.00	0.00	0.00	0.00	0.00	0.00	0.00	0.00	0.00	0.00	0.00	0.00	0.00	0.00	0.00	0.00	0.00	0.00	0.00	0.00	0.00	0.00
Os01g0162800	Hypothetical conserved gene.	0.00	0.00	0.00	0.00	0.00	0.00	0.00	0.00	0.00	0.00	0.00	0.00	0.00	0.00	0.00	0.00	0.00	0.00	0.00	0.00	0.00	0.00	0.00	0.00	0.00	0.00	0.00	0.00	0.00	0.00	0.00	0.00	0.00	0.00	0.00	0.00	0.00	0.00	0.00	0.00	0.00	0.00	0.00	0.00	0.00	0.00	0.00	0.00
Os01g0162900	Hypothetical protein.	0.00	0.08	0.00	0.00	0.00	1.28	0.57	0.00	0.03	0.00	1.69	1.80	0.00	0.78	0.46	0.44	0.96	0.00	0.00	1.33	0.00	0.72	0.05	2.06	0.00	0.15	0.00	1.01	1.11	0.00	0.98	0.00	1.84	0.00	1.28	1.03	0.01	0.00	0.31	0.00	0.79	0.00	0.86	0.00	0.09	0.26	0.00	0.08
Os01g0163000	Leucine-rich repeat, N-terminal domain containing protein.	0.22	0.15	0.52	0.42	0.40	0.09	0.00	0.65	0.37	0.35	0.21	0.21	0.46	0.09	0.11	0.36	0.46	0.59	0.54	0.00	0.90	0.11	0.57	0.00	0.11	0.07	0.44	0.00	0.08	1.10	0.00	0.45	0.00	0.38	0.00	0.00	0.09	0.15	0.00	0.40	0.39	0.56	0.31	0.76	0.22	0.00	0.69	0.79
Os01g0163450	Hypothetical gene.	0.00	0.00	0.00	0.00	0.00	0.00	0.00	0.00	0.00	0.00	0.00	0.00	0.00	0.00	0.00	0.00	0.00	0.00	0.00	0.00	0.00	0.00	0.00	0.00	0.00	0.00	0.00	0.00	0.00	0.00	0.02	0.00	0.00	0.08	0.00	0.00	0.00	0.00	0.00	0.00	0.05	0.00	0.00	0.00	0.00	0.00	0.00	0.00
Os01g0163616	Conserved hypothetical protein.	0.00	0.00	0.00	0.00	0.00	0.00	0.00	0.00	0.00	0.00	0.00	0.00	0.00	0.00	0.00	0.00	0.00	0.00	0.00	0.00	0.00	0.00	0.00	0.00	0.00	0.00	0.00	0.00	0.00	0.00	0.00	0.00	0.00	0.00	0.00	0.00	0.00	0.00	0.00	0.00	0.00	0.00	0.00	0.00	0.00	0.00	0.00	0.00
Os01g0164075	Pollen Ole e 1 allergen/extensin domain containing protein.	0.00	0.00	0.00	0.00	0.00	0.00	0.00	0.00	0.00	0.00	0.00	0.00	0.00	0.00	0.00	0.00	0.00	0.00	0.00	0.00	0.00	0.00	0.00	0.00	0.00	0.00	0.00	0.00	0.00	0.00	0.00	0.00	0.00	0.00	0.00	0.00	0.00	0.00	0.00	0.00	0.00	0.00	0.00	0.00	0.00	0.10	0.44	0.00
Os01g0164300	Pollen Ole e 1 allergen/extensin domain containing protein.	0.00	0.42	0.54	0.00	0.00	0.27	0.00	0.64	0.00	0.00	0.00	1.04	0.00	0.34	0.00	0.00	0.10	0.15	0.37	0.16	0.00	0.31	0.00	0.00	0.00	0.00	0.00	0.00	1.36	0.00	4.41	12.50	19.80	30.22	18.76	17.37	0.14	0.00	0.00	16.34	19.51	10.55	52.64	13.39	25.02	15.59	25.70	7.13
Os01g0164400	Similar to TAF15b (TBP-ASSOCIATED FACTOR 15b); binding / nucleic acid binding / nucleotide binding / zinc ion binding.	16.37	30.12	29.59	76.79	61.25	64.70	59.98	48.24	38.16	53.94	33.69	36.55	22.51	31.00	28.77	86.30	62.08	78.18	81.98	57.42	45.51	58.91	32.72	48.20	23.16	30.28	20.34	33.89	26.25	27.00	26.75	19.78	13.05	24.60	23.43	22.61	20.82	14.00	24.01	48.49	28.86	37.47	34.51	28.96	26.19	29.57	29.47	30.28
Os01g0164500	Similar to ATP-dependent RNA helicase-like protein.	9.18	12.03	10.99	20.69	17.48	16.11	22.25	21.32	17.22	15.76	17.17	19.49	8.26	12.21	9.23	21.87	24.73	26.53	20.50	26.95	21.17	21.17	21.35	20.81	9.03	12.46	11.67	12.65	12.12	13.42	8.36	9.78	9.08	5.29	9.26	10.07	11.17	9.92	13.50	10.30	13.86	11.58	7.54	7.51	7.74	7.63	7.59	6.79
Os01g0164600	Protein phosphatase 2C-related domain containing protein.	1.31	2.49	0.58	1.40	2.84	2.55	4.00	6.46	4.26	4.21	8.00	7.06	0.77	2.19	1.78	1.76	1.47	3.00	3.15	4.16	5.88	2.81	3.79	6.98	0.70	1.69	1.96	5.01	12.61	9.24	5.01	6.83	6.32	4.80	7.26	6.99	0.32	1.13	3.25	6.37	10.65	9.30	5.75	8.06	10.55	6.78	7.21	7.69
Os01g0164650	Non-protein coding transcript.	0.00	0.00	0.00	0.00	0.00	0.00	0.00	0.00	0.00	0.00	0.00	0.00	0.00	0.00	0.00	0.00	0.00	0.26	0.00	0.00	0.00	0.00	0.00	0.00	0.00	0.00	0.00	0.00	0.69	0.00	0.00	0.00	0.00	0.00	0.00	0.00	0.00	0.00	0.00	0.00	0.00	0.00	0.00	0.00	0.00	0.00	0.00	0.00
Os01g0164700	Uncharacterised protein family UPF0363 domain containing protein.	1.02	2.53	1.45	8.36	9.35	7.85	9.71	9.83	5.16	6.88	7.07	9.28	1.10	5.15	2.11	7.68	11.49	11.52	7.59	11.30	8.13	6.98	7.69	10.07	1.68	2.42	1.76	6.40	7.43	7.92	5.71	5.75	4.05	4.38	4.57	6.81	0.65	1.62	3.22	7.40	8.21	8.27	6.04	6.38	5.96	4.38	6.57	7.03
Os01g0164800	Rice orthologue of human BRCA2, Double-strand break repair, Homologous recombination	0.00	0.24	0.00	0.29	0.44	0.41	0.24	0.39	0.38	0.17	0.34	0.75	0.00	0.33	0.41	0.23	0.60	1.30	0.13	0.93	0.55	0.00	0.18	1.03	0.02	0.32	0.15	0.30	0.94	0.61	0.23	0.64	0.54	0.15	0.43	1.05	0.05	0.00	0.04	0.52	0.74	0.94	0.39	1.01	0.84	0.26	0.69	0.43
Os01g0165000	Transcription factor, Dehydration and salt stress tolerance	9.47	17.64	19.29	16.05	26.97	25.87	20.03	23.23	22.04	16.70	16.92	21.64	14.24	17.92	23.08	22.42	23.47	30.60	14.21	20.02	14.52	14.76	14.06	28.04	15.97	17.78	15.45	17.74	20.11	23.76	18.31	16.99	20.29	10.58	11.44	16.98	13.61	13.25	9.47	16.06	14.71	22.16	12.99	17.67	12.89	10.20	15.59	13.28
Os01g0165100	Conserved hypothetical protein.	0.00	0.00	0.00	0.03	0.05	0.00	0.06	0.13	0.29	0.00	0.05	0.00	0.00	0.00	0.00	0.13	0.15	0.05	0.04	0.09	0.00	0.00	0.00	0.05	0.00	0.04	0.00	0.00	0.00	0.00	0.00	0.00	0.00	0.00	0.00	0.16	0.00	0.00	0.00	0.00	0.00	0.12	0.00	0.07	0.00	0.00	0.00	0.00
Os01g0165200	KEAP1 ortholog, Regulation of the antioxidant response, Response to abiotic stresses, Plant growth and development	0.44	0.80	0.60	1.00	1.31	1.19	1.37	2.69	1.23	2.08	2.25	2.07	1.24	1.02	0.99	1.37	0.99	1.47	1.78	1.97	1.71	1.55	1.55	3.04	0.44	0.27	0.30	2.45	2.80	1.81	1.59	1.27	2.01	1.22	3.11	2.92	1.04	0.68	0.71	2.70	2.78	3.22	1.41	1.82	1.89	1.57	0.91	2.82
Os01g0165600	Similar to H0323C08.17 protein.	0.17	0.00	0.68	1.50	3.23	0.59	1.75	0.00	0.32	0.28	0.83	1.09	0.51	0.30	1.41	0.33	1.85	2.89	0.16	3.30	1.67	1.58	0.41	0.00	0.62	1.09	2.05	1.32	0.00	1.53	1.11	1.47	0.00	1.98	1.77	4.63	0.28	0.40	0.74	3.83	2.79	3.10	4.29	3.53	5.79	5.29	2.08	7.78
Os01g0165800	DNA-binding HORMA domain containing protein.	0.34	1.06	0.95	1.25	3.54	3.04	1.31	3.35	2.26	1.05	2.00	5.44	0.62	1.50	1.28	2.26	3.30	4.58	2.69	3.55	4.60	1.09	4.10	5.39	0.89	1.05	1.47	0.71	2.05	2.35	0.65	1.79	1.18	0.74	2.64	3.19	0.99	0.51	1.48	1.09	2.64	1.52	0.75	2.02	2.38	0.67	2.04	1.08
Os01g0166100	Similar to Ca(2+)-dependent nuclease.	0.00	0.15	0.16	3.47	2.23	1.55	0.64	0.61	1.53	0.19	0.59	0.95	0.00	0.41	0.00	1.97	4.54	2.55	1.86	1.78	2.18	0.75	0.90	1.45	0.09	0.00	0.00	0.36	0.29	0.20	2.53	1.62	0.99	1.87	2.17	2.84	0.54	0.00	0.00	1.81	2.11	2.99	5.02	3.70	4.33	2.27	3.83	3.62
Os01g0166200	Hypothetical protein.	0.32	0.00	0.80	0.71	1.28	0.86	0.94	1.15	1.25	0.42	2.11	1.40	0.38	0.27	1.51	0.00	0.61	1.39	1.06	0.85	2.65	1.88	0.86	2.01	0.10	0.66	0.59	1.21	1.13	0.99	0.80	2.27	1.49	0.00	0.55	2.78	0.00	0.51	1.15	1.16	1.48	0.88	0.78	1.14	0.20	0.00	0.70	0.00
Os01g0166300	Similar to nuclease.	3.64	3.71	2.89	5.70	5.44	6.63	9.70	9.22	11.25	8.11	15.29	21.85	5.11	0.87	4.65	4.60	4.29	11.04	10.57	12.98	27.18	9.33	13.13	14.79	1.78	2.62	5.93	10.01	10.37	10.58	12.15	9.99	11.46	9.26	8.66	8.96	0.98	3.22	5.29	10.01	10.43	15.53	7.62	13.02	10.81	10.05	11.26	6.91
Os01g0166400	Similar to phosphatidylinositolglycan-related.	0.81	0.56	0.07	0.76	0.42	2.21	1.57	2.14	0.89	1.04	2.00	0.69	0.07	1.10	0.08	0.13	1.31	1.66	1.93	2.09	2.48	1.70	1.19	3.11	0.55	0.25	0.34	2.19	1.79	1.02	1.29	1.62	1.03	1.06	0.61	3.23	0.05	0.10	0.55	1.79	2.39	3.34	2.32	2.77	2.20	1.84	4.85	3.76
Os01g0166500	Conserved hypothetical protein.	83.12	83.82	96.81	92.41	116.60	107.51	102.83	83.89	80.95	95.99	105.71	100.11	65.22	87.45	87.99	151.37	101.35	88.88	156.96	95.46	109.53	117.41	109.21	91.34	72.63	73.68	83.85	220.48	150.97	166.42	288.40	211.28	239.02	321.93	292.50	255.26	53.50	86.37	99.62	227.31	225.60	259.08	313.45	261.28	229.12	310.37	297.55	199.99
Os01g0166700	Saposin family protein.	5.20	8.04	6.03	15.76	15.32	17.99	13.80	12.65	10.99	10.89	9.29	12.21	6.77	6.85	9.45	13.52	14.82	17.12	13.71	9.05	12.24	8.39	10.64	8.59	7.93	7.30	5.69	12.40	8.59	11.91	13.71	8.70	7.66	12.15	14.13	10.64	6.00	9.09	10.47	15.84	15.30	19.84	19.60	23.62	21.57	21.10	28.93	30.48
Os01g0166800	Similar to ETG1 (E2F TARGET GENE 1).	0.27	1.33	0.65	2.87	1.47	3.08	4.99	4.96	5.41	7.57	5.99	5.79	0.71	1.08	1.05	2.67	4.48	3.20	4.98	6.24	5.16	4.88	10.25	7.75	0.56	0.07	1.29	7.54	5.36	3.92	5.56	4.75	5.90	5.58	5.17	4.29	0.64	0.72	0.88	9.49	8.55	8.00	7.65	6.58	5.79	6.26	5.76	6.65
Os01g0167100	Hypothetical protein.	0.43	1.15	1.96	0.78	3.53	1.56	1.20	3.32	3.27	2.54	0.80	3.81	0.95	0.54	1.45	1.99	2.33	3.74	0.72	2.30	2.83	0.20	1.73	3.47	0.78	0.68	1.39	1.21	3.12	5.02	0.20	5.34	3.79	2.44	3.35	5.70	1.65	0.83	1.10	1.50	4.60	6.60	2.30	3.62	4.81	0.73	5.06	6.55
Os01g0167400	Similar to Protein synthesis inhibitor II (EC 3.2.2.22) (Ribosome-inactivating protein II) (rRNA N-glycosidase).	112.79	100.36	98.25	66.33	47.00	43.74	24.99	20.45	21.10	18.48	16.08	13.88	92.98	131.87	84.20	67.40	45.00	39.76	31.84	22.44	13.83	26.05	12.71	12.94	106.86	114.95	76.54	7.29	6.57	10.01	5.04	4.83	6.82	8.96	4.15	3.78	123.32	99.84	86.04	7.63	6.27	7.24	4.77	6.51	9.77	5.91	7.63	10.07
Os01g0167500	Protein of unknown function DUF250 domain containing protein.	64.46	85.93	93.10	71.20	67.94	64.54	60.98	61.77	68.79	69.53	64.38	73.04	47.05	82.15	76.74	73.37	61.41	82.03	73.96	49.25	50.36	47.96	56.84	67.04	65.50	75.48	75.94	68.49	56.61	55.00	74.82	74.48	67.38	46.69	63.97	65.03	40.59	60.67	77.59	52.16	68.61	70.88	83.29	66.43	58.19	71.27	75.94	67.39
Os01g0167600	Hypothetical conserved gene.	0.25	0.00	0.00	0.35	1.06	0.76	1.25	1.15	1.14	0.60	1.15	1.64	0.00	0.14	0.00	0.64	0.10	1.61	0.84	1.55	1.38	1.16	0.75	0.87	0.35	0.38	0.28	0.99	1.22	0.29	0.76	1.58	1.81	1.00	1.84	2.28	1.40	0.00	0.20	1.13	1.35	1.16	3.10	2.56	2.13	2.84	2.27	1.55
Os01g0167700	Conserved hypothetical protein.	0.45	0.38	0.51	0.48	0.76	1.18	0.49	0.70	0.55	0.60	0.88	0.74	0.32	1.07	0.33	0.81	0.66	1.36	0.30	0.35	0.41	0.40	0.56	0.54	0.29	0.51	0.72	0.32	0.57	0.28	0.62	0.30	0.40	0.65	0.56	0.47	0.72	0.06	0.28	0.50	0.67	0.69	0.71	0.53	0.67	0.21	0.97	1.50
Os01g0167750	Pentatricopeptide repeat domain containing protein.	2.21	1.68	2.61	2.49	1.23	0.39	4.05	1.12	1.81	2.27	2.08	2.28	1.86	1.72	0.97	1.10	1.04	1.18	3.19	1.61	1.52	3.10	1.73	1.29	1.90	1.79	1.05	3.60	1.19	3.62	3.06	1.28	2.66	5.15	2.33	1.42	1.83	1.55	1.82	4.04	2.62	1.57	2.94	4.20	2.43	3.32	1.36	1.21
Os01g0167800	Conserved hypothetical protein.	0.47	0.53	0.65	1.12	1.55	0.86	1.19	1.48	0.55	1.01	1.04	1.15	0.59	0.61	0.62	1.40	1.40	1.95	1.65	1.27	1.44	0.60	0.97	2.05	0.40	0.56	0.72	1.34	1.49	1.29	0.73	0.69	1.56	0.74	1.45	1.25	0.06	0.69	1.15	0.93	1.98	1.10	1.11	0.52	0.66	0.57	0.90	0.71
Os01g0167900	KIP1-like domain containing protein.	6.52	11.66	6.24	36.23	30.36	33.88	21.22	16.69	15.14	14.33	15.36	16.34	11.04	9.60	10.27	30.54	40.45	33.18	18.28	24.61	18.06	17.03	25.82	21.79	8.59	7.93	13.76	16.11	13.67	14.72	12.51	15.10	14.87	7.89	11.67	9.94	5.27	9.80	10.60	16.25	17.99	17.28	11.09	12.54	14.99	6.28	8.25	8.61
Os01g0168000	Hypothetical protein.	0.00	0.00	0.00	0.00	0.00	0.00	0.00	0.00	0.00	0.00	0.00	0.00	0.00	0.00	0.00	0.00	0.00	0.00	0.00	0.19	0.00	0.00	0.00	0.00	0.00	0.00	0.00	0.00	0.00	0.00	0.00	0.00	0.00	0.00	0.00	0.00	0.00	0.00	0.00	0.00	0.00	0.00	0.00	0.00	1.85	0.00	0.00	0.00
Os01g0168100	KIP1-like domain containing protein.	41.74	62.23	61.73	155.87	92.42	113.62	80.09	58.60	55.87	65.38	61.02	58.37	52.64	63.31	61.59	105.65	114.66	112.24	57.97	83.46	44.04	67.43	57.38	59.43	62.49	62.26	64.42	67.68	72.47	105.72	63.69	56.74	60.52	54.57	56.61	43.48	53.21	52.37	63.57	81.80	81.62	49.69	37.10	41.64	39.61	31.19	36.17	39.58
Os01g0168200	Similar to Thioredoxin-like protein.	1.08	1.48	1.27	2.25	1.31	1.25	2.21	0.68	5.26	2.98	0.99	0.00	0.92	0.79	1.71	1.41	2.82	4.50	0.96	2.05	3.53	1.53	2.83	1.24	1.14	0.52	1.31	2.14	3.03	2.16	1.39	2.76	2.31	3.93	2.35	3.46	0.42	0.14	1.20	0.93	2.64	3.06	2.12	5.62	5.63	8.50	4.51	6.60
Os01g0168300	Conserved hypothetical protein.	19.13	26.80	18.25	44.29	26.87	23.89	41.18	24.89	26.95	39.18	33.41	28.78	17.44	19.88	17.16	39.75	30.51	28.79	45.14	32.63	25.07	46.25	31.02	28.86	20.05	21.25	23.94	34.42	22.85	26.47	27.08	23.77	25.29	34.53	26.29	32.06	24.13	20.60	20.89	37.53	29.27	34.12	31.89	31.08	27.86	29.92	25.67	32.30
Os01g0168350	Non-protein coding transcript.	0.28	0.49	0.69	0.96	0.36	0.52	1.96	0.76	0.44	1.05	0.73	2.59	0.19	0.60	1.19	0.79	0.93	0.26	0.53	0.83	1.19	0.79	0.99	1.07	0.23	0.63	0.68	0.66	0.83	0.83	0.41	0.11	0.74	0.14	0.29	2.08	0.11	0.13	0.21	1.23	0.40	0.56	0.75	0.92	1.48	0.18	0.34	0.57
Os01g0168400	Zinc finger, RING/FYVE/PHD-type domain containing protein.	18.98	29.02	22.02	24.62	17.48	18.60	31.74	23.69	21.86	31.21	27.11	22.46	19.44	24.89	20.95	25.52	19.83	20.80	31.75	22.82	21.39	22.58	25.90	19.99	21.52	26.34	26.00	18.99	17.61	14.63	20.24	12.08	13.61	11.80	12.37	13.91	19.22	19.59	20.10	18.12	13.21	11.83	13.43	13.99	12.02	13.07	10.40	12.73
Os01g0168450	Hypothetical protein.	0.00	0.00	0.00	0.12	0.00	0.00	0.00	0.00	0.00	0.00	0.00	0.00	0.00	0.00	0.29	0.00	0.07	0.37	0.11	0.18	0.00	0.00	0.00	0.00	0.00	0.13	0.00	0.00	0.00	0.00	0.00	0.00	0.04	0.00	0.00	0.00	0.00	0.00	0.00	0.00	0.00	0.00	0.00	0.00	0.00	0.00	0.00	0.00
Os01g0168500	WD40 repeat-like domain containing protein.	6.11	8.76	5.65	15.88	12.34	12.05	14.71	12.80	12.88	19.82	12.82	13.62	8.51	11.65	9.01	17.02	11.60	14.88	15.42	12.99	10.78	11.27	12.56	14.51	7.68	8.71	9.85	14.88	10.79	11.09	12.53	11.38	11.54	7.46	7.73	9.93	5.14	9.47	5.40	12.62	9.30	13.57	11.69	9.93	12.28	9.91	12.66	7.73
Os01g0168600	Similar to predicted protein.	0.61	0.74	0.95	2.68	2.65	1.85	2.21	2.86	2.07	2.66	2.64	2.81	0.60	1.69	1.03	3.01	2.33	2.88	1.41	2.52	2.61	1.38	3.35	2.73	0.18	0.93	0.57	2.68	2.90	1.88	2.48	2.40	2.67	2.45	2.17	4.03	0.48	0.68	1.29	3.06	2.79	2.94	4.03	2.35	2.77	3.87	4.49	5.73
Os01g0168800	Alpha/beta hydrolase fold-1 domain containing protein.	0.00	0.00	0.00	0.00	0.00	0.18	0.00	0.00	0.10	0.14	0.00	0.00	0.00	0.15	0.00	0.00	0.12	0.00	0.09	0.00	0.00	0.00	0.00	0.00	0.00	0.00	0.00	0.00	0.30	0.00	0.62	0.13	0.00	14.83	5.84	0.98	0.00	0.00	0.00	0.00	0.17	0.82	1.29	1.24	7.60	15.92	15.50	18.70
Os01g0168850	Hypothetical gene.	0.00	0.00	0.00	0.00	0.00	0.10	0.00	0.00	0.00	0.09	0.00	0.00	0.00	0.00	0.00	0.00	0.00	0.82	0.00	0.00	0.00	0.00	0.00	0.00	0.00	0.00	0.00	0.00	0.00	0.00	0.00	0.00	0.00	0.00	0.00	0.39	0.00	0.00	0.00	0.20	0.00	0.00	0.00	0.00	0.00	0.00	0.00	0.00
Os01g0169000	Hypothetical protein.	0.00	0.00	0.00	0.00	0.00	0.00	0.00	0.00	0.00	0.00	0.00	0.00	0.00	0.00	0.00	0.00	0.00	0.00	0.00	0.00	0.00	0.00	0.00	0.00	0.00	0.00	0.00	0.00	0.00	0.00	0.00	0.00	0.00	0.55	0.00	0.00	0.00	0.00	0.00	0.00	0.00	0.00	0.00	0.00	0.50	0.64	0.00	0.33
Os01g0169100	R2R3-MYB transcription factor 3, Response to drought and cadmium stresses	0.00	0.00	0.00	0.00	0.00	0.00	0.00	0.00	0.00	0.00	0.00	0.00	0.00	0.00	0.00	0.00	0.00	0.00	0.00	0.00	0.00	0.00	0.00	0.00	0.00	0.00	0.00	0.00	0.00	0.00	0.00	0.00	0.00	0.83	0.10	0.00	0.00	0.00	0.00	0.00	0.00	0.00	0.00	0.00	0.59	0.80	1.47	0.16
Os01g0169400	Similar to LOB domain protein 25.	0.00	0.38	0.00	0.00	0.00	0.15	0.25	1.39	0.91	0.00	0.83	0.53	0.00	0.00	0.00	0.33	0.20	0.00	0.12	0.23	0.65	0.21	0.00	0.45	0.00	0.37	0.00	0.48	0.27	0.32	0.47	0.92	0.33	1.11	0.37	1.71	0.00	0.00	0.26	0.32	0.42	0.00	0.98	0.36	1.48	0.60	0.85	0.69
Os01g0169500	Armadillo-type fold domain containing protein.	1.32	1.90	2.29	5.47	5.65	8.38	10.10	8.87	9.52	9.80	11.48	15.00	1.81	3.95	2.76	4.49	7.57	6.95	10.69	10.43	7.43	4.73	9.31	13.42	1.32	3.40	2.08	13.06	13.95	14.38	13.30	10.81	11.70	8.88	11.11	9.79	0.27	1.62	3.06	14.34	14.61	13.71	16.13	11.53	8.94	10.12	10.93	8.49
Os01g0169800	Tryptophan aminotransferase, Indole-3-acetic acid (IAA) biosynthesis	1.56	1.40	0.50	15.24	3.38	4.46	9.84	4.42	4.71	9.68	8.15	5.05	0.69	1.51	0.22	11.65	9.53	8.37	13.37	5.20	5.80	8.26	4.54	8.25	0.26	0.78	0.73	11.58	6.53	7.19	12.08	5.39	5.47	7.26	7.50	8.71	0.71	0.28	1.76	14.21	9.67	7.54	17.21	14.02	11.32	9.65	8.72	10.64
Os01g0169900	Protein of unknown function DUF1421 family protein.	15.73	43.89	33.62	57.81	52.49	44.25	48.09	32.39	30.45	41.71	36.21	29.00	28.26	43.27	34.38	72.04	51.12	51.95	48.50	39.63	30.59	30.63	32.93	29.07	24.21	37.58	36.46	33.96	26.14	24.26	34.85	19.04	21.80	25.41	20.07	18.22	18.23	37.67	36.78	37.67	25.62	24.37	31.12	22.29	21.01	24.18	18.53	18.09
Os01g0170000	Raffinose synthase family protein.	225.26	109.56	111.43	58.97	47.51	60.69	27.77	15.38	15.34	31.44	12.94	16.45	316.37	116.90	197.55	93.77	41.42	41.69	31.42	16.59	10.93	24.21	11.82	13.76	290.07	153.35	167.27	12.78	14.15	11.87	11.30	16.34	6.58	22.61	11.76	12.45	607.55	211.74	104.38	21.46	7.90	8.14	6.92	8.70	6.39	8.09	7.88	14.96
Os01g0170051	Hypothetical protein.	228.31	260.63	241.76	96.76	46.10	72.48	37.90	23.79	13.31	27.17	14.95	18.61	416.85	230.57	369.78	116.50	76.89	68.91	37.66	20.19	12.02	22.62	19.80	17.61	360.43	312.20	351.00	20.42	20.93	20.91	19.79	8.13	15.93	15.44	11.76	15.07	178.31	476.04	249.00	27.95	13.63	12.71	10.96	8.80	11.30	5.53	9.28	10.80
Os01g0170100	SUPPRESSOR OF ABI3-5	1.14	3.31	1.69	2.60	2.13	2.58	1.93	1.75	1.83	1.41	2.42	1.98	0.97	3.69	1.39	2.18	1.70	2.67	1.37	1.21	1.22	0.92	1.53	3.64	1.11	1.36	2.87	1.54	1.75	1.68	1.74	0.72	1.11	0.40	2.69	1.40	0.69	1.05	1.61	1.53	1.76	1.22	0.93	1.48	1.97	0.48	1.22	0.96
Os01g0170300	Serine/threonine protein kinase-related domain containing protein.	0.34	0.29	0.58	1.56	1.14	1.13	6.67	2.11	2.02	4.53	4.02	3.26	0.18	0.31	0.06	2.50	2.47	1.18	9.19	4.98	3.48	4.25	4.36	5.64	0.18	0.14	0.04	7.53	5.51	4.48	6.68	3.66	5.44	4.59	4.57	4.77	0.34	0.04	0.22	13.80	6.84	5.83	8.57	7.52	5.79	3.23	4.36	4.59
Os01g0170500	Protein of unknown function DUF239, plant domain containing protein.	0.60	0.37	0.83	7.22	7.92	8.09	13.21	11.07	10.28	9.35	9.85	10.46	0.43	1.21	1.03	8.91	6.16	6.99	12.61	12.79	10.45	11.10	8.02	11.11	0.53	0.53	0.88	15.63	16.84	15.04	18.84	12.69	11.96	8.45	11.22	10.06	0.38	0.48	0.60	15.13	15.81	15.17	17.31	15.99	9.73	9.45	9.04	9.38
Os01g0170600	Hypothetical conserved gene.	5.97	7.45	5.43	6.08	5.69	8.47	12.95	9.48	11.00	6.68	9.19	10.90	4.99	9.17	6.92	10.37	12.28	7.72	16.85	7.77	6.73	8.39	9.93	10.66	4.07	6.47	5.60	9.58	5.26	6.47	5.72	5.76	5.32	4.53	4.32	5.40	3.35	5.54	8.07	12.43	6.13	7.21	6.22	4.77	7.51	6.93	5.33	2.96
Os01g0170700	Thiol-activated cytolysin family protein.	0.00	0.00	0.00	0.33	0.86	0.27	0.59	0.62	0.05	0.33	0.89	0.96	0.10	0.07	0.16	0.47	0.26	0.34	0.70	1.09	0.73	0.34	0.64	0.57	0.00	0.06	0.23	0.18	0.40	0.32	0.33	0.81	0.16	0.33	0.00	0.37	0.00	0.00	0.00	0.31	0.36	0.47	0.16	0.66	0.42	0.00	0.37	0.15
Os01g0170800	Pentatricopeptide repeat domain containing protein.	0.38	1.24	2.37	2.45	2.27	2.92	2.96	5.87	3.61	3.30	5.17	4.31	0.95	2.11	2.05	3.11	2.81	4.78	3.75	3.63	4.38	1.31	4.04	4.06	1.64	2.47	2.07	3.20	3.35	3.17	4.20	4.17	2.90	2.53	2.88	2.59	0.28	1.22	1.93	2.15	3.30	4.94	1.92	3.30	1.99	1.27	1.50	3.50
Os01g0170900	Conserved hypothetical protein.	0.00	0.37	0.00	0.23	0.00	0.24	0.00	0.46	0.49	0.40	0.00	0.00	0.00	0.16	0.04	0.00	0.00	0.00	0.46	0.56	1.12	0.51	0.33	1.01	0.00	0.18	0.00	0.00	0.40	0.16	1.12	0.89	1.34	1.09	0.84	0.76	0.24	0.00	0.00	0.81	0.24	0.96	2.78	0.83	1.80	2.16	1.21	1.16
Os01g0171000	BRASSINOSTEROID INSENSITIVE 1 (BRI1)-associated receptor kinase	4.59	6.70	5.10	7.34	7.61	8.59	6.96	5.53	4.58	5.14	5.49	9.52	4.17	8.10	4.98	9.99	8.47	8.45	9.54	7.10	7.55	6.56	6.88	8.11	4.64	5.34	3.48	7.19	5.55	6.09	6.44	7.93	7.74	6.82	6.86	8.26	5.42	4.29	4.80	9.37	8.24	8.05	12.27	11.98	13.37	7.80	10.49	12.05
Os01g0171100	Ankyrin repeat domain containing protein.	0.00	0.00	0.00	0.00	0.00	0.00	0.00	0.00	0.00	0.21	0.00	0.00	0.00	0.00	0.00	0.00	0.00	0.00	0.00	0.00	0.00	0.00	0.00	0.00	0.00	0.00	0.00	0.00	0.00	0.00	0.11	0.00	0.12	0.00	0.00	0.78	0.00	0.00	0.00	0.00	0.07	0.34	0.00	0.19	0.00	0.00	0.00	0.00
Os01g0171200	Conserved hypothetical protein.	0.00	0.00	0.00	0.00	0.00	0.08	0.00	0.21	0.00	0.00	0.00	0.04	0.00	0.00	0.00	0.00	0.00	0.00	0.08	0.00	0.00	0.00	0.00	0.05	0.00	0.00	0.00	0.34	0.00	0.17	0.05	0.00	0.00	0.00	0.10	0.00	0.00	0.00	0.00	0.04	0.00	0.00	0.00	0.06	0.14	0.00	0.00	0.14
Os01g0171800	Conserved hypothetical protein.	5.72	11.27	8.01	14.63	16.58	14.42	18.57	16.47	12.17	17.15	14.12	18.08	6.38	12.21	10.92	10.80	11.28	12.29	14.76	17.48	9.92	6.35	13.35	14.93	6.82	9.75	11.04	12.86	12.21	12.35	10.61	10.22	8.67	4.78	7.77	5.89	0.92	6.03	8.93	13.85	10.09	10.69	9.15	10.67	9.46	8.53	7.00	9.59
Os01g0172000	Glycosyltransferase, ALG3 domain containing protein.	6.61	15.83	15.41	11.78	15.88	10.37	10.03	14.42	11.36	13.93	12.62	10.85	4.61	13.65	9.65	15.12	17.28	15.85	13.55	11.03	10.29	6.10	10.36	15.58	4.84	11.17	11.15	19.05	19.83	21.09	20.29	22.67	16.64	10.52	12.09	19.75	3.81	8.92	8.97	19.31	22.80	28.56	24.37	22.82	15.16	20.16	20.85	16.20
Os01g0172100	Similar to Triose phosphate/phosphate translocator, non-green plastid, chloroplast precursor (CTPT).	4.64	13.32	9.19	7.67	8.70	5.60	5.22	4.57	6.76	3.69	7.85	1.79	5.75	9.01	6.72	4.36	8.45	4.26	7.24	5.60	3.88	4.05	5.68	2.57	5.52	9.23	8.28	6.37	4.01	5.02	3.58	3.13	3.43	5.51	4.03	2.20	4.61	7.39	7.36	4.86	3.81	7.88	3.50	1.31	1.95	0.57	3.83	3.74
Os01g0172200	DNA/RNA helicase, DEAD/DEAH box type, N-terminal domain containing protein.	3.34	7.76	5.52	9.49	10.74	12.42	17.56	16.21	13.42	14.03	17.19	18.27	3.98	6.40	5.67	12.42	9.58	15.72	13.97	17.88	16.60	11.17	17.07	18.64	4.80	4.98	5.79	10.97	15.41	12.63	9.43	12.84	13.74	6.48	11.92	12.27	2.30	5.47	7.43	15.12	16.54	10.31	11.63	12.65	15.86	5.83	9.55	12.44
Os01g0172300	Conserved hypothetical protein.	5.52	6.95	4.47	8.52	11.68	12.30	5.92	7.71	8.49	7.66	7.80	7.13	5.04	4.74	5.96	10.59	10.01	12.53	10.22	7.25	10.20	6.87	7.95	7.66	3.79	5.87	6.11	5.74	6.25	3.18	6.21	2.90	5.26	4.50	2.09	7.43	5.80	5.01	4.65	5.92	8.10	7.96	4.32	5.85	9.07	8.06	8.83	7.00
Os01g0172400	Similar to Phospholipase D alpha 1.	69.25	112.59	99.97	172.95	115.23	124.37	152.84	103.36	90.69	147.85	130.84	108.84	103.57	147.20	105.68	170.46	129.65	128.74	162.82	99.13	96.87	119.89	103.88	103.24	85.08	131.95	117.92	190.13	138.34	160.39	210.48	179.79	165.59	174.97	140.39	122.30	100.65	119.11	111.47	179.49	128.41	120.63	162.22	123.16	124.61	108.25	90.74	102.41
Os01g0172600	Similar to electron carrier/ heme binding / peroxidase.	1.79	0.48	1.32	0.00	0.84	0.99	0.89	0.00	0.85	0.00	0.45	0.16	0.18	0.00	0.88	0.00	0.22	0.79	0.57	0.17	2.71	0.68	0.29	1.45	0.68	0.97	0.36	0.69	0.59	0.00	0.56	0.87	3.17	0.87	0.37	0.88	0.00	0.00	1.82	0.53	0.31	0.31	0.39	1.18	1.10	0.94	3.34	0.63
Os01g0172701	Regulator of chromosome condensation, RCC1 domain containing protein.	0.00	0.00	0.00	0.10	0.50	0.00	0.12	0.64	0.00	0.59	0.00	0.38	0.00	0.48	0.00	0.31	0.84	0.41	0.21	0.00	0.00	0.00	0.28	0.24	0.18	0.00	0.14	0.09	0.54	0.19	0.00	0.96	0.65	0.00	0.00	0.42	0.35	0.00	0.00	0.33	0.37	0.38	0.35	0.00	0.00	0.60	0.00	0.98
Os01g0172800	Embryo-specific 3 family protein.	0.00	0.01	0.36	0.00	0.10	0.16	0.08	1.06	0.39	0.00	0.81	0.44	0.53	0.24	0.00	0.22	0.06	0.91	0.00	0.03	1.13	0.00	0.21	0.24	0.00	0.00	0.22	0.00	0.14	0.28	0.16	0.02	0.77	1.96	0.19	0.40	0.00	0.00	0.00	0.16	0.30	0.14	0.65	0.88	0.59	2.97	2.11	2.03
Os01g0172900	Glycoside hydrolase, family 28 domain containing protein.	0.00	0.00	0.00	0.00	0.00	0.38	0.00	0.00	0.00	0.00	0.00	0.00	0.00	0.39	0.53	0.00	0.00	0.14	0.00	0.36	0.00	0.00	0.00	0.10	0.00	0.19	0.18	0.00	0.00	0.22	0.00	0.00	0.00	0.00	0.00	0.00	0.00	0.00	0.00	0.00	0.10	0.11	0.00	0.00	0.12	0.00	0.00	0.00
Os01g0173000	Putative thiol-disulphide oxidoreductase DCC domain containing protein.	4.82	4.57	3.41	2.62	3.66	3.16	3.08	4.24	4.42	3.71	6.36	5.58	5.11	3.57	4.59	1.98	2.75	3.30	2.47	4.14	5.18	3.36	3.82	4.70	3.90	2.57	3.45	7.31	13.05	9.64	5.47	6.03	6.70	3.07	4.04	4.08	2.69	4.21	3.67	6.92	7.93	7.57	3.28	4.60	3.96	3.20	2.66	2.00
Os01g0173100	Alba, DNA/RNA-binding protein family protein.	59.75	63.59	61.74	60.73	106.35	96.35	91.75	113.01	121.14	89.34	113.55	109.52	44.87	58.45	55.59	74.86	82.78	110.37	78.86	100.60	116.66	112.11	121.89	126.96	52.99	61.38	55.96	71.72	86.84	74.01	60.70	80.82	73.41	67.85	67.71	76.64	70.50	35.96	50.18	63.93	90.48	104.58	71.14	80.57	82.44	100.73	102.11	90.45
Os01g0173600	Glyoxalase/bleomycin resistance protein/dioxygenase domain containing protein.	0.00	0.00	0.00	0.27	0.56	0.11	0.00	0.13	0.26	0.24	1.16	0.00	0.00	0.00	0.00	0.14	1.25	0.00	0.12	0.19	1.03	0.45	0.79	0.13	0.00	0.00	0.00	3.05	1.56	0.31	1.75	1.31	4.29	4.82	6.07	5.56	0.00	0.00	0.00	5.10	8.34	19.30	15.22	10.33	5.52	12.51	7.45	13.23
Os01g0173900	Similar to MRP-like ABC transporter.	0.70	2.72	2.27	21.09	6.38	8.00	17.53	9.62	6.83	13.68	10.00	10.47	0.73	1.60	1.90	13.93	9.48	14.07	25.27	11.17	9.00	9.43	10.16	9.76	0.90	2.18	1.69	8.69	6.42	7.44	6.00	4.81	5.30	4.25	5.19	3.93	0.70	1.97	1.91	8.24	7.01	4.23	4.69	5.36	4.63	2.88	3.79	2.23
Os01g0173950	Non-protein coding transcript.	0.00	0.00	0.00	0.00	0.00	0.00	0.00	0.00	0.00	0.00	0.18	0.00	0.00	0.00	0.00	0.00	0.00	0.00	0.04	0.00	0.27	0.00	0.00	0.00	0.00	0.00	0.00	0.00	0.16	0.00	0.00	0.00	0.00	0.00	0.00	0.00	0.00	0.10	0.00	0.00	0.00	0.00	0.00	0.00	0.00	0.00	0.00	0.00
Os01g0174000	bZIP transcription factor, Homolog of Arabidopsis HY5 transcription factor, Regulation of heading date	5.28	9.10	8.68	38.62	66.67	55.90	37.81	48.08	40.61	34.03	33.99	31.48	8.45	6.68	12.07	59.99	65.61	70.71	44.61	48.78	48.08	34.21	26.19	36.24	6.13	8.30	8.51	32.19	37.14	31.75	27.65	25.47	24.65	36.09	25.12	28.55	13.69	5.99	11.17	32.57	41.45	38.66	37.09	37.83	36.22	33.09	28.32	31.98
Os01g0174100	Conserved hypothetical protein.	6.83	12.47	7.88	3.60	11.70	5.71	6.92	14.37	16.51	8.63	18.07	13.52	7.53	9.12	9.66	5.08	10.48	8.91	12.71	14.18	14.13	7.49	7.42	9.50	6.56	10.75	4.30	17.39	18.34	23.14	16.13	22.71	17.54	18.62	15.46	26.12	9.50	6.27	9.47	7.17	21.74	23.74	18.45	14.19	16.18	25.68	19.79	14.88
Os01g0174200	Hypothetical protein.	1.64	2.57	5.83	2.31	4.69	6.27	2.72	3.81	2.37	4.07	4.12	8.33	1.96	2.21	3.48	1.72	4.19	8.22	3.61	7.40	6.99	2.58	3.16	4.59	1.10	2.22	2.81	2.56	3.55	3.49	1.98	5.96	2.33	1.48	5.34	5.71	0.75	1.50	3.91	1.17	3.86	3.93	2.10	1.04	3.55	0.40	3.19	4.31
Os01g0174300	Flavoprotein pyridine nucleotide cytochrome reductase domain containing protein.	11.97	13.73	15.10	18.92	15.55	18.38	32.91	18.89	17.94	37.50	22.05	20.38	13.89	10.96	13.40	18.44	14.68	13.71	18.10	21.64	12.84	19.41	32.49	27.49	12.89	15.77	14.44	25.68	27.68	29.39	22.37	24.11	18.95	26.73	19.93	19.52	13.86	13.02	16.83	36.07	31.45	24.43	21.71	29.51	37.63	25.80	34.79	27.30
Os01g0174400	Hypothetical gene.	0.46	0.64	0.00	0.18	1.21	0.00	0.19	0.32	0.53	0.58	0.30	0.73	0.44	0.57	0.00	0.22	1.04	1.31	0.74	0.54	0.45	0.30	0.51	0.16	0.25	0.80	0.45	0.20	1.09	0.89	0.09	0.94	0.54	0.10	0.63	0.84	0.13	0.31	0.21	0.00	0.92	0.81	0.54	1.17	0.55	0.40	0.00	0.75
Os01g0174500	Metridin-like ShK toxin domain containing protein.	0.12	0.55	1.62	2.48	3.21	3.54	0.93	1.06	1.54	1.57	1.85	1.29	0.05	0.07	0.78	3.14	2.11	3.85	1.45	2.56	3.51	0.00	1.56	4.78	0.00	0.63	0.29	2.62	0.57	0.80	0.41	2.73	4.07	1.78	4.14	5.17	0.00	0.00	0.70	2.36	2.57	2.38	1.21	1.83	4.06	4.52	6.98	2.27
Os01g0174600	Zinc finger, CCCH-type domain containing protein.	0.97	0.00	0.00	0.97	0.53	0.35	1.61	1.02	1.28	0.19	0.14	1.34	0.59	0.57	0.00	0.75	1.10	1.99	0.78	2.20	1.06	0.99	1.55	0.47	0.10	0.37	0.52	1.03	0.52	1.08	0.00	0.30	0.00	0.00	0.00	0.00	0.43	0.45	0.33	1.10	1.23	0.73	0.21	0.48	0.00	0.00	0.00	0.15
Os01g0174700	AGC protein kinase	0.67	0.38	0.31	4.68	4.34	6.34	3.91	5.68	5.16	4.04	5.25	4.20	0.08	0.39	0.24	7.32	6.32	6.04	6.55	4.73	7.33	5.46	3.52	7.20	0.46	0.13	0.55	2.84	5.60	3.65	6.18	3.70	4.95	4.72	4.64	5.22	0.23	0.44	0.46	5.05	5.70	5.31	4.92	5.16	4.46	3.27	5.79	4.90
Os01g0174900	Thioredoxin fold domain containing protein.	106.29	102.88	97.22	85.32	106.27	99.40	65.76	94.38	82.42	71.41	92.24	88.38	97.81	127.06	93.12	76.48	81.38	89.48	65.17	87.76	92.80	68.61	84.78	96.69	91.38	115.74	102.35	107.19	122.26	112.80	107.59	160.53	126.34	91.18	128.12	105.05	91.44	98.89	119.00	89.61	116.52	138.45	91.80	128.83	129.83	84.79	121.71	112.36
Os01g0175000	Similar to Biostress-resistance-related protein (Fragment).	47.07	43.72	40.39	45.30	49.95	66.46	62.93	47.48	43.86	58.46	70.21	62.72	44.55	46.58	46.98	50.85	50.51	48.20	60.09	62.08	50.89	57.44	77.88	69.89	39.41	40.63	40.53	56.10	55.05	57.51	58.67	70.88	54.53	53.70	58.33	65.83	38.77	40.67	50.98	62.47	66.90	64.08	59.81	69.23	77.66	89.19	67.94	79.57
Os01g0175100	Kv1.4 voltage-gated K+ channel family protein.	11.40	13.95	8.42	13.34	13.84	17.53	15.70	12.79	14.07	14.66	20.77	13.94	13.94	14.51	11.02	19.17	17.58	22.02	21.83	14.58	15.71	18.46	14.01	14.91	10.92	14.12	11.28	18.89	18.09	18.47	22.72	19.26	25.47	29.52	27.50	28.60	19.33	13.85	10.32	22.05	28.15	23.63	32.58	33.30	34.82	51.97	39.39	48.96
Os01g0175400	Ankyrin repeat containing protein.	1.66	1.24	1.23	3.33	2.79	3.15	4.66	5.72	3.59	2.81	7.40	8.10	0.72	1.25	0.21	1.76	2.27	3.20	4.62	7.91	5.41	5.55	6.89	5.75	1.95	1.32	1.21	5.10	7.47	5.07	2.29	3.35	5.20	2.44	2.46	1.08	1.10	1.31	2.28	6.28	6.82	7.35	1.39	4.29	5.36	3.22	1.35	2.60
Os01g0175500	Protein of unknown function DUF1618 domain containing protein.	4.08	3.74	6.30	7.66	10.45	8.10	10.09	12.20	11.14	10.17	11.34	9.54	3.70	3.71	3.04	7.95	7.77	6.59	9.70	9.54	7.28	9.34	10.00	10.31	4.41	3.84	5.67	19.48	9.86	14.60	15.56	16.12	17.42	14.14	12.23	12.15	3.57	4.15	3.82	13.58	14.48	12.66	11.28	10.41	10.86	6.55	10.26	8.58
Os01g0175600	Boron (B) transporter	0.00	0.35	0.65	1.36	1.88	1.39	2.27	1.71	2.03	2.06	1.83	1.27	0.21	1.45	1.54	1.89	1.20	1.62	2.17	1.92	1.58	1.96	2.32	1.36	0.89	1.24	0.63	1.81	1.72	1.64	1.41	1.28	1.00	0.43	0.61	1.05	0.77	0.33	0.97	2.09	1.77	1.86	2.04	1.24	1.19	2.23	0.99	3.59
Os01g0175633	Hypothetical protein.	0.00	0.00	0.00	0.06	0.00	0.00	0.00	0.00	0.00	0.00	0.00	0.00	0.00	0.00	0.10	0.00	0.00	0.00	0.00	0.00	0.00	0.00	0.00	0.00	0.00	0.10	0.00	0.00	0.00	0.00	0.00	0.00	0.00	0.00	0.00	0.26	0.00	0.00	0.00	0.00	0.00	0.00	0.00	0.00	0.00	0.00	0.00	0.00
Os01g0175700	Boron (B) transporter	0.77	0.00	0.37	1.40	0.43	0.73	1.93	0.55	0.39	1.13	0.73	0.54	0.55	1.23	0.33	0.85	0.58	0.65	0.40	0.19	0.25	0.81	0.51	0.27	0.44	0.88	0.33	0.52	0.77	0.62	0.28	0.11	0.19	0.14	0.13	0.14	0.00	0.28	0.00	0.45	0.28	0.60	0.26	0.08	0.02	0.00	0.00	0.00
Os01g0175733	Hypothetical protein.	0.00	0.00	0.00	0.00	0.00	0.00	0.00	0.00	0.00	0.00	0.00	0.00	0.00	0.00	0.00	0.00	0.00	0.00	0.00	0.00	0.00	0.00	0.00	0.00	0.00	0.00	0.00	0.00	0.00	0.00	0.00	0.00	0.00	0.00	0.00	0.00	0.00	0.00	0.00	0.00	0.00	0.00	0.00	0.00	0.00	0.00	0.00	0.00
Os01g0175850	UDP-glucuronosyl/UDP-glucosyltransferase domain containing protein.	1.45	1.84	1.93	15.41	10.18	8.30	8.45	6.63	9.22	5.44	6.20	6.22	2.58	1.78	1.33	13.18	16.88	14.51	12.03	8.15	5.42	7.90	5.65	6.16	1.32	2.32	2.40	4.25	3.23	4.01	2.23	3.98	3.16	3.45	1.45	1.99	0.57	1.90	1.98	3.24	3.10	2.85	1.88	1.17	2.18	0.69	1.17	1.81
Os01g0176000	UDP-glucuronosyl/UDP-glucosyltransferase family protein.	0.87	1.01	0.56	2.87	2.14	2.47	1.02	1.51	1.52	3.26	4.01	1.84	0.00	0.92	0.00	1.91	3.53	2.45	2.13	1.38	2.59	1.93	3.62	2.50	0.79	1.89	0.31	1.80	0.67	1.67	2.04	1.02	4.78	3.09	3.47	1.08	0.49	1.49	0.70	1.15	1.72	1.94	2.54	1.99	4.12	2.22	3.07	2.76
Os01g0176050	Hypothetical protein.	0.00	0.00	0.00	0.00	0.00	0.00	0.00	0.00	0.00	0.12	0.00	0.00	0.00	0.00	0.00	0.00	0.00	0.00	0.00	0.00	0.00	0.00	0.00	0.00	0.00	0.00	1.18	0.00	0.00	0.00	0.00	0.00	0.41	0.20	0.00	0.00	0.00	0.00	0.00	0.00	0.00	0.00	0.00	0.00	0.00	0.00	0.00	0.30
Os01g0176100	UDP-glucuronosyl/UDP-glucosyltransferase family protein.	0.00	0.23	0.10	0.92	0.83	0.31	0.67	1.06	0.66	0.66	1.58	1.20	0.00	0.08	0.34	0.36	0.85	1.11	0.68	1.58	1.31	0.79	0.52	1.21	0.00	0.00	0.00	1.67	0.73	0.96	1.71	1.69	1.34	1.59	1.52	1.52	0.00	0.00	0.10	0.94	1.36	0.65	1.16	0.75	1.12	0.25	1.27	2.00
Os01g0176150	Hypothetical protein.	0.00	0.00	0.00	0.01	0.00	0.17	0.00	0.00	0.65	0.12	0.09	0.20	0.00	0.00	0.12	0.00	0.00	0.00	0.00	0.00	0.14	0.00	0.12	0.00	0.18	0.00	0.29	0.00	0.03	0.02	0.00	0.00	0.00	0.00	0.00	0.00	0.00	0.00	0.00	0.00	0.00	0.00	0.00	0.00	0.00	0.00	0.00	0.00
Os01g0176200	UDP-glucuronosyl/UDP-glucosyltransferase family protein.	2.63	4.27	7.34	12.02	6.78	6.32	11.53	8.21	9.64	14.93	10.64	10.32	2.56	3.02	3.19	11.09	12.25	12.64	10.23	10.44	9.68	10.93	11.16	10.03	6.16	5.63	4.72	13.93	8.30	10.80	12.36	4.93	8.78	10.58	8.90	6.75	4.58	3.78	3.91	13.09	11.30	12.59	13.56	7.34	9.96	5.67	10.62	4.70
Os01g0176300	Pentatricopeptide repeat domain containing protein.	0.29	0.24	0.16	0.67	1.09	1.17	1.29	0.76	0.38	1.26	0.99	2.51	0.13	0.42	0.39	1.11	0.48	0.80	1.04	1.70	1.21	1.98	0.93	2.23	0.00	0.44	0.21	0.87	1.03	0.99	0.48	0.86	0.36	0.45	0.47	0.74	0.45	0.34	0.00	0.37	0.91	0.85	0.47	0.56	0.88	0.73	0.29	0.16
Os01g0176400	Similar to Photoreceptor-interacting protein-like.	0.49	0.00	0.59	2.37	2.12	1.29	3.90	3.70	3.65	4.98	5.21	2.22	1.11	1.17	0.66	1.66	3.31	1.71	6.31	2.20	3.96	7.19	6.27	5.57	1.02	0.71	1.05	9.69	3.68	3.36	10.03	9.24	10.71	17.02	12.50	17.56	1.04	1.38	0.00	6.80	7.31	8.53	17.15	14.55	18.50	18.75	18.46	23.16
Os01g0176500	Conserved hypothetical protein.	0.00	0.07	0.00	0.00	0.00	0.00	0.00	0.00	0.03	0.16	0.05	0.44	0.00	0.00	0.13	0.00	0.00	0.04	0.00	0.12	0.10	0.00	0.00	0.11	0.00	0.00	0.07	0.11	0.10	0.04	3.06	2.22	3.76	2.34	4.10	4.24	0.06	0.00	0.00	0.89	1.82	0.07	6.47	6.32	5.84	6.19	6.68	14.61
Os01g0176700	Myb-like DNA-binding domain, SHAQKYF class domain containing protein.	0.00	0.00	0.00	1.44	1.03	1.25	0.98	1.27	1.26	0.98	0.48	1.06	0.00	0.20	0.00	1.46	1.37	0.56	1.38	1.23	0.53	0.86	0.72	1.40	0.00	0.00	0.00	0.71	0.89	0.50	0.43	0.84	0.91	0.74	1.09	0.65	0.79	0.00	0.00	1.17	0.68	0.56	1.15	0.82	1.30	0.25	1.37	1.55
Os01g0176751	Hypothetical protein.	0.15	0.00	0.00	0.37	0.48	0.41	0.34	1.05	0.36	0.57	0.86	0.35	0.00	0.56	0.00	0.75	1.38	0.00	0.32	0.63	0.06	0.51	0.91	0.35	0.00	0.43	0.00	0.33	0.34	0.00	0.39	0.00	0.11	0.11	0.00	0.18	0.00	0.00	0.00	0.00	1.08	0.00	0.22	0.29	0.00	0.91	0.07	0.00
Os01g0176800	Protein of unknown function DUF2921 domain containing protein.	0.10	0.13	0.04	0.80	0.22	0.00	1.15	0.25	0.43	0.79	0.30	0.22	0.04	0.44	0.18	1.42	0.79	0.43	1.45	0.50	1.57	0.92	0.46	0.92	0.10	0.10	0.00	1.60	0.72	0.61	1.67	0.69	0.84	1.87	1.04	0.57	0.00	0.16	0.53	2.32	0.96	1.26	3.24	2.20	0.58	1.82	1.50	0.95
Os01g0176900	BZR1, transcriptional repressor domain containing protein.	0.00	0.00	0.00	0.00	0.00	0.00	0.00	0.00	0.00	0.00	0.00	0.00	0.00	0.00	0.00	0.00	0.00	0.00	0.00	0.00	0.00	0.00	0.00	0.00	0.00	0.00	0.00	0.00	0.00	0.00	0.00	0.00	0.00	0.00	0.00	0.00	0.00	0.00	0.00	0.00	0.00	0.00	0.00	0.00	0.00	0.00	0.00	0.00
Os01g0177100	Similar to STYLOSA protein.	0.00	0.06	0.23	0.51	0.20	0.70	1.09	1.17	0.35	0.97	1.01	1.97	0.09	0.28	0.40	0.48	0.98	1.24	1.30	1.58	1.70	0.61	0.71	1.58	0.11	0.00	0.00	1.91	1.09	0.85	1.58	1.32	1.58	0.81	1.40	2.35	0.00	0.04	0.24	1.13	1.94	1.43	1.66	2.33	1.24	1.11	1.95	1.08
Os01g0177150	Non-protein coding transcript.	0.00	0.00	0.00	0.00	0.00	0.04	0.00	0.00	0.00	0.00	0.23	0.00	0.00	0.00	0.00	0.00	0.00	0.40	0.00	0.28	0.00	0.03	0.01	0.07	0.01	0.00	0.00	0.00	0.17	0.00	0.00	0.00	0.08	0.00	0.05	0.01	0.00	0.00	0.00	0.01	0.03	0.00	0.00	0.05	0.00	0.00	0.00	0.00
Os01g0177200	Similar to Ubiquitin-specific protease 14.	6.77	10.16	8.96	25.48	22.95	17.83	23.39	18.95	16.15	16.69	15.45	18.64	4.48	10.86	9.09	23.02	24.29	31.65	21.67	26.05	17.70	13.68	16.63	21.50	7.02	9.78	7.54	17.35	15.42	13.93	12.49	9.14	10.33	7.97	11.67	10.81	5.99	7.82	8.22	16.51	15.34	15.08	14.50	12.28	13.79	11.29	12.58	12.67
Os01g0177400	GA 3 beta-hydroxylase2, GA metabolism	0.00	0.00	0.00	0.61	0.13	1.77	0.00	1.25	0.00	0.29	0.00	0.86	0.00	0.00	0.16	0.31	0.00	0.38	1.30	0.94	0.46	1.29	0.32	0.27	0.00	0.00	0.15	0.90	0.36	0.53	8.50	2.30	1.99	17.71	7.99	14.40	0.00	0.00	0.23	6.93	6.39	12.44	23.32	14.55	17.52	47.55	17.68	26.30
Os01g0177500	Hypothetical protein.	0.00	0.00	0.00	0.50	0.00	0.00	1.09	0.12	0.61	0.24	0.00	0.00	0.00	0.35	0.00	0.50	0.97	0.00	0.16	0.00	0.00	0.00	0.00	0.14	0.00	0.13	0.00	0.37	0.00	0.32	0.56	0.48	0.26	3.63	2.55	3.05	0.00	0.00	0.00	0.91	1.35	2.18	4.68	1.06	2.85	7.11	1.75	2.60
Os01g0177900	ATP-binding cassette transporter, Cuticle formation, Defense response	0.33	0.17	0.96	1.79	1.76	1.40	5.89	3.91	3.48	5.92	7.51	6.39	0.65	0.77	0.39	1.45	1.58	1.36	3.41	4.22	4.49	3.51	5.95	7.81	0.14	0.67	0.47	6.45	5.25	4.79	7.52	4.56	6.16	5.81	6.06	4.16	0.58	0.61	0.44	7.05	7.75	7.31	9.06	8.64	7.84	4.96	12.07	8.28
Os01g0178000	Modulator of auxin homeostasis, Regulation of nitrogen metabolism, Regulation of grain yield and nitrogen use efficiency	14.78	39.44	27.12	38.87	44.68	46.49	37.27	46.29	30.86	39.54	47.73	45.87	16.27	34.06	20.44	34.73	46.76	53.55	31.76	46.62	34.30	21.39	41.45	41.21	18.96	30.54	29.42	27.16	26.95	28.28	20.32	16.31	24.59	13.17	14.57	16.38	10.50	20.86	32.66	27.26	28.13	32.90	16.97	21.94	28.11	10.82	18.34	13.69
Os01g0178100	Region of unknown function DUF1767 domain containing protein.	5.15	7.30	7.04	4.91	9.48	7.06	6.01	9.15	7.13	5.20	9.53	7.78	4.08	7.52	5.75	6.37	10.80	7.84	6.81	11.00	7.28	5.64	6.68	8.19	4.85	5.92	8.50	6.36	10.15	6.14	4.47	5.94	5.06	4.65	7.20	4.98	5.37	5.66	7.33	6.32	6.64	6.59	4.29	6.94	7.04	5.41	4.28	6.31
Os01g0178200	Similar to integral membrane family protein.	2.08	2.87	1.91	6.87	7.62	6.38	2.52	7.07	4.28	2.50	2.68	5.14	1.79	3.11	2.69	7.93	7.42	6.87	4.46	4.90	4.08	1.94	2.55	1.91	1.40	2.16	2.54	3.60	4.13	4.16	2.48	3.17	3.20	1.68	3.34	5.77	1.04	1.51	2.77	4.07	5.08	3.29	3.24	4.66	5.42	3.03	6.87	8.98
Os01g0178300	Plasma membrane-localized small peptide, Aluminum tolerance	0.00	0.00	0.00	0.18	0.23	0.00	0.00	1.08	1.78	0.25	0.81	1.80	0.43	0.37	0.00	0.23	0.45	0.92	0.59	1.77	2.46	0.64	1.33	0.00	0.25	0.58	0.80	0.19	0.74	0.25	0.72	1.19	3.05	0.22	0.82	0.00	0.56	0.20	0.00	0.79	0.88	1.31	1.76	0.00	1.27	0.81	7.74	2.62
Os01g0178400	Similar to Protein phosphatase 2A B'kappa subunit.	2.93	1.34	1.35	8.64	13.21	10.22	6.23	7.34	8.34	9.08	5.42	9.56	2.83	5.81	6.47	11.76	9.13	8.31	11.76	6.32	6.63	16.05	7.11	7.53	3.92	4.22	4.53	12.83	10.80	7.24	14.13	12.12	10.44	14.68	13.00	12.72	5.95	3.97	4.29	16.69	15.56	11.12	24.51	16.81	13.73	21.89	11.79	18.99
Os01g0178500	A member of rice Aux/IAA family, Cross-talk of auxin and brassinosteroid signaling pathways, Plant morphogenesis	118.68	137.21	114.57	147.35	116.89	106.54	152.39	141.51	171.52	163.51	143.58	135.95	107.97	114.37	104.10	142.47	143.01	139.39	133.29	100.52	143.29	145.74	137.00	135.46	123.91	119.53	106.86	170.44	151.33	154.02	137.96	112.61	103.87	123.77	108.86	92.48	100.41	98.70	109.23	122.79	130.59	127.04	103.13	93.91	77.07	75.15	69.30	71.10
Os01g0178600	Aspartate protease, Disease resistance	0.00	0.00	0.00	0.00	0.00	0.08	0.00	0.00	0.00	0.00	0.00	0.00	0.00	0.00	0.00	0.00	0.00	0.00	0.00	0.00	0.00	0.00	0.00	0.00	0.00	0.00	0.00	0.00	0.00	0.00	0.00	0.00	0.00	0.00	0.00	0.00	0.00	0.00	0.00	0.00	0.00	0.00	0.00	0.00	0.05	0.00	0.00	0.00
Os01g0178700	Similar to Protein binding protein.	1.10	1.13	0.84	1.33	1.38	1.25	0.78	1.03	0.81	0.51	0.58	1.01	1.51	1.09	1.10	1.78	1.70	1.38	0.60	0.39	0.58	0.40	0.44	0.68	0.82	1.22	1.18	0.75	0.82	0.17	0.69	0.88	0.43	0.78	0.73	1.13	1.11	1.07	1.11	0.00	0.43	0.54	0.55	0.56	0.28	1.11	1.07	1.82
Os01g0178775	Non-protein coding transcript.	0.00	0.00	0.00	0.00	0.00	0.00	0.00	0.00	0.00	0.00	0.00	0.00	0.00	0.00	0.00	0.00	0.00	0.00	0.00	0.00	0.00	0.00	0.00	0.00	0.00	0.00	0.00	0.00	0.00	0.00	0.00	0.00	0.00	0.00	0.00	0.00	0.00	0.00	0.00	0.00	0.00	0.00	0.00	0.00	0.00	0.00	0.00	0.00
Os01g0178850	Similar to predicted protein.	0.45	0.00	0.00	0.00	0.00	0.43	0.00	0.00	0.00	0.00	0.00	0.00	0.00	0.00	0.00	0.00	0.00	0.36	0.00	0.00	0.00	0.00	0.00	0.00	0.00	0.00	0.00	0.00	0.00	0.00	0.00	0.00	0.00	0.00	0.00	0.55	0.00	0.00	0.00	0.00	0.00	0.00	0.00	0.00	0.00	3.53	0.20	0.67
Os01g0178900	Similar to Symbiosis-related disease resistance protein (Fragment).	0.00	0.03	0.00	0.64	0.61	0.55	0.10	0.97	1.05	0.47	0.84	1.87	0.00	0.01	0.00	0.10	0.77	0.47	0.74	1.52	0.41	0.58	0.81	1.43	0.00	0.00	0.00	0.96	1.27	0.81	0.92	0.92	1.65	0.45	1.03	1.17	0.00	0.00	0.00	0.63	0.97	0.67	1.07	0.70	0.58	1.22	1.70	2.72
Os01g0179000	Transferase family protein.	0.07	0.00	0.00	4.75	1.21	2.48	0.64	0.38	0.60	1.44	0.35	1.22	0.23	0.11	0.07	3.91	2.91	3.25	1.52	1.51	1.72	1.13	0.44	0.44	0.17	0.00	0.56	1.78	1.68	0.96	0.46	0.81	1.49	2.56	1.72	1.53	0.17	0.16	0.18	1.81	0.83	0.27	0.77	1.23	1.09	3.54	1.68	0.45
Os01g0179200	Syntaxin, N-terminal domain containing protein.	9.07	18.86	12.05	49.11	36.87	38.41	24.38	25.55	23.99	19.17	19.00	22.83	8.14	16.86	9.45	45.46	43.54	43.49	34.20	30.32	22.22	25.42	19.23	24.55	12.96	13.63	14.64	17.59	16.01	20.11	16.88	12.86	13.78	18.36	13.81	16.51	12.36	15.17	14.96	21.53	21.60	22.80	24.60	22.24	20.20	24.16	18.54	19.31
Os01g0179300	Similar to BRI1-KD interacting protein 128 (Fragment).	94.60	163.96	144.21	193.40	204.06	205.85	181.92	181.22	172.60	122.47	175.35	181.18	106.56	167.85	127.14	194.62	217.31	192.74	161.34	223.09	219.33	192.03	177.14	194.57	134.36	145.77	149.93	139.66	128.75	151.20	128.47	131.15	139.81	98.97	127.85	94.40	129.60	93.43	166.95	126.75	144.75	128.03	99.92	113.98	116.70	87.01	81.91	101.36
Os01g0179400	Amyloplast-localized protein containing DUF490, Regulation of starch grain sizes	0.38	1.17	1.03	0.89	2.33	1.61	1.08	2.02	1.93	0.95	1.93	2.80	0.41	1.19	1.32	1.04	2.01	2.70	1.93	3.32	2.21	0.72	1.76	2.29	0.45	0.93	0.89	1.87	1.88	2.55	1.74	1.11	1.25	0.71	1.46	1.23	0.36	0.69	0.97	1.87	2.31	1.90	1.41	1.65	1.66	0.69	2.06	1.16
Os01g0179500	Enhancer of polycomb-like, N-terminal domain containing protein.	2.81	8.12	2.76	19.13	20.71	21.16	16.12	11.79	7.58	11.31	10.31	11.86	3.13	7.87	4.25	29.59	23.30	24.32	15.81	14.21	10.76	9.79	12.24	11.59	2.84	6.12	4.96	9.68	7.55	8.64	8.76	5.98	7.49	7.87	8.14	6.02	3.55	3.10	5.48	11.85	9.95	7.88	7.26	8.14	8.80	5.47	5.55	6.87
Os01g0179600	UDP-glucuronosyl/UDP-glucosyltransferase family protein.	3.88	4.36	3.39	65.42	39.80	38.43	13.93	10.70	8.51	10.26	12.41	8.07	3.55	5.93	1.10	86.68	49.15	27.86	17.09	14.27	13.49	26.64	12.60	11.76	2.53	5.36	2.63	31.09	21.19	24.21	123.79	14.59	23.25	122.68	82.39	107.47	5.02	4.59	3.06	60.35	41.87	44.66	144.42	62.21	41.13	144.13	136.53	104.44
Os01g0179700	Similar to GTP-binding protein YPTM2.	17.12	18.00	18.59	62.63	68.16	69.08	55.23	60.10	55.51	45.60	58.20	54.04	20.42	21.87	19.18	74.58	77.73	75.81	53.61	81.32	67.02	59.22	71.70	71.37	15.52	14.79	20.64	33.07	32.22	32.55	34.32	26.10	29.43	46.18	39.36	44.99	11.66	18.62	21.34	34.07	51.73	46.48	54.00	57.29	55.55	64.48	65.31	76.81
Os01g0179750	Non-protein coding transcript.	0.00	0.00	0.00	0.00	0.00	0.00	0.00	0.00	0.00	0.00	0.00	0.00	0.00	0.00	0.00	0.00	0.00	0.00	0.00	0.00	0.00	0.00	0.00	0.00	0.00	0.00	0.00	0.00	0.00	0.00	0.00	0.00	0.00	0.00	0.00	0.00	0.00	0.00	0.00	0.00	0.00	0.00	0.00	0.00	0.00	0.00	0.00	0.00
Os01g0179800	TMS membrane protein/tumour differentially expressed protein family protein.	4.96	3.68	6.69	22.55	26.84	19.23	12.86	14.70	6.70	5.14	3.89	3.14	6.77	6.69	4.79	21.23	17.22	23.55	18.46	16.06	11.60	6.94	5.86	6.75	5.73	5.58	4.46	3.10	4.07	2.30	3.54	2.22	1.55	1.79	3.01	2.15	4.83	7.83	5.64	4.03	3.16	2.34	1.85	4.33	4.82	1.54	3.91	3.70
Os01g0179901	Conserved hypothetical protein.	0.94	0.35	0.00	0.75	1.39	1.05	0.28	0.29	0.70	0.24	0.00	0.88	0.36	0.00	0.00	1.64	1.38	2.32	2.36	2.05	0.57	0.29	0.21	0.00	1.02	0.27	0.36	0.34	1.47	0.15	0.86	0.34	0.16	0.32	0.50	0.00	0.26	0.80	0.00	1.24	0.23	0.18	0.29	0.84	0.47	0.36	0.15	0.76
Os01g0180000	Pistil-specific extensin-like protein family protein.	12.31	28.80	29.52	98.91	61.85	55.35	69.10	50.47	41.50	50.25	31.78	27.17	15.35	27.38	25.06	87.25	51.63	49.53	70.28	50.86	34.72	23.51	32.35	20.20	21.09	24.80	27.04	81.65	57.24	65.20	67.16	32.56	40.86	36.00	38.87	35.66	7.63	23.31	24.83	92.82	51.81	43.64	58.15	39.88	29.09	27.06	23.71	24.47
Os01g0180050	Hypothetical protein.	0.00	0.00	0.00	0.00	0.00	0.00	0.00	0.00	0.00	0.00	0.00	0.00	0.00	0.00	0.00	0.00	0.00	0.00	0.00	0.00	0.00	0.00	0.00	0.00	0.00	0.00	0.00	0.00	0.00	0.00	0.00	0.00	0.05	0.00	0.00	0.00	0.00	0.00	0.00	0.00	0.00	0.00	0.00	0.00	0.00	0.00	0.00	0.00
Os01g0180300	Lipoprotein, type 6 family protein.	1.35	3.88	2.66	6.50	4.64	6.00	6.03	7.24	4.87	7.40	7.58	6.97	1.37	3.03	2.05	5.75	5.44	6.11	8.52	9.30	6.16	5.49	8.27	8.55	1.84	2.39	2.36	5.27	5.09	4.34	3.40	2.75	3.49	2.15	2.93	2.86	1.62	2.58	2.83	5.12	4.85	5.49	3.71	2.87	2.55	1.74	4.63	3.20
Os01g0180400	Protein of unknown function DUF581 domain containing protein.	2.33	2.90	2.04	8.78	9.26	8.57	8.01	5.94	6.82	6.92	7.65	7.52	1.54	3.90	3.15	13.72	11.51	9.03	9.10	7.30	8.18	10.46	7.84	11.22	1.68	2.01	2.09	7.56	6.32	7.26	5.48	6.18	4.11	8.43	5.00	6.30	4.18	2.25	3.26	10.83	8.22	7.25	11.30	10.06	8.68	11.03	8.21	7.08
Os01g0180500	Non-protein coding transcript.	0.00	0.00	0.00	0.00	0.00	0.00	0.00	0.00	0.00	0.00	0.00	0.00	0.00	0.00	0.00	0.00	0.00	0.00	0.00	0.00	0.00	0.00	0.00	0.00	0.00	0.00	0.00	0.00	0.00	0.00	0.00	0.00	0.00	0.00	0.00	0.00	0.00	0.00	0.00	0.00	0.00	0.00	0.00	0.00	0.00	0.00	0.00	0.00
Os01g0180600	DNA mismatch repair protein, Cadmium stress response	0.30	0.66	0.49	1.05	0.76	1.28	1.70	1.79	0.62	1.41	1.38	1.79	0.28	0.47	0.37	0.83	0.77	1.37	1.85	1.71	1.36	0.68	1.54	1.27	0.33	0.84	0.37	1.14	0.95	1.47	1.15	0.99	0.72	1.06	0.94	1.54	0.52	0.78	0.17	2.32	0.70	1.97	0.81	1.24	1.07	0.99	1.00	0.75
Os01g0180700	Hypothetical conserved gene.	2.40	6.45	6.05	7.36	6.32	5.95	8.28	6.24	5.04	4.86	4.63	6.34	3.92	9.83	3.96	9.08	7.19	10.17	7.90	8.25	6.94	6.11	5.69	8.10	5.96	6.36	6.31	2.94	2.18	2.82	2.20	3.78	2.40	1.38	2.69	5.24	4.58	3.78	6.98	4.05	3.58	3.66	2.80	3.40	3.84	2.40	1.21	3.63
Os01g0180800	Heat shock protein Hsp70 family protein.	42.76	86.82	64.96	102.95	65.54	61.92	107.66	80.24	72.38	75.50	64.96	73.61	62.37	104.96	73.00	91.06	87.30	79.01	101.77	101.65	70.75	88.66	74.75	78.88	58.98	90.29	75.38	94.58	53.31	65.53	88.74	42.98	49.70	94.68	88.82	64.72	44.68	58.86	81.50	99.94	84.64	67.66	97.49	79.43	83.00	62.20	98.06	84.58
Os01g0180850	Hypothetical protein.	0.00	0.00	0.00	0.00	0.00	0.00	0.00	0.00	0.00	0.00	0.00	0.00	0.00	0.03	0.08	0.00	0.00	0.00	0.00	0.00	0.00	0.00	0.00	0.00	0.02	0.00	0.00	0.00	0.00	0.00	0.00	0.00	0.00	0.00	0.00	0.00	0.04	0.00	0.15	0.00	0.00	0.00	0.00	0.00	0.00	0.00	0.00	0.00
Os01g0180900	2-oxoglutarate and iron-dependent oxygenase, Starch accumulation	2.93	2.11	3.37	2.59	2.31	1.49	2.66	2.97	1.30	4.82	3.03	2.36	3.47	2.03	3.47	2.89	3.84	3.39	2.63	2.12	1.60	2.93	1.67	1.39	2.46	3.37	1.56	1.69	1.33	2.29	0.77	0.29	0.70	0.41	0.72	0.32	3.45	3.84	1.60	2.03	1.36	1.88	1.83	1.42	0.98	0.00	0.42	1.04
Os01g0181000	Frigida-like domain containing protein.	8.18	14.96	12.59	24.54	16.26	19.04	27.22	16.80	16.21	20.72	18.62	17.96	8.39	13.20	15.11	23.92	18.98	17.29	28.05	18.44	17.77	26.17	20.77	17.34	9.82	14.46	11.30	13.21	9.97	11.08	11.64	7.88	7.76	8.13	9.99	7.97	7.83	6.86	14.38	15.16	11.24	8.47	10.86	9.03	11.97	8.85	8.16	12.47
Os01g0181033	Similar to NADH dehydrogenase subunit 1.	0.00	0.69	0.00	0.00	0.00	0.00	0.00	0.00	0.00	0.00	0.00	0.00	0.00	0.00	0.00	0.00	0.00	0.40	0.00	0.00	0.00	0.00	0.00	0.00	0.00	0.00	0.00	0.00	0.00	0.00	0.00	0.00	0.00	0.00	0.00	0.00	0.00	0.00	0.00	0.00	0.27	0.00	0.00	0.00	0.00	0.00	0.00	0.00
Os01g0181166	Hypothetical gene.	2.08	2.23	3.17	2.65	6.03	7.70	4.36	8.35	10.02	5.90	6.36	7.90	3.75	1.54	3.49	4.02	5.82	6.36	5.15	11.89	11.93	6.56	7.22	12.09	3.67	0.36	1.26	9.67	15.53	13.33	7.04	14.25	16.04	8.87	16.39	14.97	2.26	1.66	4.25	8.90	11.63	10.11	5.12	14.04	15.18	11.23	27.59	22.95
Os01g0181300	Hypothetical protein.	3.69	5.52	3.64	5.12	11.72	10.54	6.83	16.02	14.87	5.40	9.11	8.82	1.50	5.12	4.93	6.03	9.40	15.08	4.83	10.04	19.30	7.34	7.52	13.43	0.00	3.78	4.18	4.99	6.15	5.98	4.11	8.95	6.06	3.58	7.11	9.36	2.30	1.73	7.65	3.48	10.70	12.05	5.59	8.43	8.26	10.98	17.36	17.67
Os01g0182100	Protein of unknown function DUF1618 domain containing protein.	4.02	6.88	7.17	7.01	4.93	3.77	9.95	8.11	7.19	8.61	8.31	6.75	4.83	9.09	5.81	5.16	6.81	5.50	9.55	6.80	7.61	6.41	6.26	5.97	5.25	7.57	5.99	6.96	5.38	5.52	4.32	3.29	4.60	2.71	2.95	3.21	1.99	7.68	5.14	7.68	5.21	7.76	4.29	3.61	3.28	3.54	1.67	2.74
Os01g0182200	Similar to cDNA clone:001-208-D07, full insert sequence.	7.20	11.05	10.22	39.56	24.07	22.46	33.02	28.18	27.31	42.30	37.04	25.39	7.34	12.70	6.97	33.30	34.72	31.20	36.42	27.89	33.14	26.11	31.91	27.97	9.30	6.03	8.64	37.62	37.33	33.06	43.99	30.53	37.38	37.91	26.97	40.95	5.03	10.46	10.42	51.23	40.91	40.33	67.30	50.60	44.43	45.36	46.70	54.26
Os01g0182300	Lipocalin domain containing protein.	1.36	1.78	1.07	10.71	8.00	3.18	8.37	11.95	12.52	8.89	11.86	7.82	0.78	0.38	1.22	8.27	15.21	14.84	8.72	11.42	14.84	17.65	10.76	13.33	1.00	0.97	0.98	19.36	15.59	14.85	15.59	14.64	13.88	23.90	16.82	19.05	2.10	0.37	1.17	11.92	16.70	18.31	26.35	20.90	20.22	24.84	17.20	17.27
Os01g0182400	Conserved hypothetical protein.	4.99	12.43	7.84	3.31	5.29	4.42	2.20	2.48	2.80	2.37	1.86	2.66	4.50	12.83	7.97	4.63	5.98	6.99	2.85	3.45	2.21	1.03	3.07	1.42	5.93	7.60	7.21	1.89	3.52	1.76	2.12	1.68	1.79	1.53	0.66	3.70	4.04	8.08	6.12	1.68	3.09	2.76	1.20	1.75	1.93	0.98	3.39	2.34
Os01g0182500	Hypothetical conserved gene.	14.09	15.86	17.47	16.40	22.29	24.01	17.86	19.87	18.88	12.66	24.67	21.46	7.29	17.53	15.05	21.19	26.08	19.75	16.22	24.69	22.82	14.62	17.19	21.07	9.71	19.91	15.60	13.34	17.75	18.60	10.82	11.75	9.32	5.25	9.26	9.41	7.41	15.32	21.12	10.24	14.98	16.08	8.10	11.63	8.20	7.51	7.53	7.10
Os01g0182600	Orthologue of the Arabidopsis GIGANTEA, Regulation of circadian rhythm and flowering time, Photoperiodic control of flowering, Osmotic stress response	7.12	11.42	9.59	19.13	21.52	23.13	26.77	27.25	25.38	24.08	31.09	27.43	5.99	11.20	11.61	19.93	21.53	20.43	27.47	28.57	23.92	11.90	19.14	28.15	6.06	10.75	12.14	1.28	2.03	2.25	0.55	0.58	0.98	0.84	1.72	1.46	4.61	8.27	9.62	3.14	3.13	2.51	0.61	2.21	2.48	1.52	3.20	3.49
Os01g0182700	Transcriptional repressor for secondary cell wall formation, Repression of rice lignification	0.22	0.00	0.00	0.60	0.57	0.78	1.45	1.17	1.33	1.64	0.00	1.08	0.00	0.00	0.00	0.40	0.32	0.09	1.14	0.42	0.75	0.99	0.95	1.38	0.00	0.00	0.00	0.63	0.98	0.69	1.55	1.44	1.91	1.00	1.11	0.60	0.00	0.10	0.00	1.89	0.65	1.10	1.56	2.11	1.68	1.01	1.49	2.42
Os01g0182832	Hypothetical conserved gene.	0.70	1.93	0.88	0.55	2.72	3.73	1.14	1.55	0.19	0.84	1.54	2.85	0.58	1.59	0.80	1.48	2.51	3.65	0.77	3.68	0.53	0.04	2.26	1.51	0.47	0.89	1.15	1.17	1.91	2.42	0.64	1.32	2.91	0.05	0.98	0.11	0.24	0.63	1.58	1.51	2.52	2.49	0.34	1.10	0.61	0.06	0.13	0.13
Os01g0182900	Conserved hypothetical protein.	2.83	8.77	9.84	9.91	13.90	19.16	13.94	13.50	12.66	17.90	14.36	11.24	3.14	8.65	9.94	13.32	9.97	19.32	20.01	14.98	15.17	10.07	9.17	17.58	5.04	8.10	9.30	9.63	13.21	11.41	9.40	12.18	8.57	8.78	15.93	10.21	4.91	5.01	9.98	13.62	10.72	7.39	11.45	12.70	12.02	9.98	12.96	9.09
Os01g0183000	Similar to GmCK3p (EC 2.7.1.32) (Fragment).	17.32	17.70	11.77	19.40	19.44	18.52	23.70	22.92	22.61	30.84	26.12	30.27	18.53	17.51	21.71	13.90	21.41	21.34	21.94	25.14	21.53	17.95	21.66	24.73	18.54	13.67	21.56	31.28	33.91	30.38	28.48	26.86	31.55	20.76	21.18	23.42	13.09	18.32	15.84	34.32	27.73	27.08	24.62	25.64	24.72	14.84	17.83	16.52
Os01g0183100	Cytochrome cd1-nitrite reductase-like, C-terminal haem d1 domain containing protein.	15.09	29.79	25.32	38.22	29.45	32.67	43.20	44.07	39.97	29.81	41.60	44.74	20.46	29.00	25.74	38.36	37.02	38.89	40.26	48.55	41.39	44.22	33.57	47.78	21.35	28.66	30.78	31.62	23.29	26.72	28.14	26.09	25.22	18.38	27.31	26.77	17.21	17.18	27.76	27.79	29.18	28.96	24.16	22.08	21.17	22.54	20.46	16.93
Os01g0183300	Endonuclease/exonuclease/phosphatase domain containing protein.	0.65	1.28	0.42	5.84	4.47	4.61	4.68	2.30	2.10	3.50	4.27	3.29	1.24	2.10	1.56	5.67	5.59	4.13	4.16	4.08	4.73	5.18	4.14	3.50	0.31	1.31	0.37	4.69	3.87	3.51	4.25	2.10	3.52	3.16	3.41	3.01	2.07	0.76	2.61	4.44	3.41	2.66	5.35	3.80	3.65	1.59	3.49	2.77
Os01g0183400	Transcription factor subunit, Salt tolerance	0.00	0.22	0.00	1.62	0.61	1.78	3.79	2.53	3.50	2.95	4.50	1.74	0.10	0.65	0.73	2.25	4.41	1.79	1.64	2.73	2.50	3.15	3.32	4.34	0.26	0.62	0.74	4.76	2.00	6.19	4.26	2.43	1.92	2.56	4.26	1.00	0.16	0.00	0.00	5.77	5.64	3.20	7.10	6.11	5.22	8.28	3.33	6.35
Os01g0183500	Cytochrome P450 family protein.	0.19	0.00	0.36	0.00	0.00	0.00	0.00	0.00	0.16	0.09	0.00	0.00	0.17	0.00	0.22	0.00	0.00	0.00	0.00	0.00	0.54	0.00	0.29	0.00	0.32	0.00	0.48	0.00	0.16	0.00	0.16	0.68	0.00	0.00	0.73	1.33	0.00	0.00	0.00	0.00	0.33	0.28	0.00	0.32	0.00	0.48	0.00	0.00
Os01g0183600	Cytochrome P450 family protein.	0.00	0.00	0.00	0.00	0.00	0.00	0.00	0.17	0.00	0.00	0.00	0.00	0.36	0.00	0.10	0.00	0.00	0.00	0.23	0.00	0.00	0.00	0.00	0.00	0.16	0.00	0.00	0.00	0.00	0.00	0.00	0.00	0.00	0.00	0.00	0.00	0.00	0.00	0.00	0.00	0.00	0.00	0.00	0.00	0.08	0.00	0.00	0.00
Os01g0183633	Similar to predicted protein.	6.46	8.61	6.33	10.69	19.62	18.31	11.22	13.58	13.91	8.22	7.35	11.89	7.44	9.04	9.97	13.70	14.04	15.45	12.02	17.66	11.92	8.71	14.10	12.68	8.52	8.14	6.62	4.70	12.27	8.59	5.03	7.22	7.16	4.36	5.42	11.92	5.45	6.14	11.67	11.44	10.76	11.25	9.02	9.05	10.07	12.99	10.08	10.18
Os01g0183800	Cyclin-like F-box domain containing protein.	116.96	111.30	105.41	80.62	72.95	81.99	77.61	81.79	79.74	82.43	89.10	94.25	120.26	124.11	105.57	88.29	79.76	73.13	82.98	73.85	78.81	75.78	94.87	83.45	115.38	107.13	101.77	109.45	104.79	91.50	120.88	134.76	100.31	108.08	99.42	79.21	113.49	148.08	120.00	93.88	84.76	94.71	82.79	83.41	83.06	74.94	65.23	62.81
Os01g0183850	Conserved hypothetical protein.	0.70	0.03	0.90	6.06	1.41	1.93	0.39	0.06	0.62	0.00	0.84	0.00	2.72	2.28	2.28	7.48	5.57	4.45	3.45	1.84	1.97	0.50	0.05	0.89	0.25	4.11	1.58	0.47	0.58	0.19	0.00	0.11	0.00	2.13	0.66	1.97	2.87	1.46	0.67	1.84	1.46	0.60	0.70	2.85	0.41	0.27	0.85	0.64
Os01g0183950	Hypothetical protein.	0.00	0.28	0.00	0.00	0.00	1.38	0.00	0.00	0.00	0.00	0.00	0.00	0.00	0.00	0.00	0.00	0.00	0.28	0.00	0.00	0.32	0.00	0.00	0.00	0.00	0.00	0.00	0.00	0.00	0.00	0.00	0.00	0.00	1.68	0.38	0.00	0.00	0.00	0.00	0.00	0.76	0.00	0.27	0.00	0.00	0.89	0.00	0.00
Os01g0184000	NUC156 family protein.	19.30	17.09	17.53	15.15	17.79	18.47	22.79	23.14	22.46	18.95	25.86	22.59	12.85	19.93	17.44	14.62	16.87	19.25	22.47	24.35	26.54	19.58	24.01	23.87	14.87	16.76	18.00	20.18	19.91	19.67	19.72	23.08	16.80	14.34	16.70	14.40	12.47	14.89	20.05	20.98	22.75	22.09	17.19	19.30	17.93	20.46	24.75	17.47
Os01g0184050	Hypothetical protein.	18.57	12.06	15.00	6.94	5.52	10.97	8.82	21.48	11.87	11.45	15.52	10.01	14.46	28.84	11.25	11.11	15.76	2.98	17.76	18.36	13.94	26.70	10.42	14.26	16.48	18.66	9.82	5.53	13.17	11.85	0.85	1.66	7.98	9.52	20.21	6.59	30.67	15.09	9.90	12.18	11.47	5.69	5.65	2.39	6.64	3.12	5.05	5.83
Os01g0184100	Class II small heat shock protein, Positive regulation in both Xoo resistance and heat/salt tolerance	740.32	609.54	495.97	236.25	250.46	251.19	465.75	393.07	362.73	324.10	383.74	438.90	798.22	653.28	634.93	230.50	248.91	188.25	365.94	428.58	346.86	703.27	501.52	434.87	693.91	592.95	499.63	255.54	282.82	302.10	153.43	189.80	136.61	536.17	411.93	348.56	906.45	524.43	566.58	377.08	290.50	323.54	148.69	172.46	143.79	189.85	140.91	157.41
Os01g0184200	Similar to OSIGBa0132G14.1 protein.	0.92	1.11	0.96	1.31	8.33	8.34	2.14	8.43	5.95	2.35	7.37	10.17	0.30	1.79	1.13	1.47	7.28	9.84	3.56	9.38	7.31	0.72	4.85	8.11	0.38	1.33	0.97	2.85	13.99	12.19	2.39	8.96	10.46	2.01	9.35	6.90	0.53	0.63	0.86	2.59	11.96	9.99	2.36	8.57	8.13	2.59	7.28	5.60
Os01g0184500	DEAD-like helicase, N-terminal domain containing protein.	7.72	12.71	12.16	15.18	13.72	11.39	19.62	19.48	16.34	17.47	19.17	21.88	6.98	13.57	12.75	16.77	16.04	19.49	21.22	19.71	15.78	13.91	19.69	20.83	8.83	11.57	13.77	16.35	14.73	19.60	15.61	11.46	12.94	8.88	15.54	11.00	6.15	8.41	13.46	13.26	16.96	12.50	13.06	10.68	11.61	7.42	8.24	8.70
Os01g0184700	Conserved hypothetical protein.	1.33	1.47	2.03	2.05	3.15	1.62	3.27	2.04	2.18	0.74	1.32	1.89	1.16	0.35	1.10	0.82	0.48	1.47	1.74	1.50	3.44	1.87	2.40	3.14	1.14	0.00	1.06	0.92	2.31	1.15	1.26	2.79	2.82	1.82	3.83	2.34	3.32	1.95	0.61	1.78	0.63	2.37	1.14	3.82	1.21	1.56	1.59	5.60
Os01g0184800	Thioredoxin fold domain containing protein.	40.53	32.46	42.02	72.41	64.31	67.22	59.14	65.48	57.07	57.86	61.69	48.98	32.13	50.69	38.13	67.07	73.98	77.84	59.64	70.08	62.81	63.42	59.79	59.69	31.69	44.00	31.51	43.73	44.99	45.17	35.06	38.79	48.01	35.61	31.79	36.18	37.69	42.31	41.35	46.24	48.94	50.67	35.65	30.60	39.49	47.18	39.56	39.30
Os01g0184900	Similar to SSRP1 protein.	29.26	49.94	40.16	63.14	58.33	60.82	75.97	74.60	50.77	54.70	76.81	84.84	28.99	50.79	45.24	60.78	68.96	74.85	61.30	82.17	62.26	64.27	66.28	73.68	40.07	54.80	52.20	63.43	62.82	65.40	61.70	73.63	72.09	43.86	76.21	56.93	25.24	31.63	51.85	61.96	64.97	65.25	42.10	53.57	53.90	29.93	43.05	38.26
Os01g0185000	Hypothetical conserved gene.	0.00	0.00	0.00	0.00	0.00	0.00	0.00	0.00	0.00	0.00	0.00	0.00	0.00	0.00	0.00	0.00	0.00	0.00	0.00	0.00	0.00	0.00	0.00	0.00	0.06	0.00	0.00	0.00	0.00	0.00	0.00	0.00	0.00	0.00	0.00	0.00	0.11	0.00	0.00	0.00	0.00	0.00	0.00	0.00	0.00	0.00	0.00	0.00
Os01g0185100	Similar to predicted protein.	0.29	0.00	0.00	0.00	0.00	0.00	0.00	0.00	0.00	0.00	0.00	0.60	0.00	0.00	0.00	0.00	0.00	0.20	0.00	0.00	0.16	0.45	0.00	0.00	0.49	0.00	0.08	0.00	0.00	1.17	0.00	0.00	0.00	0.00	0.00	0.00	0.00	0.00	0.00	0.00	0.00	0.00	0.80	0.00	0.00	0.00	0.15	0.20
Os01g0185200	Similar to glutaminyl-tRNA synthetase.	9.90	22.11	18.15	24.21	20.49	21.97	27.62	31.71	26.69	23.18	29.13	28.31	11.70	22.73	13.95	21.61	25.40	35.99	29.22	29.83	27.57	23.80	24.53	33.26	16.28	19.46	20.74	30.13	21.06	28.19	25.51	18.65	22.93	19.10	22.49	20.98	13.91	10.81	20.23	23.57	27.35	23.82	22.23	19.79	23.28	23.29	17.87	18.34
Os01g0185250	Hypothetical gene.	11.13	9.04	12.13	12.47	16.09	30.06	6.29	11.76	10.06	8.76	12.25	9.75	9.81	17.10	15.69	13.19	16.25	19.29	11.50	12.53	9.86	11.23	11.73	11.66	8.47	9.16	7.41	5.44	3.82	8.06	3.55	6.71	5.54	7.33	9.12	16.48	35.79	9.04	8.96	4.32	5.76	8.05	5.85	5.84	3.27	8.49	1.09	17.70
Os01g0185300	Transferase family protein.	83.98	64.76	73.47	370.18	254.04	235.90	273.95	245.44	242.11	243.71	266.57	249.84	92.80	79.85	67.32	367.96	322.33	302.23	303.15	248.25	247.66	337.22	209.65	234.37	94.52	59.77	76.15	174.18	143.48	149.86	196.81	105.62	145.25	283.22	131.23	129.53	148.43	86.15	78.03	200.04	166.25	170.13	278.44	180.29	204.84	402.40	218.61	228.82
Os01g0185350	Non-protein coding transcript.	0.29	0.00	0.00	2.05	3.52	4.59	0.00	1.17	0.00	0.01	3.30	0.14	0.00	0.49	0.00	3.60	3.55	8.08	0.76	0.51	5.09	0.00	0.91	0.84	0.37	0.92	0.00	0.39	0.46	1.32	1.09	0.44	1.36	0.28	0.16	0.48	0.21	0.51	0.00	0.91	1.44	0.00	0.00	0.47	0.28	0.03	3.72	0.00
Os01g0185400	WD40 repeat domain containing protein.	13.14	25.00	17.82	26.23	26.32	25.12	15.63	22.43	18.57	14.60	21.26	21.55	11.76	17.86	19.51	29.85	26.39	21.64	19.66	15.43	19.29	14.94	16.12	20.20	13.55	20.23	17.12	17.99	17.95	19.60	17.02	19.78	18.13	15.41	18.38	16.08	9.73	14.62	20.52	16.33	17.29	17.17	15.61	16.55	11.58	11.23	14.74	11.01
Os01g0185500	Protein of unknown function DUF1637 domain containing protein.	0.00	1.11	0.63	4.58	11.20	4.47	8.15	16.54	23.09	6.83	17.77	19.73	0.62	1.78	1.63	4.18	15.30	20.41	13.67	20.87	34.20	10.76	9.13	21.41	0.28	1.27	1.92	10.90	21.72	14.67	9.54	15.42	17.32	10.69	24.36	25.32	1.05	1.36	2.32	10.24	27.61	29.10	20.77	21.90	22.01	19.14	33.83	20.65
Os01g0185900	Similar to WRKY 1 (Fragment).	0.00	0.00	0.00	0.38	0.07	0.00	0.08	0.27	0.30	0.00	0.20	0.00	0.00	0.00	0.00	0.13	0.46	0.78	0.40	0.00	0.70	0.18	0.37	0.70	0.00	0.00	0.00	0.74	0.31	0.17	1.48	0.46	1.66	1.46	1.93	2.15	0.00	0.00	0.00	1.58	0.98	1.38	2.68	2.19	2.80	2.52	1.53	5.34
Os01g0186000	WRKY transcription factor 10, Negative regulation of thermotolerance	1.20	0.00	0.86	2.96	1.94	1.21	1.28	1.58	2.74	1.21	1.00	0.67	0.88	0.00	0.16	3.76	4.63	4.66	1.65	1.90	1.39	1.49	0.54	0.45	0.15	0.66	0.19	0.66	0.74	0.17	1.91	0.67	0.70	1.17	0.16	0.75	0.41	0.72	1.10	0.89	0.45	1.56	1.57	2.08	0.69	1.87	1.01	1.23
Os01g0186200	Similar to Phototropin.	7.75	10.65	10.89	9.79	10.32	8.82	8.65	10.30	10.28	7.14	17.33	11.36	7.42	10.20	10.53	9.27	9.56	12.63	8.44	7.84	11.44	7.58	8.77	8.62	8.47	9.26	9.41	7.23	8.20	5.82	4.56	4.62	6.63	3.59	8.62	4.47	8.90	7.41	9.93	4.05	8.66	6.19	6.05	4.82	4.53	6.34	6.21	7.33
Os01g0186400	Hypothetical conserved gene.	0.00	0.00	0.00	0.00	0.00	0.00	0.00	0.00	0.00	0.00	0.00	0.02	0.00	0.00	0.00	0.00	0.00	0.00	0.00	0.00	0.00	0.00	0.00	0.00	0.00	0.00	0.00	0.00	0.00	0.00	0.02	0.00	0.00	0.00	0.00	0.03	0.03	0.02	0.03	0.00	0.03	0.00	0.05	0.00	0.00	0.00	0.00	0.00
Os01g0186600	Conserved hypothetical protein.	0.00	0.00	0.00	0.00	0.00	0.00	0.16	0.00	0.00	0.00	0.00	0.00	0.00	0.00	0.00	0.00	0.00	0.34	0.00	0.00	0.00	0.00	0.00	0.00	0.11	0.00	0.00	0.00	0.00	0.00	0.00	0.00	0.00	0.00	0.00	0.00	0.00	0.00	0.00	0.00	0.00	0.00	0.00	0.00	0.00	0.00	0.00	0.00
Os01g0186700	Similar to Protein kinase GhCLK1 (Fragment).	18.01	24.73	22.43	36.99	35.32	37.47	41.71	37.96	29.90	37.87	33.08	35.58	23.30	21.62	21.93	39.01	41.99	47.88	38.41	39.56	34.07	36.45	42.88	37.33	22.42	22.70	25.74	30.18	24.32	29.32	26.73	17.56	18.36	17.27	22.69	25.47	14.55	18.01	23.11	31.17	31.23	31.50	27.17	30.21	33.47	24.91	25.65	31.69
Os01g0186900	Similar to cDNA clone:001-117-G12, full insert sequence.	0.31	0.15	0.16	15.24	7.73	12.35	1.42	0.67	1.52	0.62	0.35	1.09	0.53	0.39	0.59	21.48	22.38	17.03	6.70	2.66	2.07	0.35	0.57	0.20	0.17	0.15	0.18	0.21	0.04	0.24	0.74	0.97	0.61	0.16	0.11	1.38	0.00	0.31	1.08	9.14	3.25	0.72	0.53	6.70	0.83	1.00	2.13	0.79
Os01g0186950	Hypothetical protein.	0.00	0.06	0.00	0.00	0.00	0.00	0.00	0.34	0.00	0.32	0.22	0.00	0.06	0.09	0.17	0.00	0.00	0.00	0.00	0.00	0.00	0.20	0.28	0.09	0.02	0.04	0.12	0.11	0.00	0.15	0.00	0.00	0.38	0.10	0.00	0.00	0.00	0.18	0.65	0.00	0.00	0.00	0.30	0.00	0.00	0.00	0.00	0.00
Os01g0187000	Conserved hypothetical protein.	7.97	11.99	9.81	4.47	2.49	5.34	3.88	4.57	3.36	3.77	5.16	3.02	9.36	8.45	8.96	4.83	4.78	5.49	4.44	7.27	5.98	3.55	3.01	5.20	7.38	9.13	7.03	3.20	4.67	4.02	3.03	3.40	3.89	2.98	4.43	3.77	10.35	10.39	9.94	2.80	5.60	3.49	2.63	4.60	3.45	2.60	3.21	3.94
Os01g0187200	Primary microRNA of OsmiR156b and OsmiR156c; Target gene(s): SPL (Squamosa Promoter binding protein Like) gene family (Os07g0505200, Os02g0139400, Os01g0922600, Os08g0509600, Os08g0531600, Os09g0491532, Os09g0507100, Os02g0174100, Os06g0663500, Os06g0703500, Os04g0551500), Various developmental processes, especially flower development	0.00	0.00	1.46	0.73	2.98	2.23	0.16	0.80	0.41	0.64	0.62	0.54	0.00	0.52	0.00	1.50	2.19	1.82	0.40	0.79	0.86	0.00	1.39	1.24	0.11	0.24	0.12	1.41	3.21	1.25	1.19	2.22	1.36	1.18	2.05	3.97	0.00	0.10	0.52	0.79	2.54	5.45	2.40	3.80	2.30	1.64	12.04	3.67
Os01g0187300	Hypothetical conserved gene.	0.00	0.00	0.37	0.28	1.15	1.71	0.64	0.32	0.79	0.59	1.11	1.37	0.00	0.00	0.00	1.16	0.74	3.42	0.28	1.51	0.63	0.00	0.27	1.37	0.00	0.10	0.00	0.38	0.91	0.30	0.83	0.30	0.77	0.21	0.38	1.23	0.07	0.00	0.00	0.08	1.49	2.30	0.79	1.18	1.56	0.91	2.45	0.42
Os01g0187350	Hypothetical gene.	0.06	0.00	0.00	0.00	0.00	0.11	0.00	0.00	0.01	0.03	0.00	0.15	0.00	0.00	0.07	0.00	0.00	0.00	0.00	0.02	0.15	0.00	0.00	0.14	0.03	0.00	0.00	0.00	0.00	0.00	0.00	0.00	0.00	0.00	0.00	1.03	0.00	0.06	0.00	0.00	0.00	0.00	0.13	0.07	0.26	0.02	0.00	0.17
Os01g0187400	Similar to glycine-rich protein.	1.67	4.54	3.21	7.16	8.29	7.02	8.70	7.32	4.81	6.55	5.75	7.59	1.72	7.22	4.73	8.76	9.58	11.09	10.31	9.46	6.05	2.70	5.90	7.75	1.21	3.08	4.17	6.85	7.93	6.24	5.74	4.13	4.98	2.54	5.60	5.29	0.52	2.77	5.33	8.68	8.21	6.06	6.14	9.34	5.53	3.75	4.50	3.71
Os01g0187500	WD40 repeat domain containing protein.	4.71	4.76	6.34	2.50	6.68	7.49	4.60	6.48	4.47	2.99	4.49	6.71	6.22	6.63	5.59	8.17	6.61	9.01	5.96	6.32	9.64	3.22	5.05	7.32	4.07	7.53	4.94	2.89	6.30	4.53	3.62	7.69	5.43	5.42	6.62	8.40	10.29	2.36	5.32	2.21	6.15	5.51	4.68	5.33	8.41	11.55	10.18	10.26
Os01g0187600	Similar to Cytokinin dehydrogenase 1.	0.26	0.00	0.00	0.00	0.00	0.00	0.00	0.00	0.00	0.00	0.00	0.00	0.00	0.00	0.00	0.00	0.38	0.00	0.00	0.00	0.00	0.09	0.00	0.04	0.00	0.00	0.00	0.00	0.00	0.00	0.00	0.22	0.21	1.22	0.22	0.00	0.00	0.00	0.07	0.00	0.00	0.00	0.10	0.16	0.65	1.33	2.47	0.60
Os01g0187900	Similar to Transcription factor MYBS2.	26.09	40.41	32.89	97.35	91.37	87.05	77.65	75.20	64.15	57.07	53.96	65.68	25.30	41.79	34.73	92.81	105.05	101.39	80.17	90.29	68.16	44.76	60.18	61.93	27.33	38.52	38.79	24.80	19.11	22.52	18.70	15.67	17.36	12.09	15.15	16.90	12.01	33.29	47.10	25.29	27.51	21.21	17.00	16.25	19.85	16.30	16.15	21.32
Os01g0188100	Isopenicillin N synthase family protein.	86.34	168.71	126.27	129.86	116.29	113.97	80.78	88.51	70.66	65.85	81.35	92.98	89.80	206.05	135.15	138.79	133.16	125.48	70.74	87.23	80.04	57.41	65.72	70.65	99.79	157.10	125.79	68.45	73.09	68.84	54.40	67.41	60.79	37.32	60.52	58.42	61.03	118.71	176.63	61.94	63.36	68.68	45.57	52.75	47.87	48.11	45.79	42.44
Os01g0188200	Conserved hypothetical protein.	0.10	0.46	0.37	0.39	1.29	1.01	0.64	1.07	1.11	0.25	0.88	0.67	0.21	0.55	0.64	0.51	0.98	0.94	0.61	1.34	1.39	0.38	0.91	1.19	0.24	0.60	0.21	1.01	1.61	1.43	0.61	1.23	0.58	0.20	0.41	0.93	0.22	0.28	0.57	0.65	0.99	1.28	0.42	0.82	0.90	0.28	0.35	0.20
Os01g0188400	Plastidic NADP malic enzyme	47.61	64.49	56.94	73.72	76.02	65.99	58.52	51.90	43.37	41.85	54.32	49.89	48.46	60.08	58.67	81.65	88.55	109.15	63.75	58.06	54.17	40.68	39.52	53.09	51.72	75.61	60.19	114.25	97.97	108.66	117.14	103.43	109.40	87.88	115.61	86.95	32.47	63.35	54.08	95.91	113.76	106.96	120.71	111.04	92.24	69.84	90.67	94.70
Os01g0188525	Hypothetical gene.	0.00	0.00	0.00	0.02	0.00	0.00	0.00	0.00	0.00	0.00	0.00	0.00	0.00	0.00	0.00	0.00	0.00	0.00	0.00	0.00	0.00	0.00	0.00	0.00	0.00	0.00	0.00	0.00	0.00	0.00	0.00	0.00	0.00	0.00	0.00	0.04	0.00	0.00	0.00	0.00	0.00	0.00	0.00	0.00	0.00	0.00	0.00	0.00
Os01g0188900	Similar to Ankyrin-like protein-like protein.	1.39	1.99	1.44	2.31	9.33	12.13	4.35	12.98	8.38	3.43	9.58	13.09	1.30	2.64	2.10	2.33	7.31	11.60	5.63	15.32	15.20	1.79	6.57	12.87	0.48	2.40	2.01	2.67	16.44	13.66	3.00	12.13	12.75	4.41	12.32	14.98	0.51	0.58	2.34	2.63	12.20	14.40	2.92	11.52	14.31	5.13	18.15	11.50
Os01g0189100	Ankyrin domain containing protein.	0.13	0.24	0.07	0.26	0.55	1.00	0.51	1.27	0.60	0.31	1.64	1.30	0.00	0.00	0.15	0.17	0.44	0.95	1.15	1.49	1.47	0.23	0.29	1.24	0.04	0.00	0.00	0.34	0.80	0.49	0.26	0.43	0.41	0.32	0.55	0.38	0.00	0.05	0.00	0.42	0.78	1.11	0.35	0.49	0.70	0.18	0.61	0.58
Os01g0189700	Similar to cDNA clone:001-031-C06, full insert sequence.	11.65	11.75	14.44	1.59	6.85	6.72	2.38	11.20	4.14	3.77	3.72	7.60	9.60	12.61	15.57	1.65	6.16	6.27	4.61	6.29	8.36	0.89	3.94	7.20	8.14	8.16	12.58	8.58	11.74	11.27	4.95	12.30	7.92	4.00	12.55	8.49	7.69	5.78	16.11	5.89	12.63	20.82	5.87	14.95	9.77	9.41	13.38	11.99
Os01g0189800	Protein of unknown function DUF1618 domain containing protein.	19.99	39.05	30.42	51.26	29.20	29.48	42.28	34.61	29.59	34.57	34.51	37.77	27.35	43.55	29.88	51.34	37.78	34.53	45.91	34.89	28.81	33.44	33.11	32.44	24.35	36.65	31.59	51.83	36.10	40.02	45.90	31.60	30.61	28.22	34.52	21.71	20.06	32.02	39.58	39.64	34.55	31.51	29.14	22.30	23.41	25.28	20.33	17.67
Os01g0190000	Similar to oxidoreductase.	12.81	16.11	14.46	6.79	11.97	10.81	9.55	12.70	10.06	6.09	12.19	5.97	10.63	9.58	11.92	6.26	7.61	6.57	8.31	7.58	7.21	9.84	8.84	9.25	10.62	12.57	12.36	5.46	6.60	7.12	5.96	7.60	7.73	10.56	7.49	6.07	13.13	9.62	9.11	4.87	5.15	5.52	6.20	5.29	5.15	5.16	5.86	11.82
Os01g0190300	Similar to Auxin-responsive protein IAA26 (Indoleacetic acid-induced protein 26) (Phytochrome-associated protein 1).	0.08	0.00	0.00	0.07	0.00	0.17	0.29	0.37	0.70	0.68	0.55	0.90	0.00	0.00	0.00	0.61	0.62	1.49	1.48	0.82	0.29	0.75	0.48	1.03	0.00	0.00	0.00	0.70	0.40	0.31	0.96	1.20	0.39	1.12	1.70	0.52	0.08	0.00	0.00	0.33	0.77	0.82	1.43	1.36	2.29	2.14	3.21	2.98
Os01g0190400	Hexokinase 8, Function in the endosperm in the filling phase of seed development	9.51	15.59	14.99	11.41	14.86	15.34	23.46	23.58	20.67	28.87	30.25	26.69	9.97	10.97	10.40	13.80	18.68	20.67	33.78	32.64	39.89	26.82	38.38	42.64	13.66	12.35	13.93	31.76	20.22	23.96	27.73	20.68	24.07	20.22	24.73	22.10	9.86	11.55	16.34	34.08	39.48	35.81	37.06	29.83	34.70	31.17	32.54	33.57
Os01g0190500	IQ domain-containing protein, Homolog of GW5, Negative regulation of grain size and salt stress tolerance	0.22	1.21	0.00	0.63	0.07	0.00	0.57	0.62	0.72	0.67	1.14	0.29	0.08	0.59	0.11	1.18	1.23	0.40	1.41	1.02	0.49	1.91	0.52	1.93	0.64	0.07	0.09	1.27	0.81	0.51	3.20	4.10	2.68	4.29	3.47	2.83	0.37	0.73	0.00	3.08	3.49	2.67	8.27	4.09	2.79	6.51	4.46	4.24
Os01g0191000	Similar to H0717B12.1 protein.	0.00	0.83	0.75	0.50	2.74	2.67	1.12	1.43	0.92	0.23	1.82	2.94	0.00	2.41	2.15	0.29	2.18	3.64	0.92	0.68	2.72	0.54	0.33	2.92	0.46	0.65	0.32	0.00	1.71	0.00	0.00	0.74	1.61	0.71	2.12	0.62	0.00	0.43	0.67	0.56	1.91	1.07	0.59	0.72	0.85	0.92	1.70	0.89
Os01g0191100	Similar to Acidic ribosomal protein P2a-4 (Fragment).	329.88	249.07	334.15	505.40	653.19	625.91	579.78	742.34	819.42	480.71	614.13	649.47	220.05	312.02	298.15	441.16	594.92	656.44	644.86	740.30	856.35	647.83	703.41	835.69	197.31	273.66	299.44	512.31	679.78	557.37	548.58	922.50	768.44	674.61	858.54	951.06	249.72	235.82	337.64	606.47	800.46	842.96	744.47	988.51	999.08	1075.29	1032.32	1153.80
Os01g0191150	Similar to profilin-5.	0.00	0.00	0.00	0.00	0.00	0.00	0.00	0.00	0.00	0.00	0.00	0.00	0.00	0.00	0.00	0.00	0.00	0.00	0.00	0.00	0.00	0.00	0.00	0.00	0.00	0.00	0.00	0.00	0.00	0.00	0.00	0.00	0.00	0.00	0.00	0.00	0.00	0.00	0.00	0.00	0.00	0.00	0.00	0.00	0.00	0.00	0.00	0.00
Os01g0191200	Similar to Acid phosphatase.	0.48	0.41	0.00	0.11	0.00	0.11	0.29	0.10	0.10	0.46	0.62	0.56	0.34	0.15	0.00	0.22	0.00	0.00	0.22	0.43	0.68	0.27	0.56	0.12	0.63	0.56	0.00	0.17	0.34	0.00	0.00	0.00	0.00	0.00	0.00	0.00	0.23	0.00	0.00	0.00	0.09	0.00	0.31	0.00	1.89	1.01	1.76	3.53
Os01g0191300	Similar to NAC-type transcription factor.	0.20	0.11	0.00	0.73	1.48	0.64	0.41	1.44	0.30	0.34	0.56	0.70	0.00	0.03	0.00	0.39	0.52	1.91	1.19	2.54	1.73	0.55	0.80	1.88	0.00	0.17	0.00	0.39	1.86	1.24	0.88	1.05	1.97	0.97	1.07	1.99	0.07	0.00	0.17	1.19	2.28	0.73	0.98	1.87	2.62	0.33	2.43	1.35
Os01g0191400	Hypothetical protein.	0.05	0.19	0.06	0.06	0.08	0.06	0.08	0.23	0.11	0.12	0.17	0.35	0.00	0.00	0.00	0.00	0.18	0.10	0.00	0.00	0.07	0.00	0.30	0.10	0.06	0.14	0.00	0.24	0.16	0.29	0.06	0.09	0.00	0.12	0.19	0.31	0.00	0.00	0.00	0.09	0.13	0.34	0.28	0.00	0.00	0.00	0.00	0.00
Os01g0191500	Similar to Mitochondrial processing peptidase.	4.96	9.00	8.99	46.26	27.25	30.28	56.09	49.70	44.60	68.01	55.50	53.03	6.17	7.95	9.47	39.60	38.23	55.25	61.87	50.82	48.85	50.36	56.14	51.94	6.84	9.04	8.72	57.32	34.72	33.16	58.50	40.71	42.78	44.80	48.40	44.82	4.37	5.99	7.65	60.86	57.45	48.17	69.93	58.82	69.44	68.38	63.44	70.51
Os01g0191700	Similar to Pyrophosphate-fructose-6-phosphate 1-phosphotransferase-like protein (Pyrophosphate-dependent phosphofructo-1-kinase-like protein).	89.24	88.07	84.08	162.09	90.05	77.37	56.13	42.36	57.97	47.84	40.15	38.05	116.19	77.10	94.18	136.72	128.76	170.61	60.04	51.31	51.92	44.93	38.75	50.95	109.42	86.10	95.70	49.54	30.47	32.16	35.83	23.91	26.53	36.56	28.57	27.53	78.47	122.17	83.43	43.09	36.89	30.57	38.64	26.81	23.54	22.02	27.21	29.84
Os01g0191800	Similar to Aurora kinase.	0.00	0.45	0.27	0.22	1.12	0.00	0.00	0.34	0.00	0.00	0.22	0.93	0.35	1.24	0.34	0.81	0.23	1.57	0.18	0.00	0.00	0.13	0.12	0.26	0.00	0.33	0.65	0.34	0.09	0.00	6.68	6.54	3.73	7.80	11.86	12.29	0.27	1.12	0.53	1.30	2.34	1.17	15.93	15.88	14.45	16.01	11.59	21.10
Os01g0191900	R2R3-MYB transcription factor 4	2.58	3.11	3.61	4.28	2.70	2.03	2.01	4.15	2.40	2.89	4.60	6.74	3.11	2.99	4.23	1.80	3.32	2.00	3.56	4.22	4.43	4.69	3.57	5.54	1.15	1.57	1.47	3.48	4.66	3.86	2.72	3.19	4.08	1.20	2.55	2.47	2.17	3.52	3.35	6.51	4.24	2.60	1.92	1.70	3.77	1.93	3.84	6.33
Os01g0192000	CCCH-type zinc finger protein, Negative regulator for leaf senescence	211.73	284.11	214.52	646.30	426.19	454.77	611.10	367.57	297.08	447.41	384.34	393.62	252.52	338.32	246.40	642.77	391.58	384.74	655.24	432.69	337.57	461.15	404.12	345.20	222.05	193.48	270.51	329.79	263.17	302.70	221.49	157.37	153.98	162.56	145.08	123.04	271.21	340.99	261.39	370.03	211.27	185.00	122.58	130.06	120.71	105.19	105.09	100.63
Os01g0192101	Hypothetical protein.	0.14	0.00	1.04	2.09	1.32	0.00	0.28	0.00	0.39	0.00	0.00	2.12	0.00	0.00	0.23	1.33	1.47	0.59	0.00	0.32	0.60	0.44	2.46	0.00	0.00	0.00	0.64	0.20	0.00	0.00	0.18	0.00	0.00	0.14	0.00	0.00	0.06	1.31	0.00	0.00	0.00	0.00	0.00	0.00	0.00	0.07	0.22	0.00
Os01g0192300	Similar to I-box binding factor (Fragment).	18.25	20.53	17.58	19.56	16.98	17.21	6.93	6.72	6.71	7.96	6.41	4.74	22.21	20.54	23.25	24.70	24.56	15.74	7.46	8.34	5.16	9.79	8.47	9.00	17.77	19.81	19.89	5.74	3.57	4.56	4.99	3.49	1.73	5.75	4.88	3.44	20.38	20.77	21.76	3.25	4.01	2.90	4.12	3.32	2.06	5.65	3.58	6.49
Os01g0192401	Hypothetical gene.	0.00	0.00	0.00	0.00	0.00	0.00	0.00	0.00	0.00	0.00	0.00	0.00	0.00	0.00	0.00	0.18	0.20	0.00	0.00	0.00	0.45	0.17	0.11	0.00	0.00	0.00	0.00	0.00	0.43	0.11	0.00	0.00	0.00	0.32	0.28	0.00	0.00	0.00	0.00	0.00	0.00	0.00	0.31	0.43	0.24	0.00	0.00	0.00
Os01g0192500	Similar to H0525G02.3 protein.	2.92	3.91	5.32	6.70	7.83	10.85	7.24	7.83	6.86	8.47	7.64	14.31	2.41	5.64	2.05	7.80	9.41	5.86	3.46	12.86	8.17	8.71	8.47	6.83	2.04	3.24	3.31	7.91	9.58	8.82	7.24	11.31	8.67	5.23	7.62	5.42	4.14	1.56	4.58	9.24	8.02	6.83	4.13	8.46	9.14	5.87	5.31	5.63
Os01g0192550	Conserved hypothetical protein.	0.59	1.21	0.98	3.70	5.03	6.20	6.92	11.38	7.47	4.89	4.49	10.57	0.75	2.87	1.87	5.83	7.27	5.84	6.89	9.28	8.93	4.28	8.75	8.47	0.85	0.95	1.51	1.00	1.42	0.31	0.39	0.66	0.74	0.14	0.71	0.87	1.65	0.94	0.49	0.92	1.13	1.41	1.08	1.34	1.89	2.03	1.69	0.58
Os01g0192600	Ndr family protein.	0.00	1.00	0.76	3.84	4.26	2.45	3.24	4.04	2.91	2.49	4.74	3.04	0.32	0.73	0.00	1.16	1.07	1.47	2.77	3.55	3.97	2.53	3.80	2.46	0.00	0.67	0.58	6.07	3.78	3.18	4.83	4.23	5.00	6.17	6.16	10.87	0.00	0.12	0.32	5.47	6.07	6.41	6.73	8.50	9.15	6.39	10.02	10.57
Os01g0192700	Non-protein coding transcript.	0.00	0.00	0.00	0.00	0.00	0.00	0.00	0.09	0.00	0.00	0.00	0.00	0.00	0.00	0.00	0.00	0.02	0.00	0.00	0.08	0.00	0.11	0.00	0.00	0.00	0.00	0.00	0.00	0.00	0.00	0.00	0.00	0.00	0.00	0.08	0.00	0.00	0.00	0.00	0.00	0.00	0.00	0.00	0.00	0.11	0.08	0.00	0.00
Os01g0192900	1-aminocyclopropane-1-carboxylic acid synthase, Submergence response	0.00	0.00	0.00	0.39	0.00	0.28	1.49	0.57	1.33	0.49	1.45	0.40	0.00	0.00	0.00	0.00	0.27	0.40	1.60	0.76	1.04	0.43	0.29	0.78	0.00	0.00	0.00	1.88	1.00	1.08	1.04	1.26	1.19	1.32	0.56	0.41	0.00	0.00	0.00	1.92	1.35	1.45	1.11	1.54	2.28	0.78	2.90	0.30
Os01g0193250	Hypothetical gene.	1.50	1.53	1.57	1.01	0.84	0.71	1.97	3.92	1.76	3.20	5.63	6.69	1.35	2.67	0.78	0.86	1.25	1.73	2.68	1.02	4.27	4.59	2.14	4.04	1.00	0.55	1.99	5.58	5.35	3.23	4.73	0.72	1.44	2.82	0.87	1.61	0.00	1.16	3.48	5.64	4.98	5.27	2.39	4.09	1.80	5.55	1.73	2.37
Os01g0193400	TNFR/CD27/30/40/95 cysteine-rich region domain containing protein.	1.15	2.16	1.13	1.67	1.33	1.11	1.10	1.95	0.31	1.94	1.35	1.76	1.57	1.01	1.89	2.18	2.08	0.69	2.92	0.00	1.94	0.65	2.46	3.47	0.82	0.30	0.97	2.86	2.55	1.82	2.66	0.63	0.76	1.06	3.15	3.45	1.37	1.07	1.01	2.63	2.40	2.45	1.35	1.76	2.14	0.00	1.29	1.13
Os01g0193500	Conserved hypothetical protein.	0.00	0.65	2.19	0.93	0.69	1.31	2.73	0.61	4.31	1.88	2.69	3.74	0.00	1.70	0.47	0.19	1.08	1.29	0.25	2.43	0.59	0.30	2.48	0.35	1.13	0.85	1.80	1.14	0.99	2.78	0.61	2.25	2.78	1.73	0.00	0.38	0.00	1.00	0.55	0.49	2.24	2.20	0.90	1.40	0.00	0.00	0.44	0.00
Os01g0193600	Methyltransferase small domain containing protein.	0.62	0.88	0.96	3.41	3.94	4.33	2.98	3.85	3.00	2.44	2.98	2.02	0.73	0.82	0.50	4.38	4.12	4.61	3.00	4.99	4.02	2.75	2.68	4.43	0.69	1.67	0.88	2.01	3.04	2.66	1.31	1.78	2.62	0.72	0.94	3.05	0.48	1.10	1.41	3.64	2.78	3.84	1.73	1.60	2.49	0.91	1.46	1.52
Os01g0193700	Hypothetical protein.	0.00	0.00	0.00	0.00	0.00	0.00	0.00	0.00	0.00	0.00	0.00	0.29	0.00	0.00	0.00	0.00	0.29	0.00	0.00	0.29	0.50	0.04	0.00	0.00	0.00	0.00	0.29	0.00	0.00	0.00	0.00	0.00	0.00	0.00	0.00	0.00	0.00	0.00	0.00	0.00	0.00	0.00	0.00	0.00	0.00	0.00	0.00	0.00
Os01g0193900	ALWAYS EARLY/LIN-9 homologous protein	0.74	0.90	1.09	2.32	2.22	3.73	3.18	2.45	1.90	3.01	2.50	3.36	0.69	1.67	0.80	2.01	3.11	3.11	2.86	3.03	1.93	1.65	2.41	3.71	0.71	1.44	1.20	2.26	1.47	2.19	2.06	1.58	1.39	1.48	2.09	1.75	0.40	0.39	1.16	3.08	2.93	2.65	1.36	2.41	1.47	1.31	1.33	1.86
Os01g0194000	Conserved hypothetical protein.	1.61	1.98	2.31	6.17	3.30	8.97	2.38	1.81	2.92	2.51	2.85	2.33	0.82	3.96	1.98	7.42	9.72	7.35	3.82	2.70	3.22	3.60	2.46	2.59	1.50	1.57	2.68	1.76	0.90	2.03	1.38	1.19	1.42	1.44	1.05	1.72	2.31	1.70	2.61	3.00	1.31	1.46	2.13	4.22	2.08	2.12	2.87	4.35
Os01g0194200	IQ calmodulin-binding region domain containing protein.	0.36	0.51	0.55	1.50	0.85	0.50	0.64	1.85	2.44	1.36	1.47	2.34	0.53	0.41	0.52	0.88	1.69	3.03	2.61	1.97	2.82	1.98	2.15	2.84	0.13	0.74	0.00	1.71	2.20	2.66	5.07	3.40	3.88	6.94	6.05	5.78	0.98	0.17	1.02	2.15	3.22	2.68	10.47	5.19	5.14	7.95	5.34	8.25
Os01g0194300	Ankyrin-repeat protein, Herbivore-induced defense response, Blast disease resistance	2.11	1.23	2.51	22.49	11.26	10.47	11.90	14.47	12.67	10.44	13.84	12.55	2.71	1.79	2.13	18.07	21.30	27.55	10.96	12.55	14.05	14.12	11.41	14.46	2.75	2.62	1.73	15.95	10.30	9.60	8.67	10.13	11.65	9.89	6.84	6.57	0.81	2.72	1.87	10.48	12.25	7.79	7.59	8.01	7.64	5.30	6.77	5.54
Os01g0194600	Thioredoxin fold domain containing protein.	30.94	38.93	36.32	76.81	88.97	90.54	101.31	140.47	160.21	93.39	185.27	148.50	29.55	37.82	19.91	77.36	107.02	97.57	102.15	148.08	193.07	146.43	120.99	167.61	22.47	36.82	35.91	246.46	255.04	262.12	262.34	375.53	399.96	294.89	465.17	452.61	52.03	23.46	40.00	167.68	335.73	312.26	318.25	413.86	351.98	306.07	436.19	386.66
Os01g0195000	Zinc finger and indeterminate domain (IDD) family transcription factor, Regulation of secondary cell wall formation	0.00	0.00	0.00	1.91	2.20	1.49	2.75	1.41	1.88	2.14	1.80	0.78	0.00	0.00	0.00	3.13	2.57	2.13	2.83	2.08	2.16	2.25	2.71	2.96	0.00	0.06	0.00	2.80	2.03	3.04	1.83	1.60	2.27	2.67	2.87	2.80	0.12	0.24	0.00	2.72	4.74	2.07	3.93	3.71	4.63	3.19	3.49	7.30
Os01g0195066	Non-protein coding transcript.	0.00	0.00	0.00	0.00	0.15	0.00	0.00	0.01	0.00	0.00	0.00	0.00	0.00	0.00	0.00	0.00	0.00	0.00	0.00	0.00	0.00	0.00	0.00	0.00	0.00	0.00	0.00	0.00	0.00	0.00	0.00	0.00	0.00	0.00	0.00	0.00	0.00	0.00	0.00	0.00	0.00	0.00	0.00	0.00	0.00	0.00	0.00	0.00
Os01g0195100	Non-protein coding transcript.	0.00	0.00	0.00	0.00	0.00	0.00	0.00	0.00	0.00	0.00	0.00	0.00	0.00	0.00	0.93	0.00	0.00	0.00	0.00	0.00	0.00	0.00	0.00	0.00	0.00	0.00	0.00	0.00	0.00	0.00	0.00	0.00	0.00	0.00	0.00	0.64	0.00	0.00	0.00	0.00	0.00	0.00	0.00	0.00	0.00	0.00	0.00	0.00
Os01g0195200	Similar to Serine/threonine-protein kinase PBS1 (EC 2.7.1.37) (AvrPphB susceptible protein 1).	0.27	0.48	0.94	3.34	7.62	4.45	7.05	6.97	4.41	6.57	9.84	8.23	1.05	1.21	0.66	5.37	8.09	9.06	8.20	6.24	9.12	5.96	6.16	10.86	0.53	0.71	0.53	7.88	7.46	10.84	8.96	10.05	7.83	10.43	13.04	15.79	0.31	0.88	2.28	12.30	10.15	11.44	17.09	16.73	15.86	12.69	20.43	16.46
Os01g0195300	Hypothetical conserved gene.	4.99	4.54	3.25	0.41	3.95	4.11	0.80	1.42	1.08	1.29	0.36	1.51	4.71	0.65	1.98	4.42	3.56	1.34	3.53	1.12	2.90	2.54	2.06	1.13	5.37	3.83	4.28	1.62	4.23	5.79	1.05	3.30	4.25	1.35	1.99	3.60	9.19	5.98	4.33	2.94	1.85	2.72	0.37	1.00	1.13	2.43	0.00	2.78
Os01g0195400	Harpin-induced 1 domain containing protein.	0.41	0.13	0.16	3.89	0.84	2.32	3.11	2.96	1.77	4.56	2.76	1.38	0.00	0.22	0.28	3.34	2.83	3.17	4.96	3.15	2.32	9.29	3.01	2.55	0.31	0.41	0.50	6.85	4.26	2.84	14.89	4.78	4.36	17.98	7.84	9.33	0.35	0.00	0.15	11.00	8.95	8.28	31.68	11.78	10.95	25.44	22.99	17.70
Os01g0195500	Translation initiation factor SUI1 domain containing protein.	114.16	137.67	133.34	115.72	120.36	121.27	112.47	105.44	105.47	115.37	129.70	105.39	91.45	134.57	129.84	122.90	126.59	132.14	110.53	127.89	112.56	119.04	119.30	139.27	112.38	102.31	109.32	126.91	121.87	123.28	102.17	129.58	106.71	96.56	111.11	109.29	82.36	82.65	141.60	124.02	136.53	141.67	114.53	124.07	117.79	110.15	106.26	127.21
Os01g0195700	Hypothetical conserved gene.	0.00	0.00	0.00	27.32	6.47	0.00	0.00	0.00	3.28	0.00	0.00	0.00	0.00	0.00	0.00	0.00	18.55	34.98	0.00	0.00	0.00	0.00	0.00	0.00	0.00	0.00	0.00	0.00	0.00	0.00	0.00	0.00	0.00	0.00	0.00	0.00	0.00	0.00	0.00	0.00	0.00	0.00	0.00	0.00	0.00	0.00	0.00	0.00
Os01g0195801	Hypothetical conserved gene.	0.19	0.00	0.00	44.75	11.04	5.92	5.39	1.08	4.85	5.78	2.27	1.33	0.16	0.38	0.31	27.26	41.35	50.63	4.92	4.69	3.02	6.26	3.19	3.48	0.00	0.00	0.00	1.70	1.26	2.17	0.76	1.55	0.67	0.30	0.69	1.81	0.29	0.00	0.15	1.80	1.61	0.92	2.28	0.35	2.30	0.00	0.68	1.76
Os01g0196133	Similar to H0315A08.1 protein.	0.00	0.00	0.00	0.00	0.00	0.00	0.00	0.00	0.00	0.00	0.00	0.00	0.00	0.00	0.00	0.00	0.00	0.00	0.00	0.00	0.00	0.00	0.00	0.00	0.00	0.00	0.00	0.00	0.00	0.00	0.00	0.00	0.00	0.00	0.00	0.00	0.00	0.00	0.00	0.00	0.00	0.00	0.00	0.00	0.00	0.00	0.00	0.00
Os01g0196300	Basic helix-loop-helix (bHLH) transcription factor, Diterpenoid phytoalexin factor, Biosynthesis of diterpenoid phytoalexins, Stress response	0.10	0.00	0.10	9.25	2.68	1.96	7.54	6.96	17.29	15.77	14.60	7.92	0.15	0.33	0.39	4.81	10.93	13.20	4.35	10.97	16.20	12.35	13.01	17.36	0.14	0.21	0.42	13.47	6.46	6.64	4.70	2.53	10.54	4.62	4.02	3.57	0.57	0.00	0.00	6.24	6.75	6.31	5.99	2.67	6.66	4.38	8.49	3.65
Os01g0196500	Prenylated rab acceptor PRA1 family protein.	6.25	9.04	4.85	28.43	13.64	16.76	18.32	12.31	15.32	17.37	10.62	10.91	7.63	7.45	6.77	26.79	20.97	14.74	23.09	14.35	12.11	17.39	10.05	11.47	4.95	5.23	5.21	17.71	10.54	10.29	11.66	8.21	8.86	16.99	6.19	13.44	8.62	6.17	3.78	19.39	12.77	7.09	16.46	15.12	11.97	12.80	17.14	14.19
Os01g0196600	Similar to 260 kDa major acidic fibroblast growth factor-stimulated phosphoprotein (Fragment).	0.95	1.36	1.84	22.30	10.13	9.96	19.05	13.56	13.67	20.35	11.24	9.07	1.41	1.41	1.31	18.82	15.66	14.75	19.62	10.60	9.95	20.85	13.14	10.45	1.59	1.83	4.61	25.21	16.53	21.46	24.28	15.13	12.05	15.58	17.69	18.45	2.05	1.45	0.91	30.78	25.86	22.44	34.89	22.57	14.06	22.09	15.00	16.54
Os01g0196800	Hypothetical protein.	0.34	0.13	0.00	0.08	0.29	0.07	0.00	0.26	0.06	0.03	0.19	0.05	0.00	0.14	0.24	0.04	0.06	0.08	0.05	0.07	0.04	0.00	0.00	0.03	0.00	0.03	0.07	0.00	0.38	0.23	0.00	0.26	0.20	0.00	0.00	0.11	0.00	0.00	0.04	0.00	0.05	0.00	0.00	0.13	0.11	0.00	0.00	0.00
Os01g0197100	Cytochrome P450, Brassinosteroids biosynthesis, Regulation of plant architecture	10.52	18.83	15.09	59.82	30.91	27.08	52.23	29.64	32.84	41.43	41.52	29.72	12.21	17.63	16.45	54.59	52.59	61.55	49.73	36.59	39.40	29.38	36.43	33.00	9.37	12.69	16.44	45.05	31.52	32.61	30.08	16.03	18.50	18.94	16.81	22.83	5.44	16.49	15.06	37.76	33.33	23.87	27.88	23.64	14.98	11.68	18.46	18.09
Os01g0197150	Hypothetical protein.	0.07	0.00	0.00	0.54	0.08	0.08	0.00	0.13	0.20	0.08	0.00	0.08	0.00	0.00	0.00	0.12	0.36	1.16	0.07	0.20	0.06	0.00	0.00	0.00	0.00	0.00	0.00	0.00	0.03	0.16	0.09	0.06	0.00	0.00	0.21	0.00	0.00	0.00	0.00	0.06	0.00	0.00	0.00	0.00	0.00	0.22	0.00	0.00
Os01g0197200	Similar to predicted protein.	5.05	10.95	8.22	16.05	15.98	17.49	24.77	18.51	15.02	21.43	18.61	16.06	8.18	11.47	9.12	13.49	18.92	20.09	21.18	19.44	17.03	14.96	19.02	19.73	10.15	10.38	9.24	15.67	16.75	15.71	16.26	15.45	14.50	11.98	16.14	18.50	7.31	10.60	10.94	18.08	16.40	17.56	13.67	16.84	17.13	10.95	14.97	14.88
Os01g0197350	Hypothetical genes.	92.32	78.56	82.26	81.63	93.68	112.16	113.03	94.74	91.71	110.41	123.19	125.39	104.83	88.28	94.08	100.29	91.02	84.21	91.09	101.93	117.72	122.30	111.21	106.68	113.05	97.56	85.12	76.87	76.52	72.05	68.80	74.02	70.48	62.22	60.06	61.16	174.79	100.28	83.53	61.56	78.87	70.50	54.97	67.44	81.44	103.94	45.80	71.60
Os01g0197400	Conserved hypothetical protein.	209.79	142.35	159.88	128.89	114.65	129.79	165.66	163.24	150.21	173.30	184.38	195.71	197.80	143.66	161.90	118.19	138.70	116.15	134.20	149.59	153.34	196.71	164.19	173.68	198.90	161.42	159.86	117.51	140.02	120.04	93.72	92.41	113.15	90.98	91.56	102.90	235.25	165.81	158.94	104.53	115.13	110.66	80.74	84.29	88.59	95.95	86.70	81.11
Os01g0197450	Pentatricopeptide repeat domain containing protein.	1.06	1.44	1.26	0.65	0.74	0.97	0.59	0.47	0.37	0.33	0.05	0.31	0.59	1.26	0.46	0.93	1.31	1.38	0.38	0.10	0.96	0.63	0.46	0.60	0.59	1.00	0.77	0.76	0.65	0.67	0.27	0.39	0.38	0.29	0.76	0.33	2.69	0.42	1.89	0.54	1.00	1.16	0.56	0.57	0.47	0.10	1.23	0.52
Os01g0197500	Similar to predicted protein.	1.19	3.51	2.95	3.87	12.15	8.42	4.84	9.55	9.69	5.36	7.12	11.68	3.40	4.71	1.63	5.02	7.57	5.59	6.89	11.79	10.88	4.69	4.81	10.79	2.30	2.35	3.50	4.78	5.77	6.28	3.37	7.80	6.59	3.83	5.96	5.54	0.00	2.37	3.91	5.16	7.66	7.26	5.45	5.47	4.76	2.01	4.48	5.71
Os01g0197700	Cytokinin oxidase/dehydrogenase, Regulation of grain production	0.00	0.44	0.00	0.87	1.88	0.40	1.65	1.70	1.12	0.92	0.70	0.81	0.00	0.00	0.00	0.65	0.37	0.87	1.19	0.20	1.17	0.83	0.91	0.00	0.00	0.00	0.00	0.62	0.68	0.48	0.13	0.00	0.22	0.17	0.06	0.00	0.08	0.00	0.20	0.70	1.00	0.12	0.43	0.29	0.15	0.24	0.20	0.31
Os01g0197900	&gamma;-clade RNA-dependent RNA polymerase 3, Rice growth and development, Regulation of the expression of repeat-rich regions in the genome, Polymerase activity on both RNA and DNA templates	0.28	0.35	0.33	0.00	0.60	0.83	0.21	0.29	0.39	0.34	0.61	0.68	0.00	0.30	0.88	0.37	0.50	0.51	0.48	1.52	0.94	0.00	0.21	0.67	0.00	0.29	0.91	0.08	0.37	0.27	0.16	0.24	0.42	0.29	0.62	0.59	0.00	0.32	0.27	0.23	0.43	0.14	0.17	0.28	0.31	0.25	0.00	0.45
Os01g0198000	&gamma;-clade RNA-dependent RNA polymerase 4, Rice growth and development	0.14	0.56	0.57	0.68	1.41	2.44	2.21	2.74	1.85	2.20	3.29	2.43	0.12	0.48	0.83	1.00	1.45	1.89	2.90	3.50	1.92	1.73	2.90	2.30	0.18	0.75	0.53	1.76	1.31	2.04	2.83	2.14	3.47	0.82	1.42	0.94	0.07	0.11	0.31	2.96	2.53	2.94	2.49	2.50	3.01	0.96	1.86	1.09
Os01g0198200	Similar to Casein kinase-like protein.	16.10	30.28	18.68	33.41	32.37	35.69	43.32	38.69	36.17	37.32	36.67	45.80	15.72	31.10	20.59	35.06	39.19	45.43	38.77	51.22	34.11	28.81	38.01	45.41	17.75	23.99	24.98	41.87	29.36	40.47	32.28	29.99	29.63	22.81	29.00	23.82	17.07	15.89	23.99	28.51	38.21	33.99	23.11	25.37	27.10	21.25	23.15	18.27
Os01g0198250	Hypothetical gene.	0.00	0.03	0.00	0.00	0.00	0.11	0.00	0.00	0.00	0.00	0.00	0.00	0.00	0.00	0.00	0.00	0.00	0.00	0.00	0.00	0.00	0.00	0.00	0.00	0.00	0.00	0.00	0.00	0.00	0.00	0.00	0.00	0.00	0.00	0.00	0.13	0.00	0.00	0.00	0.00	0.00	0.00	0.00	0.00	0.00	0.00	0.00	0.00
Os01g0198500	Conserved hypothetical protein.	0.00	0.16	0.00	2.59	1.45	3.29	0.95	0.61	1.84	1.54	0.82	1.80	0.00	0.00	0.00	3.92	4.17	5.28	2.99	0.58	1.79	3.14	1.45	2.02	0.00	0.00	0.00	1.39	0.40	0.39	1.03	0.96	0.50	4.89	1.20	2.93	0.39	0.30	0.15	2.18	1.35	2.63	5.57	3.71	4.17	3.32	5.45	5.66
Os01g0198702	Conserved hypothetical protein.	1.73	0.29	0.53	0.57	1.02	1.48	1.76	1.47	1.79	0.78	0.88	0.80	0.91	1.10	0.62	2.07	1.96	1.12	1.77	1.21	1.00	1.73	0.85	1.16	0.32	0.64	0.42	1.57	0.93	1.03	1.25	1.30	0.44	1.31	0.63	1.09	0.28	1.20	1.91	1.20	1.49	0.39	1.37	1.03	0.74	0.53	1.19	0.99
Os01g0198900	Polyketide cyclase/dehydrase domain containing protein.	7.74	11.31	9.48	2.70	2.23	5.15	2.42	1.72	2.60	2.86	4.26	2.72	4.60	5.69	10.43	8.11	3.76	3.31	4.69	3.78	3.09	5.72	4.58	3.03	12.50	13.63	12.47	2.91	2.05	3.15	8.06	4.44	15.84	14.64	25.72	21.59	6.19	5.01	5.63	5.21	7.83	10.00	19.12	10.86	19.44	29.93	23.20	24.72
Os01g0199300	Similar to lachrymatory factor synthase.	12.42	7.62	8.00	14.46	9.37	5.56	6.67	4.85	6.53	7.58	4.05	4.58	13.30	5.67	11.71	11.11	9.77	10.09	4.76	7.37	5.75	4.30	9.69	6.09	11.01	13.31	7.73	4.46	3.80	2.70	1.81	1.99	5.64	2.55	1.81	1.87	21.22	12.80	8.78	1.63	1.86	2.43	2.08	1.31	0.38	0.99	0.53	0.61
Os01g0199400	Alpha/beta hydrolase family protein.	2.54	3.88	3.02	10.35	8.11	7.86	5.78	4.50	4.74	6.01	3.04	2.82	2.81	3.51	4.19	16.90	9.67	10.22	10.14	5.82	5.15	5.93	4.67	3.28	4.02	2.45	3.84	4.11	1.74	0.98	3.87	2.62	2.10	2.83	2.06	4.16	2.20	2.63	4.01	3.09	3.68	2.38	6.14	5.36	4.52	4.32	7.68	8.26
Os01g0199550	Non-protein coding transcript.	0.00	0.00	0.00	0.00	0.00	0.00	0.00	0.00	0.00	0.00	0.00	0.00	0.00	0.00	0.00	0.00	0.00	0.00	0.00	0.00	0.00	0.00	0.00	0.44	0.00	0.00	0.00	0.00	0.00	0.00	0.00	0.00	0.38	0.00	0.00	0.00	0.00	0.00	0.00	0.00	0.22	0.90	0.00	0.00	0.00	0.00	0.00	1.77
Os01g0199700	Protein of unknown function DUF1677, plant domain containing protein.	0.59	0.29	1.07	0.40	0.00	0.00	0.24	0.00	0.88	0.00	0.70	0.13	0.00	0.00	0.23	0.00	0.00	0.54	0.55	0.16	0.43	1.34	0.00	0.91	0.00	0.00	0.00	0.00	0.00	0.00	0.48	0.00	0.40	0.53	0.75	0.00	0.49	0.14	1.25	0.18	0.25	0.00	0.55	0.00	0.33	0.17	0.00	0.76
Os01g0199900	Similar to Phosphoribosylaminoimidazole carboxylase catalytic subunit (EC 4.1.1.21) (AIR carboxylase) (AIRC).	2.54	4.77	5.77	11.13	8.91	8.97	13.25	14.44	11.16	12.85	11.70	10.14	2.92	5.69	6.49	8.77	9.92	11.96	11.17	15.50	10.90	10.51	10.65	12.76	4.02	5.22	4.72	13.20	12.25	12.27	11.09	6.91	8.97	5.49	8.67	8.87	3.29	2.54	4.80	14.89	13.61	12.46	10.07	10.31	9.26	8.52	6.51	8.96
Os01g0199950	Hypothetical gene.	0.00	0.00	0.00	0.00	0.18	0.03	0.11	0.00	0.00	0.00	0.00	0.00	0.00	0.00	0.00	0.00	0.00	0.03	0.00	0.00	0.08	0.00	0.04	0.00	0.00	0.00	0.00	0.00	0.00	0.00	0.00	0.06	0.00	0.00	0.00	0.11	0.00	0.00	0.06	0.00	0.00	0.00	0.00	0.00	0.00	0.00	0.00	0.00
Os01g0200000	Similar to autophagocytosis protein AUT1-like [Oryza sativa (japonica cultivar-group)].	2.62	3.06	3.11	10.27	12.06	12.68	9.46	10.17	8.89	11.71	11.34	12.82	3.04	4.61	2.91	10.75	10.40	16.78	9.90	13.57	13.47	8.55	14.05	13.31	1.97	4.27	2.82	9.58	13.57	12.49	7.02	6.08	7.60	8.06	12.15	12.97	2.32	1.65	4.34	8.22	10.38	12.12	11.73	10.69	14.66	9.53	15.76	16.90
Os01g0200150	Hypothetical gene.	0.00	0.00	0.00	0.00	0.00	0.00	0.00	0.00	0.00	0.00	0.00	0.00	0.00	0.00	0.00	0.08	0.00	0.00	0.00	0.00	0.00	0.00	0.00	0.11	0.00	0.00	0.00	0.00	0.00	0.00	0.00	0.00	0.00	0.00	0.00	0.00	0.00	0.00	0.00	0.00	0.00	0.00	0.00	0.00	0.00	0.00	0.00	0.00
Os01g0200200	Protein of unknown function DUF1677, plant domain containing protein.	0.00	0.00	0.00	0.00	0.00	0.00	0.00	0.00	0.00	0.00	0.00	0.00	0.00	0.00	0.00	0.00	0.00	0.00	0.00	0.00	0.00	0.00	0.00	0.00	0.00	0.00	0.00	0.00	0.00	0.00	0.00	0.00	0.00	0.00	0.00	0.94	0.00	0.00	0.00	0.00	0.00	0.00	0.06	0.00	0.00	0.00	0.00	1.38
Os01g0200300	Similar to Homeobox-leucine zipper protein HOX29.	0.00	0.00	0.20	0.00	0.70	0.00	0.30	0.83	0.50	0.45	0.16	0.68	0.00	0.00	0.00	0.32	0.35	1.03	0.63	0.11	0.72	0.57	0.65	0.34	0.00	0.00	0.00	1.32	0.97	0.33	0.00	0.65	0.00	0.64	0.15	0.89	0.00	0.00	0.00	0.60	0.39	0.00	0.23	0.36	1.16	0.38	0.25	0.47
Os01g0200350	Hypothetical protein.	0.00	0.00	0.08	0.00	0.00	0.21	0.00	0.00	0.17	0.00	0.25	0.28	0.00	0.00	0.00	0.62	0.22	0.19	0.13	0.51	0.00	0.00	0.33	0.00	0.00	0.00	0.00	0.21	0.00	0.41	0.14	0.00	0.23	0.00	0.15	0.25	0.00	0.04	0.00	0.26	0.18	0.00	0.17	0.17	0.53	0.00	0.00	0.48
Os01g0200400	Thioredoxin domain 2 containing protein.	5.54	3.49	3.07	9.56	5.00	6.03	9.80	11.14	8.37	8.91	7.73	9.64	3.48	3.91	4.29	7.31	5.86	6.61	8.67	11.90	7.67	9.91	10.45	13.14	3.93	2.39	3.87	15.01	13.18	12.82	12.82	11.34	8.42	14.15	9.84	11.10	2.79	3.48	4.06	13.96	11.49	11.08	19.49	15.89	12.96	15.83	14.07	14.30
Os01g0200500	MPPN family protein.	12.19	16.70	13.73	23.27	18.33	20.83	29.11	19.34	18.41	18.56	17.76	19.09	9.97	14.72	14.93	21.88	27.13	21.18	26.30	24.92	21.14	18.97	20.06	19.08	10.47	13.33	13.81	18.26	13.74	13.45	12.02	11.70	11.45	10.85	10.66	10.61	9.46	10.56	15.59	18.17	14.87	19.50	15.59	14.18	13.04	14.84	17.42	12.67
Os01g0200600	Similar to Avr9/Cf-9 rapidly elicited protein 111A.	0.97	0.00	0.74	0.88	2.17	1.70	2.87	5.06	2.99	1.16	2.11	3.05	0.19	1.18	1.94	1.72	2.00	0.81	3.66	3.06	3.70	2.82	3.73	2.29	0.23	1.31	1.01	1.89	2.97	2.41	2.48	3.41	3.62	3.67	2.00	10.87	1.72	0.64	0.90	4.09	3.36	3.99	5.86	4.66	3.26	3.17	3.35	6.59
Os01g0200700	Metallothionein-like protein, Tolerance to salinity and heavy metal stresses, Abiotic stress response	551.75	590.99	601.79	479.02	1444.62	1050.56	692.21	1182.41	1179.77	712.33	1416.56	1463.89	484.37	710.77	542.68	634.79	641.36	751.68	1023.94	1449.75	2429.02	1188.57	1624.25	2233.78	487.85	695.97	713.98	907.21	2080.75	1309.61	1526.15	2289.68	2674.08	2335.53	3885.72	6296.74	549.81	476.24	591.60	1371.06	2103.66	2841.69	3016.23	4834.73	4667.10	5752.70	9247.05	9031.18
Os01g0200950	Non-protein coding transcript.	0.62	1.78	1.15	3.79	5.43	4.86	4.87	4.92	2.34	4.48	5.46	4.93	2.00	3.36	1.27	6.91	5.42	3.62	4.17	3.86	2.35	6.30	5.94	5.33	2.04	2.92	2.32	5.70	3.04	5.83	7.47	4.43	3.80	4.93	6.07	3.77	0.29	2.04	1.35	6.19	3.70	4.05	7.70	3.97	6.00	3.07	3.90	5.57
Os01g0201000	Similar to protein kinase family protein.	4.39	5.98	2.28	9.80	9.86	14.21	12.17	10.85	6.15	11.39	5.26	9.00	4.35	7.17	6.99	12.80	9.13	9.10	10.59	6.73	12.56	11.32	10.53	8.70	4.26	6.85	7.58	9.72	6.43	10.16	12.36	10.81	7.45	8.09	10.50	9.33	11.58	4.96	7.61	12.65	11.58	12.44	15.13	11.40	12.92	18.77	12.42	24.33
Os01g0201100	Similar to xylosyltransferase oxt.	0.35	1.64	1.76	5.95	4.68	6.54	2.44	2.10	2.36	1.52	1.62	2.62	1.18	0.73	1.63	9.05	5.87	3.94	2.38	0.74	1.96	1.57	2.16	2.52	2.54	2.20	0.82	1.80	1.15	1.36	1.38	1.11	0.73	3.18	1.78	1.68	0.77	1.58	2.55	2.33	1.55	0.95	1.88	1.12	2.45	6.60	1.51	1.86
Os01g0201200	Similar to Protein kinase.	9.27	19.26	14.61	50.92	60.09	54.20	33.62	26.22	28.89	26.38	28.86	28.37	9.70	14.28	11.91	51.91	54.88	72.29	32.53	34.25	24.11	20.54	25.30	23.89	11.06	10.31	15.85	21.46	25.47	22.12	17.47	21.07	17.57	9.65	11.16	9.18	9.86	12.72	13.04	22.70	18.65	19.31	17.33	15.10	18.39	8.63	14.26	13.98
Os01g0201250	Similar to DNA-binding WRKY.	0.00	0.00	0.19	2.16	1.62	1.47	2.24	0.94	2.04	2.07	1.78	1.05	0.56	0.09	0.00	2.08	2.31	1.08	1.90	1.05	1.48	4.33	1.72	1.16	0.05	0.00	0.00	1.73	1.82	2.42	2.07	2.49	4.40	4.92	3.04	4.34	0.37	0.41	0.00	4.08	3.95	3.32	8.28	3.91	7.19	12.60	6.79	9.64
Os01g0201275	Conserved hypothetical protein.	0.00	0.00	0.00	0.22	1.01	0.00	0.30	0.00	0.62	0.00	0.42	0.17	0.00	0.14	0.00	0.81	0.00	0.00	1.07	1.11	0.00	0.00	0.00	0.12	0.07	0.00	0.00	1.90	0.54	0.18	0.07	0.39	0.20	0.42	0.00	0.10	0.00	0.00	0.00	1.12	1.49	0.42	0.28	0.71	0.23	0.37	1.48	0.14
Os01g0201300	Non-protein coding transcript.	0.00	0.00	0.00	0.00	0.00	0.00	0.00	0.00	0.00	0.00	0.00	0.00	0.00	0.00	0.00	0.00	0.00	0.31	0.00	0.00	0.00	0.00	0.00	0.00	0.00	0.00	0.00	0.00	0.00	0.00	0.00	0.00	0.00	0.00	0.00	0.00	0.00	0.00	0.00	0.00	0.00	0.00	0.00	0.00	0.00	0.00	0.00	0.00
Os01g0201400	Rapid alkalinization factor, Essential for pollen tube growth	0.00	0.00	0.00	0.00	0.00	0.00	0.00	0.00	0.00	0.00	0.00	0.00	0.00	0.00	0.00	0.00	0.00	0.00	0.00	0.00	0.00	0.00	0.00	0.00	0.00	0.00	0.00	0.00	0.00	0.00	0.00	0.00	0.00	0.00	0.00	0.00	0.00	0.00	0.00	0.00	0.00	0.00	0.00	0.00	0.00	0.00	0.00	0.00
Os01g0201500	Similar to early nodulin 20.	0.83	0.78	1.67	11.13	6.08	4.79	6.94	4.58	4.23	2.81	1.60	1.76	0.64	0.50	0.00	9.14	4.56	4.28	6.50	4.94	2.99	4.04	2.49	3.03	1.75	0.41	0.61	1.06	3.33	1.59	0.99	0.00	0.60	1.39	1.34	0.00	0.00	0.44	1.73	4.58	3.23	1.52	1.39	0.40	0.39	0.55	1.18	1.51
Os01g0201600	GA-regulated growth and development	2.34	4.05	3.07	50.96	43.86	41.39	37.39	13.59	22.49	22.86	25.27	23.21	2.73	3.20	2.19	72.37	24.40	19.49	48.61	18.52	28.01	45.09	16.21	22.81	3.20	3.91	2.85	67.87	40.33	37.59	108.26	30.57	32.76	105.67	43.32	62.29	3.54	3.14	2.57	101.70	79.66	51.42	204.18	82.97	49.06	153.97	93.33	85.31
Os01g0201700	Similar to M23 protein (Fragment).	0.12	0.00	0.00	0.00	0.00	0.00	0.00	0.00	0.00	0.00	0.00	0.00	0.00	0.00	0.00	0.00	0.00	0.00	0.00	0.00	0.00	0.00	0.00	0.00	0.00	0.00	0.00	0.00	0.00	0.00	0.00	0.00	0.00	0.20	0.00	0.06	0.00	0.00	0.00	0.00	0.00	0.00	0.00	0.00	0.00	0.00	0.00	0.00
Os01g0201750	Non-protein coding transcript.	0.00	0.00	0.00	0.00	0.00	0.00	0.00	0.00	0.00	0.00	0.00	0.00	0.00	0.00	0.00	0.00	0.00	0.00	0.00	0.00	0.00	0.00	0.00	0.00	0.00	0.00	0.00	0.00	0.00	0.00	0.00	0.00	0.00	0.00	0.00	0.00	0.00	0.00	0.00	0.00	0.00	0.00	0.00	0.00	0.00	0.00	0.00	0.00
Os01g0201800	Hypothetical conserved gene.	0.11	0.54	0.17	1.14	1.13	1.54	1.96	1.30	0.78	1.26	0.49	1.18	0.00	0.26	0.15	1.75	1.49	0.97	1.62	0.56	0.74	0.76	0.79	0.57	0.10	0.45	0.99	0.71	1.14	0.48	0.63	0.52	0.90	0.21	0.61	0.62	0.00	0.28	0.38	1.14	0.90	0.42	0.82	0.33	0.25	0.67	0.54	0.22
Os01g0201850	Hypothetical conserved gene.	0.03	0.00	0.00	0.03	0.08	0.05	0.06	0.03	0.10	0.05	0.16	0.13	0.00	0.04	0.00	0.10	0.03	0.08	0.03	0.29	0.14	0.06	0.00	0.15	0.00	0.02	0.00	0.21	0.05	0.09	0.06	0.04	0.00	0.03	0.00	0.15	0.00	0.01	0.00	0.03	0.03	0.02	0.00	0.01	0.00	0.04	0.00	0.00
Os01g0201900	Conserved hypothetical protein.	0.28	2.09	0.65	2.58	6.16	5.55	2.66	5.74	4.24	2.08	3.91	5.35	0.33	1.09	1.52	4.02	6.18	6.10	3.95	5.06	5.28	0.75	3.14	3.55	0.57	1.77	1.40	2.04	7.24	5.06	2.36	3.53	4.36	1.74	4.77	6.06	0.19	0.64	1.29	2.75	6.15	6.65	1.73	5.34	5.85	1.28	5.08	3.35
Os01g0202500	Similar to B-box zinc finger family protein.	53.13	65.52	63.62	58.58	47.56	51.33	25.57	27.95	26.10	16.99	25.79	22.17	57.95	86.93	64.88	59.33	52.73	41.72	29.39	26.04	24.92	13.93	16.92	15.26	57.38	68.70	67.87	23.50	18.64	22.44	11.11	10.48	9.75	10.38	5.93	6.95	67.16	68.39	75.37	23.51	19.04	15.52	9.84	4.98	7.23	5.02	7.91	8.23
Os01g0202601	Conserved hypothetical protein.	3.09	1.49	3.42	2.09	2.51	3.46	1.57	2.57	1.84	2.12	1.79	1.76	2.52	3.33	2.99	0.69	1.68	1.38	0.96	2.49	0.98	1.26	0.43	1.83	1.58	2.29	2.78	0.77	2.71	1.85	0.46	3.06	0.59	0.49	1.38	2.75	5.48	1.33	3.47	0.98	1.09	2.36	0.63	0.58	1.58	2.18	2.74	1.32
Os01g0202700	Similar to Flowering locus T3.	0.00	0.00	0.00	0.00	0.00	0.00	0.00	1.32	0.00	0.31	1.66	0.37	0.00	0.00	0.00	0.00	0.26	0.72	0.00	0.66	0.92	0.00	0.00	0.68	0.00	0.00	0.79	0.25	1.46	3.67	2.09	1.44	4.24	1.11	3.90	1.24	0.00	0.00	0.00	0.00	0.84	2.29	1.64	2.58	3.19	0.74	4.79	7.54
Os01g0202800	Nodulin 26-like intrinsic protein 1;2, Mediation of internal aluminum detoxification, Aluminum tolerance	0.00	0.00	0.00	0.24	0.11	0.12	0.00	0.00	0.00	0.00	0.00	0.00	0.00	0.00	0.00	0.00	0.00	0.00	0.00	0.00	0.00	0.00	0.00	0.00	0.00	0.00	0.00	0.19	0.00	0.00	0.00	0.00	0.00	0.00	0.00	0.00	0.00	0.00	0.00	0.00	0.00	0.00	0.00	0.00	0.00	0.00	0.00	0.10
Os01g0203000	BZR1, transcriptional repressor family protein.	15.42	16.98	23.68	32.18	30.05	34.09	35.00	34.17	32.72	27.76	48.83	36.56	16.30	35.83	21.79	41.20	38.21	40.91	31.55	32.66	31.06	31.67	33.20	34.38	16.89	20.25	16.51	50.93	41.63	36.96	41.25	38.36	33.23	33.17	39.46	34.20	12.97	22.86	23.16	39.54	40.37	36.71	35.75	35.62	31.07	26.93	25.60	30.34
Os01g0203300	Conserved hypothetical protein.	1.55	2.46	1.20	3.23	4.80	3.84	1.50	3.68	3.26	2.68	3.82	2.04	1.76	3.36	1.29	2.48	4.30	5.66	3.20	4.64	4.38	3.12	2.17	3.84	1.12	2.60	2.18	2.61	2.49	2.99	1.76	3.32	3.84	2.89	2.09	1.95	0.82	1.32	2.55	2.73	3.88	2.41	1.39	2.82	1.70	1.40	1.35	5.39
Os01g0203400	Hypothetical protein.	0.00	0.20	0.00	0.00	0.00	0.00	0.00	0.00	0.00	0.00	0.00	0.00	0.00	0.41	0.47	0.14	0.00	0.00	0.00	0.00	0.00	0.00	0.00	0.00	0.00	0.55	0.00	0.11	0.00	0.27	0.00	0.00	0.32	0.00	0.00	0.77	0.00	0.00	0.49	0.28	0.00	0.00	0.13	0.60	0.00	0.00	0.29	0.95
Os01g0203800	Protein of unknown function DUF641, plant domain containing protein.	5.70	5.34	7.73	39.25	22.87	20.54	26.04	17.19	12.84	21.58	18.83	19.15	6.87	6.63	7.23	34.82	34.82	25.87	31.26	19.04	16.47	31.33	18.77	17.84	5.65	7.59	8.11	23.92	16.25	19.96	18.71	20.65	11.79	19.36	8.32	11.13	6.95	6.62	8.52	24.47	16.89	14.85	19.42	15.16	12.30	14.26	10.76	13.53
Os01g0203900	Hypothetical protein.	0.00	0.00	0.00	1.98	0.00	0.00	5.48	0.82	6.58	1.53	1.56	2.99	0.00	0.00	0.00	2.45	0.00	4.81	2.56	2.85	1.24	1.57	5.98	5.54	0.00	0.00	0.00	0.00	1.18	0.08	2.26	0.00	6.55	0.00	4.51	0.00	0.05	0.00	0.00	1.98	2.82	0.00	1.02	0.00	0.64	0.00	0.00	0.00
Os01g0204000	DNA polymerase subunit Cdc27 domain containing protein.	2.36	5.03	3.84	6.41	4.37	5.73	3.90	3.36	2.58	3.70	5.06	4.14	1.81	7.09	3.91	5.53	6.27	8.00	4.42	5.64	1.82	3.62	4.52	4.25	5.67	6.00	4.54	5.10	2.77	4.38	3.48	3.13	2.59	2.40	3.00	2.38	2.97	5.27	4.86	3.31	3.80	3.17	3.52	3.36	3.72	1.93	5.01	3.27
Os01g0204300	Lectin receptor-like kinase, Positive regulation of plant height by controlling internode elongation	0.00	0.18	0.05	0.09	0.17	0.13	0.11	0.22	0.00	0.09	0.00	0.33	0.00	0.15	0.00	0.04	0.00	0.25	0.04	0.15	0.15	0.06	0.11	0.00	0.00	0.00	0.10	0.14	0.00	0.12	0.00	0.05	0.00	0.00	0.04	0.00	0.00	0.00	0.06	0.14	0.18	0.00	0.00	0.10	0.51	0.05	0.08	0.00
Os01g0205100	WD40 repeat-like domain containing protein.	5.96	6.18	7.59	7.98	12.21	13.46	9.01	13.61	14.20	10.52	13.46	15.79	4.65	7.48	6.04	8.33	10.88	11.48	9.11	15.76	12.99	6.90	12.75	15.51	5.23	9.66	6.90	13.01	11.64	9.45	7.37	10.97	12.88	7.14	7.97	10.69	3.44	4.47	5.02	8.95	11.11	15.13	8.22	9.41	8.85	7.63	7.87	9.52
Os01g0205200	Pentatricopeptide repeat domain containing protein.	0.02	0.00	0.87	2.98	1.76	1.66	1.99	1.37	2.18	1.74	2.42	1.59	0.25	0.24	0.32	1.94	2.05	1.60	2.34	3.45	1.73	3.18	1.88	1.05	0.19	0.56	0.00	1.81	1.07	1.06	1.18	0.43	0.33	1.03	1.70	2.10	0.53	0.14	0.16	2.20	1.05	1.34	1.76	2.02	0.66	1.82	1.67	1.96
Os01g0205300	Similar to rho termination factor, N-terminal domain containing protein.	0.00	0.26	0.00	0.00	0.00	0.00	0.43	0.00	0.00	0.00	0.00	0.00	0.00	0.00	0.00	0.00	0.00	0.00	0.00	0.00	0.00	0.00	0.00	0.00	0.00	0.00	0.00	0.00	0.00	0.00	0.00	0.00	0.00	0.00	0.00	0.00	0.21	0.00	0.00	0.00	0.00	0.00	0.00	0.00	0.00	0.00	0.00	0.00
Os01g0205401	Non-protein coding transcript.	0.00	0.00	0.00	0.00	0.00	0.00	0.00	0.00	0.00	0.00	0.00	0.00	0.00	0.00	0.00	0.00	0.00	0.00	0.00	0.00	0.00	0.00	0.00	0.00	0.00	0.00	0.00	0.00	0.00	0.00	0.00	0.00	0.00	0.00	0.00	0.00	0.00	0.00	0.00	0.00	0.00	0.00	0.00	0.00	0.00	0.00	0.00	0.00
Os01g0205500	Similar to 60S ribosomal protein L11-2 (L16). Splice isoform 2.	435.67	355.33	414.66	463.39	429.45	425.59	519.78	506.59	551.73	456.04	484.14	474.44	318.33	387.61	385.13	396.99	458.37	447.43	568.59	522.94	554.25	588.66	566.63	534.71	267.69	333.94	362.33	387.31	378.68	375.21	384.37	488.92	433.91	514.35	466.90	540.48	303.70	352.41	419.36	440.63	511.66	478.02	512.92	528.64	556.84	734.68	486.98	571.97
Os01g0205550	Non-protein coding transcript.	0.00	0.14	1.91	0.00	2.52	0.94	1.18	3.05	1.72	0.00	1.88	2.47	0.00	0.00	0.00	0.00	0.91	1.76	2.33	3.60	4.54	0.00	1.40	0.99	0.00	0.00	1.55	0.00	1.02	1.56	1.63	2.40	0.00	0.00	1.54	2.18	0.18	0.16	1.29	0.08	1.48	1.22	1.19	1.64	1.58	0.71	1.55	3.16
Os01g0205600	Crotonase, core domain containing protein.	12.26	5.91	6.33	11.07	9.07	11.32	15.34	6.54	15.40	12.52	10.23	9.41	8.37	5.26	9.76	13.51	10.73	8.89	9.55	8.74	9.40	14.86	9.78	11.28	6.30	9.91	9.28	12.51	9.87	8.75	10.76	11.19	7.68	12.14	7.63	7.06	7.93	6.79	10.06	10.88	8.87	12.01	10.15	8.61	13.80	8.00	4.51	7.95
Os01g0205700	Orthologue of Arabidopsis brassinosteroid insensitive 2 (BIN2), GSK3/SHAGGY-like protein kinase, Negative regulation of brassinosteroid (BR)-signaling, Response to abiotic stresses	25.56	49.67	44.24	31.11	35.28	37.73	33.76	37.33	28.83	41.11	36.30	42.15	26.68	48.25	44.20	45.82	41.95	46.75	36.18	33.57	41.26	22.78	35.02	42.18	31.81	39.69	42.52	36.18	32.63	41.67	45.79	36.84	32.32	29.21	31.28	36.62	17.70	34.98	41.56	39.54	40.75	37.80	43.96	34.69	38.83	32.39	34.77	33.13
Os01g0205800	Non-protein coding transcript.	0.00	0.00	0.00	0.04	0.00	0.00	0.00	0.00	0.00	0.00	0.00	0.06	0.00	0.00	0.00	0.05	0.07	0.00	0.00	0.06	0.00	0.00	0.00	0.00	0.00	0.04	0.07	0.00	0.00	0.00	0.00	0.00	0.00	0.00	0.00	0.21	0.00	0.05	0.00	0.00	0.00	0.10	0.00	0.00	0.04	0.00	0.00	0.26
Os01g0205900	Similar to Class III peroxidase GvPx2b (Fragment).	0.91	0.38	0.55	1.12	0.71	0.00	2.20	3.36	3.64	2.70	2.02	4.37	0.33	0.40	0.00	1.64	2.32	2.31	4.19	2.72	1.07	4.66	2.30	4.10	0.73	0.68	0.39	6.30	1.65	2.62	11.77	4.49	5.23	13.64	11.42	12.10	0.00	0.12	1.62	9.44	9.65	7.80	28.60	21.97	16.13	20.26	18.29	23.08
Os01g0206200	Conserved hypothetical protein.	11.14	11.46	11.66	25.68	28.81	23.59	35.87	37.56	32.84	30.82	27.72	27.82	6.63	12.19	10.49	24.84	21.60	27.58	38.35	37.04	35.92	43.98	35.23	36.68	6.02	8.89	6.14	29.22	26.68	29.59	20.45	17.61	16.70	21.60	20.69	15.70	8.85	6.51	13.18	24.24	33.22	31.30	25.35	22.24	20.47	19.25	22.21	17.64
Os01g0206300	Similar to CBL-interacting protein kinase 18.	0.00	0.00	0.00	1.69	0.00	0.06	0.09	0.14	0.00	0.24	0.23	0.11	0.00	0.00	0.00	0.07	0.63	0.08	0.39	0.10	0.22	0.24	0.93	0.33	0.00	0.00	0.00	0.09	0.10	0.08	0.18	0.18	0.98	0.25	0.57	0.73	0.00	0.00	0.41	0.10	0.28	0.10	1.19	0.61	1.19	0.39	0.00	1.36
Os01g0206600	Conserved hypothetical protein.	23.24	16.52	29.91	34.39	66.10	50.96	33.74	74.52	73.74	44.89	69.96	71.48	21.73	24.38	18.86	43.20	46.67	56.04	38.91	62.89	99.49	49.26	67.49	88.23	22.09	14.97	23.07	41.56	85.95	55.07	43.21	63.08	48.13	46.31	73.73	97.29	21.22	17.05	20.99	48.85	68.62	67.49	47.76	69.36	82.97	52.71	91.20	93.38
Os01g0206650	Hypothetical protein.	0.00	0.00	0.00	0.00	1.04	0.17	0.00	0.00	0.00	0.20	1.33	0.00	0.00	0.00	0.00	0.16	0.00	0.40	0.13	0.77	0.66	0.00	0.00	0.09	0.00	0.00	0.30	0.07	0.77	0.00	0.08	0.21	0.00	0.63	0.07	0.14	0.00	0.18	0.13	0.13	0.25	0.64	0.00	0.22	0.17	0.00	0.85	0.16
Os01g0206700	Similar to Serine/threonine protein kinase (CBL-interacting protein kinase 20).	0.25	1.30	0.96	0.42	0.19	0.80	0.16	0.74	0.23	0.52	0.00	1.15	0.26	1.57	0.41	0.98	0.65	1.22	0.71	0.64	0.21	0.18	1.21	0.75	0.21	0.84	0.58	0.82	0.35	1.61	0.82	0.59	0.96	0.00	0.47	2.30	0.11	0.09	0.62	0.52	0.88	0.26	0.22	0.63	0.19	0.30	0.00	0.48
Os01g0206800	Protein kinase, core domain containing protein.	0.00	0.05	0.22	0.39	0.28	0.09	0.52	0.69	0.16	0.69	0.86	1.33	0.00	0.00	0.00	0.35	0.22	0.26	0.32	0.21	0.41	0.43	0.87	0.78	0.00	0.00	0.29	0.50	0.26	0.29	0.44	0.16	0.41	0.40	0.47	0.68	0.00	0.00	0.00	0.70	0.61	0.28	0.49	0.65	0.21	0.32	0.49	0.00
Os01g0207001	Hypothetical protein.	0.00	0.00	0.00	0.00	0.00	0.00	0.00	0.00	0.00	0.00	0.00	0.00	0.00	0.00	0.00	0.00	0.00	0.00	0.00	0.00	0.00	0.00	0.00	0.00	0.00	0.00	0.00	0.00	0.00	0.00	0.00	0.00	0.00	0.00	0.00	0.00	0.00	0.00	0.00	0.00	0.00	0.00	0.00	0.00	0.00	0.00	0.00	0.00
Os01g0207200	Similar to Peptide-N4-(N-acetyl-beta-glucosaminyl)asparagine amidase A (EC 3.5.1.52) (PNGase A) (Glycopeptide N-glycosidase) (N-glycanase) [Contains: Peptide-N4-(N-acetyl-beta-glucosaminyl)asparagine amidase A light chain (PNGase A small chain) (PNGase A subunit B); Peptide-N4- (N-acetyl-beta-glucosaminyl)asparagine amidase A heavy chain (PNGase A large chain) (PNGase A subunit A)].	1.05	2.03	1.38	8.03	2.19	2.81	6.98	4.41	4.83	10.42	6.17	4.24	1.55	0.77	1.08	6.00	3.67	4.07	7.43	3.57	4.99	6.60	6.97	5.08	1.62	0.57	0.87	9.08	4.29	4.44	7.94	3.00	5.06	5.83	4.43	5.56	1.10	1.44	1.95	9.27	6.65	5.04	8.71	5.83	7.95	6.38	6.15	3.61
Os01g0207300	Similar to S-adenosylmethionine synthetase 1 (EC 2.5.1.6) (Methionine adenosyltransferase 1) (AdoMet synthetase 1). Splice isoform 2.	0.00	0.00	0.00	0.00	0.00	0.00	0.00	0.00	0.00	0.00	0.09	0.00	0.00	0.00	0.00	0.00	0.00	0.00	0.00	0.00	0.00	0.00	0.00	0.00	0.14	0.00	0.00	0.00	0.00	0.00	0.00	0.00	0.19	0.00	0.00	0.00	0.00	0.00	0.00	0.00	0.00	0.00	0.00	0.00	0.00	0.00	0.00	0.00
Os01g0207400	Similar to peptide-N4-asparagine amidase A.	0.86	2.20	1.48	6.99	6.33	5.26	16.87	10.95	9.44	19.32	11.07	12.88	1.20	2.03	0.15	5.15	4.22	5.13	21.49	11.03	9.58	23.73	7.17	10.13	0.87	1.80	0.00	18.44	8.21	12.86	23.72	5.52	12.32	21.18	13.56	14.63	0.98	0.50	1.60	22.94	14.38	13.36	30.62	16.24	15.17	20.25	14.59	12.92
Os01g0207500	Hypothetical protein.	0.07	0.09	0.00	0.52	0.22	0.18	0.54	0.32	0.74	1.60	0.81	0.72	0.07	0.00	0.00	0.64	0.38	0.70	1.13	0.69	0.68	1.64	1.31	0.18	0.00	0.00	0.10	1.88	0.78	0.41	1.49	0.84	1.45	2.99	1.35	0.64	0.00	0.00	0.27	2.71	1.22	1.00	4.43	1.87	2.54	3.36	0.92	1.24
Os01g0207600	Similar to peptide-N4-asparagine amidase A.	0.00	0.00	0.00	0.00	0.00	0.00	0.00	0.00	0.00	0.00	0.00	0.00	0.00	0.00	0.00	0.00	0.00	0.00	0.00	0.00	0.00	0.00	0.00	0.00	0.00	0.00	0.00	0.00	0.00	0.00	0.00	0.00	0.00	0.00	0.00	0.00	0.00	0.00	0.00	0.00	0.00	0.00	0.00	0.00	0.00	0.00	0.00	0.00
Os01g0207700	Drug/metabolite transporter domain containing protein.	0.00	0.00	0.00	0.00	0.00	0.14	0.00	0.15	0.00	0.00	0.15	0.00	0.00	0.00	0.00	0.00	0.22	0.00	0.00	0.00	0.88	0.46	0.16	0.00	0.00	0.14	0.00	0.92	0.54	0.21	1.56	0.00	0.00	1.79	2.79	2.16	0.00	0.00	0.00	0.14	0.58	0.00	3.94	3.29	0.61	1.80	3.91	1.96
Os01g0207900	Similar to nodulin-like protein.	3.75	0.72	4.71	1.92	2.08	2.49	2.71	2.66	3.39	4.25	4.68	3.36	2.45	0.95	1.85	2.13	1.92	0.97	2.63	1.31	5.05	6.17	3.78	3.44	3.19	0.61	2.43	14.64	7.18	6.15	20.66	11.83	9.72	19.03	20.44	15.58	0.91	2.56	1.63	10.74	16.94	14.83	31.08	18.82	15.92	14.26	22.65	20.02
Os01g0208000	Protein of unknown function DUF6, transmembrane domain containing protein.	0.97	0.31	1.30	0.57	0.00	0.00	0.22	0.66	1.37	1.64	2.63	1.71	0.20	0.43	0.00	0.10	0.24	0.19	1.27	0.00	0.79	2.52	0.99	0.34	0.00	0.72	0.53	1.47	3.69	3.23	8.35	5.74	6.57	9.15	11.54	7.60	0.00	0.53	0.00	2.20	0.15	3.44	9.44	6.39	6.16	6.33	11.69	11.05
Os01g0208400	Similar to peptide-N4-asparagine amidase A.	0.00	0.10	0.00	0.00	0.00	0.00	0.00	0.00	0.00	0.00	0.00	0.00	0.00	0.00	0.00	0.00	0.00	0.00	0.00	0.00	0.08	0.00	0.00	0.00	0.00	0.00	0.00	0.00	0.00	0.00	0.00	0.00	0.00	1.79	0.21	0.00	0.00	0.00	0.00	0.00	0.00	0.00	0.18	0.34	0.25	2.67	0.99	0.82
Os01g0208600	SCAR-like protein 2, Component of the suppressor of cAMP receptor/Wiskott-Aldrich syndrome protein family verprolin-homologous (SCAR/WAVE) complex, Actin organization, Panicle development, Regulation of water loss	5.51	7.92	5.24	12.25	13.14	14.39	14.22	12.30	9.86	13.54	11.84	11.71	3.11	8.28	6.66	15.82	16.61	18.94	16.32	14.62	12.38	12.47	10.07	10.97	4.38	6.31	8.03	9.93	10.28	8.71	8.34	5.28	5.26	7.52	11.19	7.24	4.74	4.87	7.08	10.53	8.44	7.30	7.59	7.64	9.63	6.14	14.32	7.05
Os01g0208700	Phosphoenolpyruvate carboxylase, Ammonium assimilation	2.47	5.72	5.73	10.05	10.62	9.17	6.01	5.50	7.11	6.03	7.51	8.40	3.28	2.93	3.08	8.22	12.60	19.09	6.07	7.51	7.99	5.03	7.16	7.31	2.37	2.99	4.63	4.80	7.96	8.40	5.28	5.11	7.99	5.82	7.74	7.16	4.27	3.20	4.43	5.15	5.46	6.03	3.74	5.26	7.12	1.85	4.14	6.30
Os01g0208800	Similar to Phosphoenolpyruvate carboxylase (Fragment).	0.00	0.00	0.00	0.00	0.00	0.00	0.00	0.00	0.00	0.00	0.00	0.00	0.62	0.00	0.00	0.00	0.00	0.00	0.00	0.00	0.21	0.00	0.13	0.00	0.00	0.00	0.00	0.00	0.00	0.00	0.00	0.00	0.00	0.00	0.00	0.00	0.00	0.00	0.00	0.00	0.00	0.00	0.00	0.00	0.00	0.00	0.00	0.00
Os01g0209000	Alg9-like mannosyltransferase family protein.	5.37	9.09	7.30	22.36	16.12	12.76	23.40	16.51	15.88	18.18	11.46	14.67	5.90	9.16	8.22	18.91	15.21	16.90	22.55	16.86	10.77	15.61	15.85	13.74	6.00	9.56	10.82	18.14	16.00	11.46	18.35	11.41	9.44	7.55	12.51	10.80	4.21	6.23	9.37	23.40	13.33	12.15	18.05	13.39	10.19	11.78	7.05	12.11
Os01g0209150	Hypothetical gene.	0.00	0.30	0.86	0.00	0.00	0.00	0.32	0.00	0.00	0.00	0.00	1.89	0.00	0.18	1.19	0.00	0.00	0.54	0.00	0.00	0.77	0.00	0.00	0.71	0.00	0.00	0.67	0.00	0.00	0.00	0.00	0.00	0.00	0.00	0.00	4.84	0.21	0.00	0.93	0.00	0.00	0.00	0.00	0.00	0.00	0.00	0.00	1.22
Os01g0209200	Similar to 14-3-3 protein 7.	6.37	4.88	5.50	4.91	5.36	6.53	5.62	6.44	7.73	6.90	7.83	6.19	4.47	3.83	4.04	6.60	5.14	9.06	8.21	5.26	11.80	8.05	8.59	9.34	3.82	3.71	2.87	8.78	6.31	7.72	7.74	8.33	8.17	9.53	5.88	10.02	7.66	2.65	5.27	9.08	10.51	14.21	8.74	7.54	9.74	7.81	8.60	7.92
Os01g0209300	Non-protein coding transcript.	0.00	0.00	0.00	0.00	0.00	0.00	0.00	0.00	0.00	0.00	0.00	0.00	0.00	0.00	0.00	0.00	0.00	0.00	0.00	0.00	0.00	0.00	0.00	0.00	0.00	0.00	0.00	0.00	0.00	0.00	0.00	0.00	0.00	0.00	0.00	0.00	0.00	0.00	0.00	0.00	0.00	0.00	0.00	0.00	0.00	0.00	0.00	0.00
Os01g0209400	Nucleotide-binding, alpha-beta plait domain containing protein.	4.49	4.48	6.54	12.60	13.43	11.92	22.45	18.14	21.95	19.74	20.93	20.34	3.68	5.68	7.32	11.35	14.33	15.75	15.58	19.18	20.85	17.10	19.17	24.97	2.26	1.89	3.99	19.38	22.01	17.04	13.92	14.39	15.17	15.06	11.68	13.01	3.30	4.59	5.64	17.78	20.44	18.26	17.50	21.95	24.72	21.93	21.92	23.72
Os01g0209500	Zinc finger, RING-type domain containing protein.	1.57	1.76	1.12	1.22	1.42	1.49	2.28	2.22	1.33	1.52	1.71	1.87	0.85	2.56	1.26	1.23	1.78	1.09	1.95	2.38	0.57	1.15	1.92	2.11	1.85	1.35	2.66	1.37	1.45	1.33	1.17	0.43	0.53	0.40	0.55	0.79	0.96	1.18	1.39	0.29	0.92	0.52	0.91	0.29	0.33	0.31	0.71	0.27
Os01g0209566	Hypothetical protein.	0.00	0.00	0.00	0.00	0.00	0.00	0.00	0.00	0.00	0.00	0.00	0.00	0.00	0.00	0.00	0.00	0.00	0.00	0.00	0.00	0.00	0.00	0.00	0.00	0.00	0.00	0.00	0.00	0.00	0.00	0.00	0.00	0.00	0.00	0.00	0.00	0.00	0.00	0.00	0.00	0.00	0.00	0.00	0.00	0.00	0.00	0.00	0.00
Os01g0209700	Gibberellin 2-oxidase 7, GA catabolism	3.20	2.58	2.53	3.75	4.72	6.27	3.70	2.11	5.57	6.39	6.68	3.14	4.15	2.13	2.89	8.72	10.39	8.71	3.35	5.77	3.06	3.23	1.66	5.26	3.17	2.06	3.13	6.43	5.10	5.33	5.16	5.02	4.90	4.23	5.05	8.81	3.88	4.27	4.34	6.48	11.45	7.69	16.45	5.92	6.98	12.39	5.93	11.40
Os01g0209750	Hypothetical protein.	0.00	0.00	0.41	0.42	0.91	0.47	0.58	0.00	0.73	0.00	0.20	1.24	0.00	0.00	1.38	0.00	0.52	0.91	0.39	0.47	1.18	0.00	0.00	1.42	0.00	0.00	0.00	0.11	0.89	0.48	0.55	0.62	1.22	0.20	0.11	2.07	0.00	0.23	0.00	0.95	0.31	0.11	0.23	0.21	0.32	0.18	0.00	0.73
Os01g0209800	Similar to Cationic amino acid transporter (Fragment).	0.00	0.10	0.00	9.04	6.53	4.50	8.38	4.39	6.05	6.16	3.84	4.60	0.00	0.38	0.36	7.62	6.13	5.06	7.52	2.49	7.12	4.90	3.81	3.40	0.00	0.00	0.00	12.33	5.58	4.76	11.67	3.35	8.40	13.13	10.20	8.19	0.17	0.93	0.91	13.13	7.01	7.49	20.50	12.76	10.38	13.29	8.16	10.94
Os01g0209901	Hypothetical protein.	0.00	0.00	0.00	0.00	0.00	0.00	0.00	0.00	0.00	0.00	0.00	0.00	0.00	0.00	0.00	0.00	0.00	0.00	0.00	0.00	0.00	0.00	0.00	0.00	0.00	0.00	0.00	0.00	0.00	0.00	0.00	0.00	0.00	0.00	0.00	0.00	0.00	0.00	0.00	0.00	0.00	0.00	0.00	0.00	0.00	0.00	0.22	0.00
Os01g0210200	Similar to Myb-like DNA-binding domain containing protein, expressed.	0.00	0.00	0.00	0.30	0.00	0.00	0.00	0.00	0.00	0.00	0.00	0.00	0.00	0.00	0.00	0.00	0.00	0.11	0.00	0.00	0.00	0.00	0.00	0.00	0.00	0.00	0.00	0.00	0.00	0.00	0.00	0.00	0.00	0.00	0.00	0.00	0.00	0.00	0.00	0.00	0.00	0.00	0.49	0.00	0.00	0.00	0.23	0.00
Os01g0210300	Conserved hypothetical protein.	0.00	0.00	0.00	0.50	0.46	0.73	0.39	0.00	0.00	0.42	0.87	1.01	0.00	0.00	0.00	0.37	0.44	0.00	0.55	0.73	0.35	0.00	1.17	1.09	0.00	0.00	0.00	0.46	0.67	0.54	0.61	0.40	0.68	1.59	1.34	0.83	0.00	0.00	0.00	0.47	0.70	1.17	0.75	1.42	1.64	1.10	2.23	1.39
Os01g0210400	Ortholog of Arabidopsis TOD1, Golgi-localized alkaline ceramidase, Pollen tube growth	0.00	0.20	2.28	0.00	0.29	0.00	0.00	0.00	0.00	0.00	0.00	0.00	0.66	0.00	1.27	0.00	0.00	0.01	0.00	0.00	0.00	0.00	0.00	0.00	0.20	1.34	0.34	0.00	0.00	0.00	0.00	0.00	0.00	0.00	0.19	0.73	0.00	1.02	0.75	0.00	0.00	0.00	0.19	0.35	0.13	0.00	1.15	0.29
Os01g0210500	Similar to SOUL-like protein.	168.22	157.13	141.61	294.79	217.46	184.80	616.01	435.22	416.52	565.21	455.53	421.25	155.22	153.03	163.38	290.04	194.91	194.02	518.59	416.76	316.55	582.05	452.57	301.81	137.84	141.11	138.93	540.53	458.33	490.75	325.88	267.68	277.27	324.89	286.24	231.14	125.28	176.56	169.64	583.65	373.33	335.87	309.15	297.01	223.62	157.28	169.71	179.84
Os01g0210550	Hypothetical gene.	9.08	12.31	13.07	3.38	1.17	2.96	2.19	1.74	2.57	5.70	2.31	1.73	6.32	10.36	8.28	2.88	4.45	2.19	3.48	1.52	1.97	3.15	1.36	1.70	2.22	10.72	8.56	2.80	1.95	3.50	4.57	1.84	1.87	1.52	1.86	1.13	3.14	8.24	8.41	5.82	2.83	0.93	0.64	2.08	1.72	0.88	2.88	1.42
Os01g0210600	Protein of unknown function DUF538 family protein.	1206.04	1155.73	1233.00	1572.78	1478.17	1461.86	1154.79	1070.85	1280.26	1281.06	1141.55	1106.37	1452.06	1008.63	1300.35	1532.16	1535.37	1331.51	1185.28	1181.59	1247.31	1312.97	1512.64	974.56	1434.10	1280.76	1429.93	967.82	942.41	847.44	794.67	667.71	672.65	756.22	650.52	747.77	1033.94	1542.56	1065.34	878.58	1029.51	957.52	1090.01	920.02	790.63	1064.98	731.97	970.31
Os01g0210700	Similar to Potassium channel (Fragment).	0.00	0.17	0.00	0.00	0.61	0.41	0.00	0.00	0.00	0.00	0.00	0.00	0.00	0.00	0.00	0.17	0.08	0.25	0.53	0.25	0.66	0.00	0.00	0.21	0.00	0.00	0.17	0.00	0.27	0.19	0.26	0.44	0.00	0.00	0.00	0.09	0.00	0.00	0.00	0.00	0.00	0.41	0.00	0.30	0.79	0.10	1.09	0.00
Os01g0210750	Hypothetical protein.	0.00	0.00	0.13	0.00	0.00	0.34	0.07	0.24	0.24	0.00	0.44	0.21	0.22	0.00	0.23	0.02	0.17	0.13	0.00	0.41	0.00	0.00	0.32	0.00	0.00	0.00	0.00	0.33	0.38	0.50	0.00	0.39	0.00	0.21	0.32	0.28	0.00	0.00	0.04	0.45	0.25	0.00	0.00	0.36	0.00	0.47	0.57	0.00
Os01g0210800	Conserved hypothetical protein.	0.47	0.80	0.41	3.09	4.30	4.11	1.55	3.64	2.71	1.73	2.13	4.79	0.51	0.70	0.82	3.09	3.82	3.82	3.08	3.29	3.13	0.62	2.42	4.94	0.71	0.66	0.33	2.02	2.47	2.77	2.10	3.26	2.28	1.18	1.63	3.43	0.53	0.58	0.69	1.87	3.34	2.55	2.08	2.65	3.21	1.96	1.92	2.90
Os01g0210900	Cytochrome P450 family protein.	0.00	0.00	0.00	0.07	0.04	0.03	0.07	0.03	0.00	0.10	0.00	0.05	0.00	0.00	0.00	0.00	0.04	0.12	0.11	0.00	0.07	0.23	0.11	0.13	0.00	0.00	0.16	0.15	0.12	0.03	0.14	0.27	0.00	0.32	0.06	0.16	0.00	0.21	0.00	0.23	0.00	0.06	0.12	0.07	0.00	0.05	0.16	0.00
Os01g0211000	Cytochrome P450 family protein.	0.00	0.00	0.00	0.00	0.00	0.00	0.00	0.00	0.00	0.00	0.00	0.00	0.00	0.00	0.00	0.00	0.00	0.00	0.00	0.00	0.00	0.00	0.00	0.00	0.00	0.00	0.00	0.00	0.00	0.00	0.09	0.00	0.00	0.00	0.00	0.00	0.00	0.00	0.00	0.00	0.00	0.00	0.00	0.00	0.00	0.22	0.64	0.00
Os01g0211200	Cytochrome P450 family protein.	0.08	0.00	0.11	2.86	0.46	1.18	3.15	0.87	0.99	4.85	2.69	0.71	0.18	0.13	0.67	1.37	0.67	1.45	4.74	2.42	1.65	1.83	2.53	1.38	0.06	0.06	0.47	4.29	2.03	1.92	5.20	3.61	3.60	5.41	3.75	2.85	0.24	0.38	0.00	6.44	2.51	2.30	5.58	2.52	3.27	6.68	1.69	4.28
Os01g0211400	Non-protein coding transcript.	0.00	0.00	0.00	0.00	0.00	0.00	0.00	0.00	0.00	0.00	0.00	0.00	0.00	0.00	0.00	0.00	0.00	0.00	0.00	0.00	0.00	0.00	0.00	0.00	0.00	0.00	0.00	0.00	0.00	0.00	0.00	0.00	0.00	0.00	0.00	0.00	0.00	0.00	0.00	0.00	0.00	0.00	0.00	0.00	0.00	0.00	0.00	0.00
Os01g0211600	Cytochrome P450 family protein.	2.01	1.28	4.36	6.12	2.61	4.78	5.42	3.90	4.74	4.14	4.95	4.34	1.20	1.59	1.74	6.80	7.91	8.32	7.21	4.97	3.55	5.69	4.10	6.17	0.87	1.74	2.77	12.01	5.96	9.05	19.55	9.22	8.90	30.05	16.91	18.25	1.13	1.68	0.57	20.18	11.53	15.62	37.73	25.71	13.80	34.35	25.63	22.47
Os01g0211800	Similar to VirE2-interacting protein VIP1.	0.00	0.00	0.26	1.79	1.80	0.45	1.88	3.38	2.53	2.24	2.45	1.82	0.00	0.14	0.00	3.39	1.69	1.96	4.43	4.00	4.96	5.17	1.63	4.92	0.00	0.00	0.00	9.47	5.59	4.16	13.45	5.89	5.14	6.05	9.04	9.14	0.73	0.21	0.27	9.36	16.06	12.56	17.13	13.28	9.43	17.16	13.13	13.75
Os01g0212000	Hypothetical protein.	0.00	0.00	0.00	0.78	1.62	2.15	1.02	3.17	1.83	0.73	2.86	1.10	0.15	0.53	0.00	0.75	1.55	0.00	1.39	2.83	1.89	0.41	2.79	1.34	0.40	0.00	0.00	0.74	0.55	1.63	2.11	2.29	2.64	3.26	3.69	3.12	1.45	0.21	0.00	0.96	1.62	3.01	3.35	9.48	3.37	2.00	4.69	8.43
Os01g0212100	DEAD-like helicase, N-terminal domain containing protein.	1.82	5.24	5.26	5.67	6.57	6.93	7.24	9.70	8.09	5.96	9.83	10.73	2.12	5.13	2.62	3.64	5.71	8.57	7.89	10.17	7.81	2.06	6.37	8.90	2.20	4.30	4.55	11.80	10.23	12.38	8.18	9.20	9.53	5.11	10.10	10.52	1.00	2.54	4.98	8.49	13.57	11.78	6.68	10.78	9.58	4.96	8.86	7.59
Os01g0212400	EF-Hand type domain containing protein.	1.09	1.06	1.86	2.89	2.47	3.11	7.02	4.45	3.95	6.93	5.60	5.87	0.98	2.39	1.03	3.30	3.54	2.45	7.45	5.39	4.76	7.30	7.72	7.69	0.86	1.64	1.20	8.71	5.03	4.63	18.09	5.68	8.48	19.15	14.41	21.12	0.65	0.78	1.79	14.34	9.08	9.58	38.43	25.40	21.40	35.88	24.97	30.76
Os01g0212500	Conserved hypothetical protein.	0.00	0.00	0.00	0.00	0.00	0.00	0.00	0.00	0.00	0.00	0.00	0.00	0.00	0.00	0.00	0.00	0.00	0.00	0.00	0.13	0.00	0.00	0.00	0.00	0.00	0.00	0.00	0.00	0.00	0.00	0.00	0.00	0.00	0.00	0.00	0.00	0.00	0.00	0.00	0.00	0.00	0.00	0.00	0.07	0.08	0.00	0.00	0.60
Os01g0212700	Similar to RING-H2 finger protein ATL2K.	12.73	7.49	10.30	83.24	48.90	44.70	37.49	30.18	25.36	22.19	21.92	18.01	12.55	10.90	11.01	92.33	73.74	54.85	75.02	46.84	36.48	56.49	27.22	28.67	13.38	11.06	10.07	31.85	15.13	20.17	34.38	12.51	17.10	28.28	27.76	27.60	17.07	15.81	7.44	43.94	28.27	26.30	51.29	34.94	28.46	52.51	29.90	34.57
Os01g0212900	Hypothetical conserved gene.	0.00	0.58	2.00	1.14	0.48	0.77	0.75	0.28	1.09	1.22	5.05	0.49	0.00	0.00	0.00	0.33	2.39	0.97	1.51	0.39	2.31	1.88	0.82	1.49	0.00	0.48	0.00	5.87	1.41	2.55	9.97	0.90	0.61	6.03	4.19	4.84	0.00	0.00	0.00	4.27	5.89	4.51	10.25	4.12	1.17	10.46	12.23	14.26
Os01g0213100	Similar to Zinc finger, C3HC4 type family protein.	0.00	0.24	0.00	0.00	0.00	0.00	0.00	0.00	0.00	0.00	0.00	0.00	0.00	0.00	0.00	0.00	0.00	0.00	0.00	0.00	0.00	0.00	0.00	0.00	0.10	0.00	0.00	0.00	0.00	0.00	0.69	0.00	0.36	0.16	0.09	0.34	0.00	0.00	0.00	0.00	0.12	0.00	0.35	0.42	0.22	0.36	0.30	0.00
Os01g0213300	Transcription factor, MADS-box domain containing protein.	0.00	0.00	0.00	0.00	0.00	0.00	0.00	0.00	0.00	0.00	0.00	0.00	0.00	0.00	0.00	0.00	0.00	0.00	0.00	0.00	0.00	0.00	0.00	0.00	0.00	0.00	0.00	0.00	0.00	0.00	0.00	0.00	0.00	0.00	0.00	0.00	0.00	0.00	0.00	0.00	0.00	0.00	0.00	0.00	0.00	0.00	0.00	0.00
Os01g0213350	Hypothetical gene.	0.00	0.00	0.00	0.01	0.03	0.04	0.00	0.06	0.00	0.00	0.00	0.00	0.00	0.00	0.00	0.00	0.00	0.01	0.00	0.00	0.03	0.01	0.00	0.00	0.00	0.00	0.00	0.00	0.00	0.00	0.00	0.00	0.00	0.00	0.00	0.11	0.00	0.00	0.00	0.00	0.00	0.00	0.00	0.00	0.03	0.05	0.00	0.00
Os01g0213400	Zinc finger, RING/FYVE/PHD-type domain containing protein.	1.09	1.27	0.65	9.38	7.28	3.37	2.65	3.43	0.71	3.23	1.89	2.05	1.48	0.51	2.33	6.29	6.26	6.36	2.74	1.85	2.47	2.16	1.65	0.72	0.77	0.56	0.41	1.49	1.16	1.41	0.44	0.63	0.19	1.58	0.54	0.00	1.70	1.52	1.17	2.70	0.84	1.09	0.35	0.16	0.47	2.62	0.00	1.79
Os01g0213800	Plant-specific transcription factor, miR319 target gene	0.00	0.00	0.00	3.68	4.31	4.50	5.45	3.45	3.80	2.87	3.10	3.41	0.00	0.00	0.00	5.18	4.45	5.62	4.86	5.44	6.50	3.44	3.12	5.09	0.06	0.00	0.00	2.66	1.78	2.33	2.86	0.00	3.37	2.56	2.70	1.96	0.17	0.00	0.21	4.92	4.68	3.10	5.75	4.76	7.09	4.50	4.06	8.08
Os01g0214001	Hypothetical protein.	0.00	0.00	0.00	0.00	0.00	0.00	0.00	0.00	0.00	0.00	0.00	0.00	0.00	0.00	0.00	0.00	0.00	0.00	0.00	0.00	0.00	0.00	0.00	0.00	0.00	0.00	0.00	0.00	0.00	0.00	0.00	0.00	0.00	0.00	0.00	0.00	0.00	0.00	0.00	0.00	0.00	0.00	0.00	0.00	0.00	0.00	0.00	0.00
Os01g0214200	Esterase, SGNH hydrolase-type, subgroup domain containing protein.	30.86	38.86	41.42	27.18	26.69	24.39	42.52	40.34	50.10	52.18	60.15	58.82	41.01	36.03	38.45	22.91	30.47	27.35	39.92	48.21	55.66	47.15	56.46	56.12	33.77	35.93	38.07	46.81	48.35	52.36	56.50	59.00	67.30	62.09	70.56	74.27	28.55	46.09	36.14	39.16	51.02	42.28	54.53	62.86	62.33	51.55	59.79	60.74
Os01g0214300	Conserved hypothetical protein.	3.48	5.84	5.83	13.55	11.00	12.38	10.27	11.55	8.63	10.15	12.15	11.77	4.68	7.42	7.83	14.93	14.05	14.94	14.06	9.40	12.00	12.05	9.31	11.91	6.53	7.31	7.75	16.27	14.14	10.54	12.38	6.69	7.58	9.01	12.91	11.55	8.06	4.42	5.38	16.12	12.15	10.35	13.99	13.48	12.35	8.51	13.85	14.16
Os01g0214400	Similar to predicted protein.	2.22	5.13	3.00	4.35	6.84	6.08	4.17	5.19	3.41	5.07	6.64	6.76	2.90	4.69	3.73	3.37	4.03	6.44	2.61	4.35	6.08	3.70	5.22	6.17	2.46	3.57	3.02	6.33	5.46	5.43	4.48	4.56	8.66	4.22	6.01	4.50	1.11	1.76	3.55	4.23	7.38	6.74	3.99	7.93	7.88	4.89	6.12	4.77
Os01g0214500	Conserved hypothetical protein.	163.58	166.25	188.51	306.44	497.62	476.83	99.86	211.43	256.21	141.15	173.26	184.11	195.65	140.20	279.90	280.63	430.64	477.48	148.54	197.52	270.29	145.38	206.31	197.57	166.40	242.48	214.24	44.40	75.71	58.89	50.48	63.57	120.41	68.25	62.44	79.01	208.61	176.41	204.31	35.50	60.93	62.79	57.07	85.44	95.72	87.73	144.71	102.50
Os01g0214600	Lipase, GDSL domain containing protein.	26.53	22.14	35.56	31.88	19.78	18.16	43.39	21.77	17.56	71.64	35.54	32.17	37.82	23.20	28.58	26.39	15.56	12.71	29.26	14.58	13.33	41.93	25.91	20.03	36.31	20.08	29.20	78.28	56.18	54.61	78.01	36.51	34.94	68.84	40.38	45.52	19.19	36.53	22.15	79.39	50.70	40.76	79.95	48.91	45.45	58.94	52.02	45.02
Os01g0214800	Lipase, GDSL domain containing protein.	2.58	3.90	2.85	22.37	11.22	7.05	12.29	8.37	8.58	21.22	15.33	12.21	1.39	1.09	2.25	16.56	14.17	16.61	12.45	16.92	11.80	13.98	14.09	10.84	2.05	1.08	2.14	21.51	16.75	11.15	29.33	11.96	17.27	37.19	28.21	24.01	2.25	1.56	3.96	26.80	22.84	23.62	39.77	32.12	28.78	39.07	38.29	28.92
Os01g0214901	Hypothetical protein.	0.00	0.00	0.00	1.29	0.00	0.92	0.19	0.00	0.57	0.00	0.34	0.00	0.00	0.00	0.89	0.00	0.00	0.00	0.00	0.37	0.53	0.00	0.07	1.22	0.00	0.00	0.00	0.00	0.00	0.00	0.00	0.00	0.00	0.00	0.00	0.00	0.00	0.50	0.00	0.76	0.27	0.00	0.00	0.00	0.00	0.00	0.00	0.00
Os01g0215000	Lipase, GDSL domain containing protein.	0.00	0.00	0.16	0.00	0.09	0.00	0.09	0.00	0.00	0.00	0.42	0.00	0.00	0.00	0.00	0.27	0.22	0.00	0.12	0.58	0.00	0.44	0.00	0.09	0.00	0.00	0.00	0.78	0.00	0.50	0.24	0.26	0.74	0.50	1.23	0.87	0.24	0.00	0.00	1.23	0.22	0.00	1.09	1.80	0.37	3.88	1.17	0.16
Os01g0215100	Similar to scpl50 (serine carboxypeptidase-like 50); serine-type carboxypeptidase.	0.00	0.00	0.00	0.00	0.00	1.07	0.00	0.00	0.00	0.00	0.00	0.00	0.20	0.00	0.00	0.00	0.33	0.00	0.00	0.00	0.00	0.27	0.00	0.00	0.00	0.00	0.00	0.00	0.00	0.00	0.54	0.00	0.00	0.41	0.09	0.89	0.00	0.00	0.00	0.00	0.00	0.00	0.00	0.74	0.00	0.29	0.60	0.64
Os01g0215500	Similar to esterase.	0.00	0.00	0.10	0.00	0.41	0.27	0.49	0.11	0.37	0.38	0.31	0.44	0.00	0.10	0.13	0.77	0.09	0.54	0.67	0.53	0.62	0.24	0.17	0.94	0.00	0.00	0.00	0.15	0.29	0.00	0.43	0.60	0.40	1.39	0.47	1.73	0.21	0.20	0.00	0.53	0.32	0.52	2.27	2.22	3.03	2.17	2.17	3.24
Os01g0215700	Esterase, SGNH hydrolase-type domain containing protein.	0.82	0.41	0.63	2.59	1.11	0.31	7.01	5.90	4.75	9.22	10.51	9.02	0.99	0.47	1.07	2.36	2.12	1.29	7.47	3.97	7.12	9.25	8.24	7.32	1.13	1.56	0.97	8.97	7.88	8.78	17.22	10.22	10.47	14.28	16.05	9.92	0.63	1.15	0.61	15.38	12.95	9.01	22.18	13.10	15.31	16.73	15.26	13.86
Os01g0215725	Hypothetical protein.	0.00	0.00	0.00	0.00	0.12	0.00	0.00	0.00	0.17	0.05	0.11	0.00	0.00	0.00	0.00	0.00	0.00	0.00	0.04	0.00	0.00	0.00	0.00	0.00	0.00	0.00	0.00	0.05	0.00	0.00	0.00	0.00	0.00	0.00	0.13	0.00	0.00	0.07	0.00	0.06	0.00	0.00	0.16	0.12	0.07	0.00	0.00	0.00
Os01g0215750	Hypothetical gene.	0.00	0.00	0.00	0.00	0.00	0.00	0.00	0.00	0.00	0.00	0.00	0.00	0.00	0.00	0.00	0.00	0.00	0.00	0.00	0.00	0.00	0.00	0.00	0.00	0.00	0.00	0.00	0.00	0.00	0.00	0.00	0.00	0.00	0.00	0.00	0.00	0.00	0.00	0.00	0.00	0.00	0.00	0.00	0.00	0.00	0.07	0.00	0.00
Os01g0216000	Lipase, GDSL domain containing protein.	0.10	0.37	0.44	0.00	0.21	0.22	0.00	0.47	0.10	0.00	0.00	0.75	0.00	0.29	0.00	0.00	0.32	0.09	0.17	0.12	0.31	0.00	0.23	0.28	0.00	0.00	0.00	0.00	0.00	0.00	6.22	0.00	0.41	63.03	13.35	21.92	0.11	0.00	0.22	0.19	0.91	0.77	37.69	35.40	15.38	159.00	39.99	105.86
Os01g0216150	Hypothetical protein.	0.00	0.00	0.00	0.00	0.00	0.00	0.00	0.00	0.00	0.00	0.00	0.00	0.00	0.00	0.00	0.00	0.00	0.00	0.00	0.00	0.00	0.00	0.00	0.00	0.00	0.00	0.00	0.00	0.00	0.00	0.00	0.00	0.00	0.26	0.00	0.00	0.00	0.00	0.00	0.00	0.00	0.00	0.16	0.08	0.00	0.00	0.19	0.00
Os01g0216300	Lipase, GDSL domain containing protein.	0.00	0.00	0.00	0.00	0.00	0.00	0.00	0.00	0.00	0.00	0.00	0.00	0.00	0.00	0.00	0.00	0.00	0.00	0.00	0.00	0.00	0.00	0.00	0.00	0.00	0.00	0.00	0.00	0.00	0.00	0.00	0.00	0.00	0.00	0.00	0.00	0.00	0.00	0.00	0.00	0.00	0.00	0.00	0.00	0.00	0.00	0.00	0.00
Os01g0216350	Hypothetical protein.	0.00	0.00	0.00	0.00	0.00	0.00	0.00	0.00	0.00	0.00	0.00	0.00	0.00	0.00	0.00	0.00	0.00	0.00	0.00	0.00	0.00	0.00	0.00	0.00	0.00	0.00	0.00	0.00	0.00	0.00	0.00	0.00	0.00	0.00	0.00	0.00	0.00	0.00	0.00	0.00	0.00	0.00	0.00	0.00	0.00	0.00	0.00	0.00
Os01g0216400	Lipase, GDSL domain containing protein.	0.00	0.00	0.00	0.00	0.11	0.00	0.00	0.00	0.00	0.00	0.00	0.00	0.00	0.20	0.00	0.00	0.13	0.00	0.00	0.00	0.00	0.00	0.00	0.00	0.00	0.00	0.00	0.00	0.14	0.00	0.96	0.74	3.21	5.20	1.09	2.47	0.00	0.00	0.00	1.08	1.53	0.64	4.91	1.64	1.73	5.13	4.38	2.15
Os01g0216500	Lipase, GDSL domain containing protein.	0.00	0.00	0.28	0.19	0.00	0.11	0.27	0.00	0.00	0.34	0.51	0.96	0.00	0.00	0.00	0.00	0.19	0.15	0.92	0.00	0.15	0.17	0.50	0.37	0.00	0.11	0.00	0.45	0.36	0.00	2.56	0.72	2.32	5.08	1.31	4.77	0.00	0.00	0.00	2.77	4.16	3.95	7.81	4.08	6.12	7.60	3.53	6.18
Os01g0216600	Hypothetical protein.	0.00	0.00	0.00	0.00	0.00	0.00	0.00	0.00	0.00	0.00	0.00	0.00	0.00	0.00	0.00	0.00	0.43	0.00	0.00	0.00	0.00	0.00	0.00	0.00	0.00	0.00	0.00	0.00	0.00	0.00	0.00	0.00	0.00	0.00	0.00	0.00	0.00	0.00	0.00	0.00	0.00	0.00	0.00	0.00	0.00	0.00	0.00	0.00
Os01g0216900	Lipase, GDSL domain containing protein.	0.00	0.00	0.00	0.00	0.00	0.00	0.00	0.00	0.00	0.00	0.00	0.00	0.00	0.00	0.00	0.00	0.00	0.00	0.00	0.00	0.00	0.00	0.00	0.00	0.00	0.00	0.00	0.00	0.00	0.00	0.00	0.00	0.00	0.43	0.00	0.00	0.00	0.00	0.00	0.20	0.19	0.00	0.17	0.11	0.00	0.88	0.12	1.28
Os01g0216951	Non-protein coding transcript.	0.00	0.00	0.00	0.00	0.00	0.00	0.00	0.00	0.00	0.00	0.00	0.00	0.00	0.00	0.00	0.00	0.00	0.00	0.00	0.00	0.00	0.00	0.00	0.00	0.00	0.00	0.00	0.00	0.00	0.00	0.00	0.00	0.00	0.00	0.00	0.00	0.00	0.00	0.00	0.00	0.00	0.00	0.00	0.00	0.00	0.00	0.00	0.00
Os01g0217000	Protein of unknown function DUF231, plant domain containing protein.	0.29	0.31	0.00	0.37	0.00	0.27	0.96	1.37	0.33	0.96	1.19	0.57	0.16	0.00	0.00	0.00	0.13	0.00	1.23	0.36	0.82	1.40	1.79	0.69	0.00	0.00	0.12	1.30	1.22	1.05	2.69	0.76	0.75	3.43	4.49	4.27	0.00	0.00	0.17	1.72	1.25	2.55	7.90	5.07	8.03	4.95	9.89	11.13
Os01g0217050	Hypothetical protein.	0.00	0.00	0.00	0.00	0.00	0.00	0.00	0.00	0.00	0.00	0.00	0.00	0.14	0.00	0.00	0.00	0.00	0.00	0.00	0.00	0.00	0.00	0.00	0.00	0.00	0.00	0.00	0.00	0.00	0.00	0.00	0.20	0.00	0.25	0.00	0.00	0.00	0.00	0.00	0.00	0.00	0.00	0.13	0.00	0.15	0.00	0.00	0.21
Os01g0217100	Conserved hypothetical protein.	0.00	0.00	0.50	0.46	0.13	0.77	0.63	0.00	0.58	1.08	1.57	1.46	0.34	0.14	0.29	0.00	0.00	0.42	0.50	0.26	0.78	0.43	0.50	1.36	0.00	0.00	0.00	0.00	0.00	0.32	0.43	1.10	1.24	0.44	0.37	3.80	0.16	0.14	0.00	0.22	0.00	0.64	0.88	0.37	0.26	0.83	0.42	1.94
Os01g0217400	Conserved hypothetical protein.	0.00	0.00	0.00	0.00	0.00	0.00	0.18	0.00	0.00	0.00	0.00	0.00	0.00	0.00	0.00	0.00	0.00	0.16	0.00	0.00	0.00	0.00	0.00	0.00	0.00	0.00	0.00	0.00	0.00	0.00	0.00	0.00	0.12	0.00	0.12	0.00	0.00	0.00	0.00	0.00	0.00	0.00	0.00	0.00	0.00	0.00	0.00	0.00
Os01g0217500	ThiJ/PfpI domain containing protein.	1.34	1.52	2.33	15.71	3.22	3.39	18.90	15.77	27.25	46.11	45.06	33.51	2.17	1.51	1.59	8.90	12.24	15.40	22.44	12.43	28.76	31.81	40.06	29.62	1.93	1.54	2.55	31.65	22.56	21.61	35.60	39.89	63.31	48.15	53.39	30.52	2.09	1.43	1.14	20.06	26.64	25.10	42.89	35.00	56.83	18.82	30.46	31.26
Os01g0217800	ThiJ/PfpI domain containing protein.	33.96	36.13	37.99	22.46	21.48	25.36	35.12	31.90	22.32	53.52	49.87	49.67	36.71	33.28	34.13	18.60	18.11	16.48	19.17	27.74	21.26	28.18	40.22	32.83	39.37	33.99	35.42	36.63	35.87	42.83	34.05	30.82	29.71	17.09	18.94	16.60	22.91	29.90	29.56	26.39	27.81	23.77	15.92	25.82	22.91	9.65	17.18	12.23
Os01g0218032	Putative DNA demethylase, Endosperm development	0.39	1.80	1.21	6.29	8.26	8.37	6.87	7.90	5.03	4.89	7.19	8.46	0.45	2.30	1.12	7.63	12.00	16.93	6.51	10.01	8.42	2.49	6.13	8.99	0.36	1.16	1.07	5.87	6.53	7.25	5.20	4.42	5.67	2.57	5.33	4.82	0.45	0.57	1.57	6.75	8.80	6.86	6.62	7.80	8.79	3.62	6.23	4.67
Os01g0218100	Helix-loop-helix DNA-binding domain containing protein.	2.66	4.91	3.01	10.90	10.43	9.31	11.37	11.58	14.37	13.27	15.81	12.01	3.58	1.43	2.42	8.60	12.89	12.58	16.51	15.60	25.83	17.10	17.20	20.86	3.40	2.95	3.19	7.91	10.72	7.25	7.11	7.06	12.19	7.93	6.63	4.88	1.30	2.22	5.10	9.79	8.33	6.69	11.20	8.92	11.22	8.39	7.24	8.24
Os01g0218200	Thioredoxin domain 2 containing protein.	2.10	5.23	3.63	10.89	10.19	11.95	5.53	5.76	4.87	4.49	5.89	4.36	2.21	5.55	5.13	11.92	12.21	10.60	7.28	7.16	6.45	3.44	4.24	5.20	3.19	5.55	4.64	6.03	4.85	6.35	4.36	2.91	3.41	3.55	3.42	3.82	1.15	4.10	5.41	7.69	7.07	4.22	8.38	6.91	5.26	7.06	4.97	6.28
Os01g0218350	Hypothetical protein.	0.00	0.00	0.00	0.00	0.00	0.00	0.00	0.03	0.10	0.00	0.00	0.00	0.00	0.00	0.00	0.28	0.00	0.04	0.00	0.00	0.00	0.00	0.00	0.03	0.00	0.00	0.06	0.00	0.00	0.00	0.00	0.00	0.00	0.00	0.00	0.00	0.00	0.00	0.00	0.00	0.00	0.00	0.00	0.00	0.00	0.00	0.00	0.00
Os01g0218500	Similar to ZCN14 protein.	0.19	0.69	0.68	2.12	2.74	1.23	1.43	1.35	1.55	1.04	1.86	2.27	1.11	0.58	0.45	1.08	2.45	0.96	0.85	0.98	0.49	1.70	1.08	1.05	0.27	0.83	0.74	0.70	0.30	0.83	0.10	0.25	0.00	0.23	0.16	0.64	0.68	0.43	1.30	0.97	0.41	1.82	1.76	0.53	0.43	0.89	1.48	3.46
Os01g0218700	ABC transporter integral membrane type 1 domain containing protein.	1.48	2.30	2.39	6.00	7.86	7.31	8.62	6.11	5.50	7.07	7.84	7.81	1.22	2.59	1.93	6.16	5.76	9.92	10.11	8.18	10.33	5.41	5.19	9.28	2.23	3.75	1.71	6.07	6.83	5.06	5.84	3.10	4.88	2.57	2.53	4.82	2.64	2.05	2.93	5.69	5.19	5.22	3.27	4.77	4.89	3.46	4.72	3.24
Os01g0218800	TRITHORAX-like protein, Regulation of H3K4 methylation, Regulation of plant height and pollen grain development	0.62	2.15	2.17	2.22	4.66	3.83	2.88	3.28	2.68	2.44	4.34	4.14	0.58	2.51	1.24	3.37	4.95	5.61	2.72	3.93	2.93	1.22	3.31	3.83	0.77	1.39	1.48	1.63	3.05	2.56	1.92	2.23	4.40	1.40	1.97	1.46	1.09	0.80	2.47	3.12	2.94	2.21	1.95	2.65	4.14	1.28	2.55	2.90
Os01g0218900	Zinc finger, PHD-type domain containing protein.	20.57	32.49	29.02	14.74	19.32	21.41	20.31	18.86	17.86	17.84	22.67	25.23	25.91	42.28	35.46	13.13	19.38	15.49	12.24	18.72	16.34	13.19	19.45	16.71	25.28	31.13	32.86	18.39	22.90	25.03	12.85	19.70	16.07	7.33	13.36	12.05	15.72	27.88	33.45	16.35	20.79	16.00	6.33	12.54	13.21	5.01	10.58	11.72
Os01g0219000	Conserved hypothetical protein.	12.00	10.19	10.75	32.44	20.50	18.03	24.24	17.55	22.57	14.57	15.13	17.28	13.58	9.81	8.36	23.64	22.91	22.57	29.15	22.18	23.60	26.58	13.96	17.73	10.90	13.35	11.27	17.70	17.18	13.85	13.78	9.48	7.95	15.19	12.96	12.59	22.79	12.06	10.96	15.00	15.56	16.44	20.92	11.06	17.39	18.97	13.65	15.15
Os01g0219100	SFT2-like family protein.	5.12	6.21	5.16	2.71	5.81	4.64	4.43	6.28	6.96	6.57	5.92	7.47	3.95	6.00	3.46	2.81	5.46	6.91	6.83	9.50	4.35	7.68	4.20	8.94	3.29	5.66	3.31	6.16	9.53	5.69	6.62	8.05	8.67	7.29	6.95	7.13	0.00	1.31	3.57	6.70	5.31	7.67	6.44	8.99	10.81	9.23	10.74	8.23
Os01g0219200	F-box protein, Mediation of bouquet formation, Promotion of homolog pairing, synapsis, and crossover formation in meiosis	0.50	0.12	0.00	0.40	0.57	0.38	0.63	0.27	0.69	0.00	0.51	0.37	0.11	0.32	0.00	0.00	0.56	0.94	0.40	0.35	0.40	0.20	0.00	0.42	0.09	0.09	0.44	0.22	0.00	0.61	0.09	0.11	0.00	0.52	0.30	0.00	0.00	0.31	0.00	0.09	0.70	1.09	0.35	0.23	0.00	0.00	0.21	0.00
Os01g0219300	Conserved hypothetical protein.	2.25	6.38	4.25	8.59	6.17	5.46	23.06	13.58	13.27	21.81	23.42	19.93	5.91	4.52	4.42	5.83	10.76	10.53	20.84	25.92	23.62	25.76	30.41	30.08	1.74	2.94	4.44	24.66	14.22	17.64	23.35	19.42	23.29	26.31	26.58	17.03	6.09	2.95	4.37	19.70	22.08	14.36	22.55	26.48	20.72	16.51	20.15	9.52
Os01g0219500	Non-specific lipid transfer protein, Regulation of grain weight and seed germination	0.94	1.39	0.60	0.58	0.42	0.44	0.34	0.60	0.19	0.31	0.21	0.28	0.74	1.13	0.95	0.69	1.09	0.62	0.39	0.50	0.24	0.24	0.11	0.13	0.49	0.46	1.12	0.19	0.14	0.06	0.11	0.19	0.00	0.09	0.05	0.00	0.65	1.36	0.95	0.00	0.24	0.12	0.32	0.08	0.00	0.00	0.00	0.21
Os01g0219600	Similar to Endo-beta-1, 4-glucanase precursor (EC 3.2.1.4).	0.00	0.00	0.00	0.00	0.00	0.00	0.00	0.00	0.00	0.00	0.00	0.00	0.06	0.00	0.00	0.00	0.00	0.00	0.00	0.00	0.00	0.00	0.00	0.00	0.00	0.00	0.00	0.00	0.00	0.00	0.00	0.00	0.00	0.00	0.00	0.00	0.00	0.00	0.00	0.00	0.00	0.00	0.00	0.00	0.00	0.00	0.00	0.00
Os01g0220100	Endo-1, 4-&beta;-glucanase, Glycoside hydrolase family (GHF) 9 protein	0.00	0.00	0.00	0.00	0.00	0.00	0.00	0.00	0.00	0.00	0.00	0.40	0.00	0.18	0.08	0.00	0.00	0.00	0.00	0.00	0.00	0.00	0.00	0.00	0.00	0.00	0.00	0.00	0.00	0.00	0.00	0.00	0.00	0.00	0.26	1.47	0.00	0.00	0.00	0.00	0.00	0.00	0.00	0.41	0.77	0.00	0.55	0.15
Os01g0220150	Hypothetical protein.	0.00	0.00	0.00	0.00	0.00	0.00	0.00	0.00	0.00	0.00	0.00	0.14	0.00	0.00	0.16	0.00	0.00	0.00	0.00	0.00	0.00	0.00	0.00	0.00	0.00	0.20	0.00	0.00	0.00	0.00	0.00	0.00	0.00	0.00	0.00	2.17	0.00	0.00	0.00	0.00	0.00	0.00	0.00	0.00	0.00	0.00	0.00	0.00
Os01g0220200	Similar to Uncharacterized plant-specific domain TIGR01589 family protein.	3.20	6.16	7.27	5.86	12.00	12.71	9.54	12.43	14.02	8.55	12.54	13.76	4.32	6.58	7.69	8.47	11.17	9.25	9.27	13.47	16.65	4.78	9.64	12.94	2.59	8.38	5.22	9.65	12.39	12.57	6.54	9.81	7.77	3.65	9.72	4.75	1.90	4.71	6.88	9.47	12.97	12.54	7.45	8.98	10.32	4.84	7.67	7.21
Os01g0220300	Translation elongation factor EF1B/ribosomal protein S6 domain containing protein.	75.63	65.92	64.60	85.97	107.03	109.31	106.51	123.15	134.73	103.59	137.80	123.80	58.76	69.47	60.68	94.40	93.91	95.48	97.68	133.63	154.02	141.00	149.93	149.45	69.11	76.44	65.00	109.44	115.13	117.19	81.52	106.86	123.39	77.67	104.97	97.06	78.34	71.47	81.12	105.88	126.20	145.95	97.13	104.73	106.44	97.94	91.54	94.18
Os01g0220400	Hypothetical protein.	15.51	11.36	11.87	20.96	10.66	14.97	20.37	16.67	20.79	24.57	26.48	19.80	16.16	11.19	12.58	21.48	14.81	12.76	25.47	17.22	19.40	29.82	19.73	19.12	16.58	12.07	8.24	16.01	18.67	12.81	16.84	14.29	13.43	21.50	13.49	12.39	21.42	11.93	9.46	14.60	13.76	11.83	21.65	11.42	7.79	22.93	15.27	15.13
Os01g0220500	Similar to predicted protein.	0.40	0.00	0.00	1.13	0.00	0.74	2.22	0.78	0.47	0.46	2.44	1.23	0.29	0.00	0.00	1.92	2.66	4.08	0.96	1.15	2.77	1.28	3.00	4.06	0.17	0.32	0.00	1.78	2.85	3.41	2.98	5.58	7.31	7.36	18.03	16.09	0.99	0.00	0.00	4.50	13.47	15.40	18.95	23.11	23.36	16.80	18.40	33.20
Os01g0220700	Similar to predicted protein.	0.00	0.00	0.00	0.00	0.00	0.00	0.00	0.00	0.00	0.00	0.00	0.00	0.00	0.00	0.00	0.00	0.00	0.00	0.00	0.00	0.00	0.00	0.00	0.00	0.00	0.00	0.00	0.00	0.00	0.00	0.00	0.00	0.00	0.00	0.00	0.00	0.00	0.00	0.00	0.00	0.00	0.00	0.00	0.00	0.00	0.00	0.00	0.00
Os01g0220801	Hypothetical protein.	0.00	0.00	0.00	0.00	0.00	0.00	0.00	0.00	0.00	0.00	0.00	0.00	0.00	0.00	0.00	0.00	0.00	0.00	0.00	0.00	0.00	0.00	0.00	0.00	0.00	0.00	0.00	0.00	0.00	0.00	0.00	0.00	0.00	0.00	0.00	0.00	0.00	0.00	0.00	0.00	0.00	0.00	0.00	0.00	0.00	0.00	0.00	0.00
Os01g0220900	Hypothetical conserved gene.	0.00	0.00	0.00	0.00	0.00	0.00	0.00	0.00	0.00	0.00	0.00	0.00	0.00	0.00	0.00	0.00	0.00	0.00	0.00	0.00	0.00	0.00	0.00	0.00	0.00	0.00	0.00	0.00	0.00	0.00	0.00	0.00	0.00	0.00	0.00	0.00	0.00	0.00	0.00	0.00	0.00	0.00	0.00	0.00	0.00	0.00	0.03	0.00
Os01g0221000	Hypothetical protein.	20.76	20.02	13.79	21.72	13.48	16.39	22.92	16.63	12.38	22.57	19.13	23.17	21.19	27.68	25.00	15.55	8.96	17.88	9.91	11.30	8.57	20.56	15.79	14.56	16.78	11.00	15.00	27.55	23.89	20.16	28.22	18.68	17.66	25.17	21.98	12.83	17.29	21.67	28.19	40.12	36.50	21.64	27.03	16.03	19.01	17.53	11.88	20.14
Os01g0221100	Jasmonyl-L-isoleucine synthase, Wound response, Jasmonic acid signalling	3.43	6.00	3.82	5.00	5.31	5.58	5.88	3.21	2.80	5.22	6.14	6.31	4.49	7.56	5.99	5.14	5.54	6.29	3.10	2.67	2.98	2.30	3.77	5.00	3.80	5.59	6.39	8.84	6.59	7.22	8.14	5.27	6.46	2.79	5.02	5.75	1.31	6.22	7.54	9.86	6.90	6.85	7.04	5.97	4.62	2.24	2.15	2.18
Os01g0221300	Conserved hypothetical protein.	4.34	5.59	3.78	9.51	7.55	5.61	12.57	8.68	7.68	12.09	13.53	8.82	6.07	7.02	4.32	7.38	7.62	7.46	10.79	7.50	8.16	8.67	11.42	7.79	4.21	4.13	4.49	10.96	8.57	12.13	8.13	8.92	7.91	3.87	6.92	6.70	2.59	3.08	6.32	10.80	8.18	9.29	6.28	4.64	5.04	2.38	2.00	3.44
Os01g0221400	Conserved hypothetical protein.	1.66	6.34	3.04	15.74	16.98	16.17	3.69	5.90	7.76	1.75	3.68	3.37	7.00	4.68	5.38	10.30	20.15	24.04	4.17	2.48	5.72	1.88	2.12	8.26	4.26	5.03	6.47	2.17	0.36	0.47	2.39	2.35	3.05	5.58	4.59	2.38	3.67	3.92	3.94	2.75	3.69	0.00	3.47	2.88	3.67	2.66	15.19	7.59
Os01g0221500	Protein of unknown function DUF2358 domain containing protein.	12.70	16.32	11.66	12.72	13.15	14.94	9.79	13.53	8.85	13.50	11.07	12.76	13.73	20.55	15.76	12.04	11.32	13.40	15.22	11.23	10.78	10.01	12.70	12.26	15.31	16.91	13.22	8.10	7.49	8.55	7.27	5.25	5.10	3.35	3.98	4.86	11.14	14.08	15.19	6.21	7.18	8.04	3.54	3.94	3.87	3.78	2.94	4.59
Os01g0221600	Aluminum-activated malate transporter, Malate-permeable anion channel, Facilitation of malate efflux from cells	0.00	0.25	0.00	0.00	0.12	0.00	0.00	0.00	0.03	0.00	0.11	0.00	0.00	0.00	0.14	0.00	0.20	0.46	0.10	0.00	0.00	0.00	0.00	0.04	0.00	0.42	0.20	0.00	0.00	0.00	0.00	0.11	0.00	0.22	0.16	0.71	0.00	0.00	0.00	0.00	0.00	0.00	0.00	0.10	0.00	0.00	0.07	1.39
Os01g0221700	Similar to GDT1-like protein 1, chloroplastic.	0.00	0.63	0.00	0.61	0.85	0.34	0.52	1.29	0.23	1.11	0.74	0.00	0.00	0.16	0.92	0.51	1.49	1.32	0.29	1.09	0.54	0.00	0.99	0.36	0.27	1.11	0.43	0.41	0.67	0.83	0.54	0.44	0.41	0.48	0.00	0.95	0.00	0.34	0.00	0.91	0.34	0.46	0.49	0.61	1.79	0.00	0.00	2.32
Os01g0221800	Non-protein coding transcript.	0.00	0.00	0.83	0.15	0.60	0.00	0.00	1.77	0.77	0.68	1.43	2.36	1.06	0.46	0.34	0.73	2.54	1.54	0.00	0.00	2.66	0.67	1.95	2.38	0.22	1.08	1.54	0.31	0.38	0.20	1.17	0.30	0.00	0.31	0.00	1.74	0.00	0.00	0.77	0.84	1.20	1.23	0.52	0.00	1.86	1.50	1.76	3.07
Os01g0221900	Similar to peptidase C45, acyl-coenzyme A/6-aminopenicillanic acid acyl-transferase.	0.00	0.08	0.49	0.21	0.55	0.60	0.14	0.00	0.28	0.31	0.98	0.16	0.15	0.29	0.00	0.46	0.81	0.46	0.14	0.46	0.00	0.25	0.18	0.00	0.10	0.06	0.09	0.12	0.13	0.29	0.06	0.22	0.17	0.00	0.70	0.09	0.00	0.00	0.08	0.09	0.33	0.00	0.39	0.83	0.32	0.45	0.38	0.27
Os01g0222001	Hypothetical conserved gene.	0.17	0.00	0.00	0.15	1.33	1.30	0.30	1.24	0.69	1.00	1.32	2.67	0.00	0.97	0.09	0.08	0.62	1.19	0.62	0.91	1.50	0.18	1.77	0.86	0.14	0.47	0.26	1.62	1.93	1.46	1.61	2.33	2.02	0.63	1.81	0.74	0.00	0.00	0.08	0.67	1.98	4.66	1.54	1.56	0.92	0.18	2.85	2.27
Os01g0222300	Conserved hypothetical protein.	0.00	0.10	0.00	0.22	0.59	0.19	0.33	0.20	0.24	0.33	0.06	0.40	0.00	0.06	0.24	0.14	0.12	0.04	0.25	0.09	0.16	0.24	0.19	0.44	0.00	0.08	0.28	0.33	0.13	0.04	0.50	0.17	0.60	0.38	0.44	1.18	0.00	0.00	0.10	0.43	0.66	0.45	1.49	0.79	0.73	0.12	0.82	0.30
Os01g0222500	Similar to Vacuolar ATP synthase subunit E (EC 3.6.3.14) (V-ATPase E subunit) (Vacuolar proton pump E subunit).	0.54	0.74	1.44	3.98	4.56	3.96	4.82	5.67	8.58	8.04	8.77	8.76	0.53	0.91	0.34	4.26	2.01	5.82	5.07	7.45	5.51	5.66	8.19	8.52	2.30	0.57	1.63	6.21	6.46	5.34	4.81	6.84	5.01	9.14	8.12	9.44	0.75	0.75	1.70	6.10	10.56	9.44	8.15	14.14	13.19	11.32	14.11	14.94
Os01g0222600	Conserved hypothetical protein.	16.59	19.46	11.86	5.84	8.00	9.63	7.09	4.96	8.33	4.66	8.56	5.20	11.24	12.47	15.10	9.09	9.35	7.62	6.47	7.60	10.25	3.92	10.82	9.04	16.30	23.88	10.87	4.32	9.93	5.30	6.18	4.48	6.15	22.33	17.44	20.30	17.23	14.48	16.35	4.84	7.62	4.38	11.10	25.79	25.45	50.38	37.44	66.60
Os01g0222700	Protein of unknown function DUF659 domain containing protein.	1.61	1.87	1.28	6.40	4.42	4.41	4.31	3.80	3.88	3.53	3.41	4.03	0.71	1.70	1.93	3.81	5.28	5.58	3.13	3.95	3.84	2.62	2.97	4.74	0.66	1.17	1.20	4.45	3.66	4.03	3.16	2.46	4.53	2.63	3.24	2.04	0.85	0.78	1.99	4.65	3.75	5.20	3.34	4.10	3.88	2.85	2.92	2.27
Os01g0222800	S-Domain receptor like kinase-67, Partial S-domain containing protein, Response to drought and B. glumae infection in resistant genotypes	0.61	2.14	0.97	0.92	1.86	2.52	1.38	0.91	1.05	0.53	0.92	2.33	1.11	0.65	1.20	0.94	0.81	2.28	0.20	2.40	2.67	1.03	0.95	0.00	0.66	0.56	0.78	1.56	2.53	2.03	0.00	1.50	2.10	0.77	0.88	2.24	0.52	0.36	1.22	0.70	2.37	2.77	0.89	1.15	0.99	2.74	6.23	0.36
Os01g0222900	Curculin-like (mannose-binding) lectin domain containing protein.	0.00	0.00	0.00	0.00	0.42	0.66	0.21	0.00	0.35	0.15	0.04	0.00	0.00	0.00	0.00	0.20	0.75	1.53	0.00	0.72	0.05	0.43	0.01	0.14	0.00	0.00	0.00	0.21	0.04	0.10	0.11	0.58	0.00	0.00	0.22	0.00	0.00	0.00	0.00	0.00	0.45	0.31	0.00	0.80	0.00	0.00	0.78	0.49
Os01g0223000	Lipase, GDSL domain containing protein.	1.19	2.14	1.28	1.52	3.28	3.93	1.78	4.18	2.64	1.86	3.55	4.96	1.38	0.67	1.75	1.35	3.48	3.14	3.16	3.97	4.38	0.91	3.54	3.15	0.72	1.05	1.63	1.47	1.91	2.27	1.82	2.39	1.89	1.72	1.52	3.28	0.50	0.66	1.97	2.01	2.61	2.33	2.75	1.84	3.22	2.62	2.54	2.07
Os01g0223100	Histone deacetylase 707, RPD/HDA1 gene family, Salt stress response, Response to auxin treatment	2.76	0.00	0.00	0.00	0.00	0.00	0.00	0.00	0.00	0.00	0.00	0.00	0.00	0.00	0.00	0.00	0.00	0.00	0.00	0.00	0.00	0.00	0.00	0.00	0.00	0.00	0.00	0.00	0.00	0.00	0.00	0.00	0.00	0.00	0.00	0.00	0.00	0.00	0.00	0.00	0.00	0.00	0.00	0.00	0.00	0.00	0.00	0.00
Os01g0223200	Lipase, GDSL domain containing protein.	0.26	0.67	0.52	0.00	0.43	0.45	2.89	2.22	2.78	3.68	2.19	2.95	0.89	1.21	0.00	0.92	0.49	0.35	4.26	3.39	3.14	4.88	4.55	6.07	0.37	0.39	1.59	5.36	3.97	4.49	6.58	4.01	5.69	13.39	10.34	8.59	0.86	0.31	0.47	8.75	7.87	9.37	16.34	17.45	24.66	29.32	28.06	32.59
Os01g0223300	Protein of unknown function DUF1677, Oryza sativa domain containing protein.	0.00	0.00	0.00	0.00	0.06	0.00	0.05	0.23	0.00	0.00	0.08	0.07	0.28	0.78	0.50	0.95	1.66	1.08	0.55	0.92	1.11	0.77	0.17	0.77	0.17	0.11	0.09	0.00	0.08	0.00	0.05	0.00	0.22	0.09	0.00	0.55	0.16	0.60	0.15	0.91	1.38	1.17	0.86	1.04	0.33	0.23	0.87	0.34
Os01g0223500	Similar to Esterase.	0.88	0.00	0.81	3.55	0.00	0.89	6.33	4.07	8.08	8.91	9.89	7.15	0.00	1.89	1.49	1.86	3.27	1.29	6.78	4.28	5.94	4.43	8.76	8.96	1.08	0.42	2.82	11.76	6.51	7.01	9.62	7.56	14.30	9.15	11.46	9.22	0.61	2.79	1.52	7.46	9.00	7.38	7.86	4.20	4.77	5.37	9.34	9.98
Os01g0223600	Leucine-rich repeat (LRR)-type receptor-like kinase, Regulation of chlorophyll degradation and leaf senescence	2.27	4.23	1.21	24.72	12.46	10.19	19.85	11.05	12.95	14.26	13.39	13.04	2.20	5.22	1.94	22.13	15.83	14.81	23.86	13.11	14.44	24.43	16.33	13.65	2.41	1.87	2.65	18.12	11.23	9.70	22.62	11.46	13.47	23.51	13.75	17.59	2.39	4.08	2.82	31.54	18.28	18.75	38.40	24.72	21.46	24.73	23.99	23.87
Os01g0223700	S-Domain receptor like kinase-68, Partial S-domain containing protein, Response to drought in tolerant rice genotypes	0.17	0.95	0.16	0.85	3.58	3.08	0.60	3.31	2.93	1.10	2.38	2.30	0.11	0.52	1.04	1.58	2.27	4.40	2.48	3.40	1.85	0.37	1.50	2.80	0.27	0.76	1.13	0.62	2.31	1.50	0.59	1.88	1.35	0.92	0.90	2.35	0.38	0.21	0.92	0.40	1.88	1.26	0.15	1.65	1.59	0.65	0.75	1.85
Os01g0223800	S-domain receptor-like kinase-ESG1, Regulation of early crown root development, Drought resistance	0.49	1.28	1.12	0.38	0.86	1.18	0.33	0.66	0.71	0.43	1.31	1.74	0.05	0.19	0.75	0.63	1.11	1.35	0.66	0.85	1.15	0.62	0.48	2.18	0.20	0.56	0.67	0.16	1.18	1.04	0.35	1.07	1.55	0.24	0.93	0.54	0.06	0.16	0.80	0.22	0.97	0.73	0.29	1.00	0.85	0.50	1.35	0.47
Os01g0223900	S-Domain receptor like kinase-47, Response to chilling stress in tolerant genotype, Response to B. glumae	0.19	0.03	0.41	0.32	0.00	0.21	0.00	0.07	0.22	0.12	0.06	0.07	0.16	0.13	0.12	0.22	0.20	0.28	0.21	0.10	0.30	0.95	0.70	0.23	0.00	0.00	0.02	0.25	0.28	0.00	0.66	0.19	0.35	0.81	0.61	0.43	0.11	0.00	0.28	0.61	0.17	0.14	1.14	1.11	0.81	1.00	0.32	1.98
Os01g0224000	S-Domain receptor like kinase-48, Response to drought and chilling in tolerant genotypes	0.86	2.97	0.97	2.21	2.24	1.87	1.05	0.92	1.27	0.88	1.27	0.79	1.56	3.58	2.83	1.98	2.29	2.17	1.66	1.61	1.05	1.13	0.93	0.53	0.65	2.22	1.45	1.79	0.60	0.84	2.07	0.96	1.13	0.58	1.45	1.65	2.66	2.28	2.34	0.92	0.89	1.86	1.56	1.57	2.89	0.66	1.19	1.11
Os01g0224100	Similar to DNA binding protein-like protein.	9.13	15.58	13.29	43.28	29.49	28.09	44.85	38.46	34.25	34.01	31.70	32.01	4.70	11.46	8.52	35.27	33.41	29.20	45.73	40.59	34.18	35.97	39.45	36.73	10.20	10.39	12.80	32.76	26.28	27.17	27.16	22.89	20.63	17.65	12.14	17.12	6.57	8.61	9.63	39.92	26.53	24.42	29.91	20.17	15.14	12.73	18.10	15.82
Os01g0224166	Hypothetical gene.	0.00	0.51	0.35	1.13	2.48	1.81	0.19	0.96	1.28	0.28	0.27	0.00	0.10	0.81	0.00	0.52	1.28	0.94	0.37	1.80	1.47	0.16	1.57	0.18	0.38	0.60	0.07	0.70	1.90	0.84	0.80	1.46	0.87	0.35	0.98	1.73	0.82	0.39	1.70	0.11	0.78	3.20	0.98	1.47	2.57	1.36	3.22	2.29
Os01g0224200	Hypothetical conserved gene.	16.17	16.32	13.03	5.91	11.03	8.85	6.53	5.25	7.70	2.52	3.88	0.86	9.57	23.71	11.96	7.24	5.76	7.87	9.25	6.32	6.07	6.59	6.85	5.03	13.88	18.78	15.60	3.76	4.43	3.40	2.56	2.35	2.85	4.76	3.74	6.35	16.18	19.41	17.19	2.75	0.95	1.75	7.07	4.87	7.66	5.43	2.72	4.18
Os01g0224300	CHCH domain containing protein.	8.08	4.52	6.34	5.08	18.71	5.55	11.65	10.26	18.74	4.81	11.25	9.97	6.38	6.87	5.04	5.50	6.97	10.54	10.26	9.02	11.69	9.86	15.37	13.65	4.76	6.30	8.66	24.41	19.65	16.62	20.14	13.00	13.52	19.22	20.85	23.66	9.48	5.05	6.62	17.15	37.99	32.76	34.58	19.56	15.41	24.99	39.09	22.40
Os01g0224400	Similar to Mitochondrial carrier protein.	9.07	15.89	12.88	18.85	26.03	26.60	21.62	19.09	13.80	17.43	17.24	18.35	10.26	13.75	13.26	18.39	16.93	22.38	20.01	17.93	16.82	12.12	13.17	13.46	9.30	11.97	13.47	16.95	17.26	22.14	9.60	12.53	10.87	5.44	5.93	9.26	6.54	10.64	15.60	16.58	15.00	10.67	7.48	7.88	7.80	3.95	4.97	4.55
Os01g0224500	Conserved hypothetical protein.	26.75	36.47	26.62	36.59	40.42	42.29	43.73	49.08	60.83	30.56	52.00	57.76	23.26	31.00	25.78	42.48	52.96	48.14	41.20	61.77	55.17	51.24	51.63	64.64	31.27	38.62	35.17	31.09	40.59	39.98	30.58	36.40	35.69	26.36	38.87	39.52	24.60	19.35	31.35	26.34	44.02	54.05	35.91	38.08	39.76	42.84	28.99	33.55
Os01g0224700	Flavin monooxygenase-like enzyme, Auxin biosynthesis	0.00	0.00	0.00	0.00	0.00	0.00	0.00	0.00	0.00	0.00	0.00	0.00	0.00	0.00	0.00	0.00	0.00	0.00	0.00	0.00	0.00	0.06	0.00	0.00	0.00	0.00	0.00	0.00	0.00	0.00	0.00	0.00	0.00	0.00	0.00	0.14	0.00	0.00	0.00	0.08	0.00	0.00	0.00	0.00	0.24	0.00	0.00	0.00
Os01g0225000	Mitochondrial carrier protein domain containing protein.	4.45	5.04	5.07	24.40	22.68	22.94	16.21	15.65	15.32	15.20	12.25	12.02	4.49	8.54	2.52	30.00	22.57	19.89	29.38	20.51	18.25	18.38	14.87	9.94	2.60	5.04	4.28	13.65	11.52	11.61	17.06	11.85	11.21	10.64	13.25	6.51	6.55	5.41	6.94	17.20	13.88	11.13	14.89	9.48	7.26	5.62	11.06	12.49
Os01g0225100	Conserved hypothetical protein.	13.34	17.77	15.06	12.72	16.68	19.94	18.24	18.16	14.21	14.14	18.09	18.99	13.08	13.38	15.66	18.78	15.94	18.65	18.03	20.23	17.76	18.07	18.31	19.35	16.18	14.95	13.84	12.87	12.82	14.98	11.11	11.47	13.35	13.27	11.20	10.20	20.39	12.47	17.13	11.99	14.80	14.08	10.47	9.78	14.26	16.95	9.90	11.08
Os01g0225200	Similar to predicted protein.	4.35	6.91	5.33	11.90	9.12	13.77	19.10	12.86	9.62	10.09	11.47	13.62	4.50	5.91	4.29	11.07	13.44	12.31	14.26	15.11	10.22	9.59	10.24	13.64	3.70	7.12	6.36	15.01	11.86	10.83	10.84	8.44	10.30	6.23	10.51	7.84	1.57	4.77	6.55	11.95	10.39	10.59	7.31	8.72	7.04	4.82	5.87	4.70
Os01g0225300	Conserved hypothetical protein.	1.86	3.85	1.53	2.19	3.39	3.38	2.14	3.40	2.23	2.34	3.37	6.19	1.07	4.40	1.95	3.53	2.91	3.73	1.31	3.55	3.08	1.04	2.48	3.08	3.02	2.31	3.09	2.65	2.52	3.14	2.82	1.66	1.67	1.25	2.97	2.72	1.21	2.62	2.81	2.74	2.40	4.01	3.45	1.72	4.17	1.13	2.72	3.05
Os01g0225400	Pyruvate/Phosphoenolpyruvate kinase, catalytic core domain containing protein.	4.91	2.32	2.25	5.20	5.46	6.45	21.49	21.12	16.11	18.36	26.92	26.05	6.02	1.84	3.44	4.32	5.76	4.72	31.82	23.84	16.00	47.27	26.32	22.42	1.55	1.27	2.26	29.18	20.37	26.70	40.06	33.95	33.30	36.92	39.67	43.22	4.10	4.77	0.00	45.91	33.98	44.57	46.82	42.58	32.51	33.65	39.81	32.29
Os01g0225500	Similar to 3-methyl-2-oxobutanoate hydroxymethyltransferase.	0.00	0.00	0.00	0.00	0.00	0.00	0.00	0.09	0.00	0.00	0.00	0.00	0.00	0.00	0.00	0.00	0.00	0.00	0.00	0.00	0.10	0.00	0.00	0.00	0.00	0.11	0.00	0.00	0.00	0.00	0.47	0.00	0.00	3.72	1.34	0.92	0.00	0.00	0.00	0.39	0.00	0.00	4.43	2.88	2.68	2.33	1.09	4.40
Os01g0225550	Hypothetical gene.	287.57	16.45	15.59	66.18	105.29	49.64	12.58	10.37	19.90	7.87	0.22	31.52	27.45	11.52	25.72	34.29	49.41	97.45	27.13	8.92	28.18	17.21	3.21	3.79	16.16	0.95	15.97	38.14	3.02	5.52	4.65	6.60	17.43	1.47	0.35	2.30	4.42	69.14	40.90	1.31	17.11	0.58	0.38	14.60	19.34	47.99	1.79	0.00
Os01g0225600	Atypical 5C LEA (late embryogenesis abundant) protein, Multiple stress tolerance, Hg accumulation	4936.91	3818.05	4163.52	1610.24	1979.13	2598.58	2422.99	2338.07	1959.76	2175.69	2101.60	2290.08	5137.87	3968.41	4548.85	1730.48	1855.24	1404.66	1708.78	2301.14	1715.54	2538.49	2847.12	1676.45	4555.65	3839.16	4320.28	1258.01	1829.11	2174.28	1081.53	1555.07	1184.35	1368.69	994.63	1165.77	6576.59	4380.49	4305.76	1476.09	1107.72	942.14	384.28	781.39	960.71	499.82	529.94	548.67
Os01g0225700	Hypothetical gene.	1.41	1.20	2.12	0.40	1.58	1.06	1.22	0.17	1.26	0.55	0.15	1.87	0.20	0.00	0.24	0.14	0.08	0.86	0.00	0.15	0.28	0.19	0.00	0.44	0.59	0.14	0.95	0.42	1.40	0.46	1.25	0.89	0.41	1.15	0.99	1.52	0.14	0.53	0.00	0.17	0.43	1.57	0.52	0.39	0.44	0.85	0.93	0.39
Os01g0226200	Conserved hypothetical protein.	19.15	22.39	20.77	8.28	5.97	5.99	15.60	6.01	9.75	10.41	7.77	12.02	18.94	16.33	24.85	10.98	6.55	7.81	13.94	11.71	6.42	14.03	10.07	10.25	19.05	17.23	24.77	16.90	14.54	14.04	14.50	10.90	15.46	16.96	9.70	11.35	10.06	21.43	14.91	21.87	13.14	13.13	15.34	11.87	10.26	7.04	7.61	8.86
Os01g0226250	Non-protein coding transcript.	0.00	0.00	0.00	4.53	3.19	2.06	5.21	3.83	6.01	3.39	4.12	6.37	0.00	1.10	1.80	3.06	9.64	4.94	5.80	3.91	4.13	4.66	6.34	4.44	0.56	0.86	2.89	4.16	3.77	2.87	8.57	5.72	4.25	8.77	7.07	8.68	0.00	0.00	0.00	9.07	5.80	6.58	18.22	14.95	14.73	14.55	15.23	16.10
Os01g0226300	Reticulon family protein.	2.47	2.51	1.88	18.95	13.43	11.93	15.05	16.14	16.29	16.20	12.25	13.35	1.96	3.46	4.47	17.43	19.16	16.71	17.91	10.82	16.72	25.81	20.49	23.42	2.77	2.27	5.18	15.11	10.25	9.48	31.85	25.67	18.58	51.68	35.70	39.29	1.63	1.99	3.03	33.53	27.78	30.51	82.07	61.16	61.00	131.15	97.91	117.51
Os01g0226400	ATPase, AAA-type, core domain containing protein.	53.18	93.36	65.34	37.96	39.26	50.71	57.00	54.69	33.12	50.65	60.61	61.01	53.64	99.07	78.65	41.28	36.02	40.24	47.77	49.78	41.71	39.52	42.93	49.94	59.64	82.58	75.19	67.60	50.40	58.01	48.31	45.36	43.40	32.50	49.88	39.65	54.90	45.41	85.65	54.15	49.64	43.16	24.74	34.58	35.92	15.14	24.85	20.30
Os01g0226450	Hypothetical protein.	0.00	0.08	0.00	0.00	0.06	0.16	0.00	0.00	0.00	0.00	0.03	0.03	0.00	0.00	0.15	0.00	0.00	0.07	0.00	0.07	0.00	0.00	0.00	0.00	0.00	0.00	0.00	0.02	0.00	0.03	0.00	0.00	0.00	0.00	0.00	0.00	0.00	0.00	0.00	0.00	0.00	0.00	0.00	0.00	0.08	0.00	0.00	0.00
Os01g0226500	Conserved hypothetical protein.	6.67	13.91	8.14	11.45	19.97	21.13	19.39	27.26	20.26	13.45	26.35	28.85	8.17	13.92	9.91	14.85	20.66	23.95	18.44	31.80	25.50	16.91	23.20	35.94	8.04	16.31	11.77	18.59	19.34	18.77	14.92	18.28	23.97	10.11	21.72	16.38	7.42	6.49	19.19	14.97	24.00	25.07	12.90	15.25	13.09	11.14	15.13	14.53
Os01g0226600	Similar to C4-dicarboxylate transporter/malic acid transport protein.	0.12	0.00	0.00	0.00	0.00	0.00	0.00	0.00	0.10	0.09	0.00	0.00	0.00	0.00	0.00	0.00	0.12	0.52	0.00	0.05	0.00	0.00	0.00	0.00	0.00	0.00	0.00	0.00	0.00	0.05	0.00	0.00	0.00	0.11	0.00	0.17	0.00	0.00	0.00	0.00	0.05	0.00	0.11	0.24	0.00	0.00	0.00	0.00
Os01g0226666	Hypothetical protein.	0.11	0.10	0.00	4.91	1.57	0.67	1.29	0.66	2.03	0.39	2.58	0.92	0.00	0.52	0.29	2.90	3.58	5.21	4.95	1.61	2.77	3.07	1.56	1.34	0.27	0.13	0.00	2.01	0.69	0.53	3.58	1.59	3.42	2.82	1.99	3.37	0.00	0.00	0.15	3.45	3.65	2.51	6.46	3.69	2.02	2.14	3.16	5.67
Os01g0226700	Protein of unknown function DUF623, plant domain containing protein.	0.18	0.00	0.70	1.85	0.17	0.56	0.00	0.00	1.29	1.76	0.64	0.00	0.26	0.00	0.00	0.71	0.10	0.76	1.75	0.00	0.83	1.00	0.09	1.26	0.19	0.00	0.00	0.75	0.31	0.31	1.78	0.33	0.66	2.78	0.78	1.08	0.16	0.00	0.00	1.34	2.12	0.30	2.75	0.95	1.02	1.82	1.15	1.00
Os01g0227100	Chlorophyll b reductase, Leaf senescence	0.63	1.76	1.17	3.52	3.24	5.37	3.67	4.05	2.42	4.32	4.34	3.69	0.95	3.26	2.38	5.35	2.48	3.11	3.25	4.44	3.63	2.16	4.31	5.00	0.71	2.57	1.54	3.11	4.14	2.41	3.08	2.89	3.27	2.60	2.43	2.46	0.37	1.46	1.54	2.86	2.19	3.89	3.95	3.49	5.72	2.34	4.37	2.24
Os01g0227200	Proline-rich extensin-like receptor kinase 1, Response to abscisic acid (ABA), auxin and jasmonic acid (JA) treatment	0.40	0.75	0.15	2.68	5.39	4.53	5.22	6.05	6.11	4.95	7.27	7.42	0.85	0.34	0.72	3.18	3.74	2.56	6.77	6.81	8.68	9.66	6.28	7.63	1.02	0.58	0.63	9.31	6.96	8.38	10.75	6.10	5.73	8.12	7.65	8.27	0.30	0.75	0.26	8.23	11.13	12.48	14.98	13.27	8.38	11.95	7.42	9.72
Os01g0227250	Hypothetical gene.	0.00	0.00	0.00	0.00	0.00	0.00	0.00	0.00	0.00	0.00	0.00	0.00	0.00	0.00	0.00	0.00	0.00	0.00	0.00	0.00	0.05	0.00	0.00	0.00	0.00	0.00	0.00	0.00	0.00	0.00	0.00	0.00	0.00	0.00	0.00	0.00	0.00	0.00	0.00	0.00	0.00	0.00	0.00	0.00	0.00	0.00	0.00	0.00
Os01g0227300	Similar to RAB7D.	17.59	27.40	18.86	62.53	73.18	66.61	56.53	62.92	56.72	40.55	52.61	58.41	15.42	21.86	23.84	54.98	62.44	64.51	61.85	68.43	64.87	51.34	56.73	72.68	17.04	15.57	18.14	59.94	56.42	49.47	45.09	39.95	35.54	29.89	39.80	46.06	6.99	18.21	23.79	68.49	73.54	87.85	58.38	62.95	43.24	45.46	52.43	47.99
Os01g0227350	Hypothetical protein.	2.79	2.23	2.53	4.62	1.69	0.82	17.60	6.26	4.17	7.48	6.02	7.35	2.29	3.67	1.83	2.46	1.25	0.99	9.84	6.30	6.26	14.93	5.74	8.00	1.93	1.75	2.29	15.56	7.64	9.22	5.70	3.51	5.84	5.71	5.74	6.62	1.90	2.23	1.40	14.57	9.19	5.46	3.97	5.01	6.18	1.38	3.47	4.41
Os01g0227400	Similar to Cytochrome P450 71A1 (EC 1.14.-.-) (CYPLXXIA1) (ARP-2).	1.90	0.68	0.87	3.12	2.48	1.25	11.82	3.00	2.93	10.08	4.69	5.23	1.23	0.73	1.33	2.42	1.25	1.30	9.96	6.67	3.67	15.86	7.43	4.29	2.16	0.97	0.42	8.49	5.82	7.30	6.72	2.91	5.49	6.72	2.97	4.95	0.33	1.65	0.69	14.53	7.86	8.79	6.78	7.01	7.86	4.58	2.04	6.94
Os01g0227500	Cytochrome P450 family protein.	0.00	0.00	0.23	0.29	0.26	0.14	0.07	0.20	0.49	0.00	0.19	0.00	0.00	0.00	0.00	0.08	0.48	0.56	0.23	0.19	0.19	0.09	0.08	0.00	0.00	0.00	0.00	0.29	0.12	0.46	0.20	0.28	0.00	0.30	0.13	0.86	0.00	0.00	0.00	0.17	1.09	0.08	0.70	0.22	0.21	0.52	1.95	1.15
Os01g0227700	Cytochrome P450 family protein.	0.00	0.00	0.00	0.07	0.00	0.00	0.09	0.00	0.00	0.00	0.00	0.00	0.00	0.00	0.00	0.00	0.00	0.00	0.14	0.00	0.00	0.00	0.00	0.00	0.00	0.00	0.00	0.00	0.12	0.09	0.38	0.00	0.47	0.34	0.42	0.10	0.00	0.00	0.00	0.50	0.12	0.22	0.44	0.00	0.14	0.08	0.00	0.00
Os01g0227800	Similar to cDNA, clone: J075083L18, full insert sequence.	0.00	0.00	0.00	0.16	0.14	0.08	0.37	0.00	0.25	0.61	0.00	0.00	0.00	0.00	0.00	0.38	0.19	0.24	0.00	0.59	0.19	0.08	0.43	0.44	0.00	0.00	0.00	0.20	0.07	0.32	0.17	0.16	0.48	0.29	0.26	0.40	0.00	0.00	0.00	0.40	0.44	1.27	0.27	0.17	0.21	0.70	0.72	0.18
Os01g0228300	Mpv17/PMP22 family protein.	23.90	15.10	23.21	33.05	40.13	38.26	36.57	45.20	42.58	41.74	44.53	45.76	14.51	19.61	13.70	32.71	40.10	43.42	34.55	43.76	46.54	34.15	34.54	51.18	15.50	14.91	15.96	41.13	50.87	52.37	33.24	47.98	38.10	39.02	34.58	32.55	14.92	14.13	18.57	52.20	44.80	51.71	33.79	44.86	44.19	25.67	25.47	36.74
Os01g0228400	Pentatricopeptide repeat domain containing protein.	5.96	4.15	4.15	21.20	27.36	24.17	14.47	16.93	14.37	10.24	18.30	13.86	4.71	7.53	4.35	34.09	34.96	35.85	23.14	21.80	23.39	15.91	16.62	16.42	3.54	4.36	4.99	14.78	14.25	18.58	11.07	10.21	11.83	11.98	10.90	12.08	9.03	6.35	8.09	20.32	16.88	14.67	16.58	17.23	12.62	14.45	11.28	12.48
Os01g0228450	Hypothetical protein.	0.00	0.00	0.00	0.00	0.00	0.00	0.00	0.00	0.00	0.00	0.00	0.00	0.42	0.00	0.11	0.41	0.06	0.00	0.00	0.00	0.00	0.00	0.00	0.00	0.00	0.00	0.00	0.00	0.00	0.00	0.00	0.00	0.00	0.00	0.00	0.00	0.24	0.00	0.00	0.00	0.00	0.00	0.00	0.00	0.00	0.00	0.00	0.00
Os01g0228500	Harpin-induced 1 domain containing protein.	22.04	18.18	20.30	53.62	55.64	53.66	72.44	60.51	53.44	81.19	64.20	64.03	17.21	17.28	21.67	44.92	42.45	43.14	68.40	55.73	42.09	73.97	56.93	57.91	21.22	20.12	19.32	92.24	73.13	86.56	66.46	52.27	57.77	38.67	61.03	44.10	16.75	21.86	20.18	78.98	75.06	67.02	42.17	52.54	45.17	19.56	41.26	37.17
Os01g0228600	Cytosolic hydroxypyruvate reductase, NADPH-dependent HPR, Photorespiratory metabolism	5.39	6.05	6.43	21.84	16.52	15.73	24.48	20.36	26.44	27.20	26.09	21.55	5.33	7.41	6.83	16.96	16.78	16.94	26.45	21.56	20.79	35.83	25.65	15.78	4.30	5.14	4.42	30.24	23.48	19.65	25.76	16.10	19.62	23.82	20.66	17.82	6.02	5.42	6.73	29.11	25.53	20.74	29.41	22.12	20.90	21.24	21.10	21.08
Os01g0228800	Conserved hypothetical protein.	2.66	8.08	5.52	6.78	5.50	7.02	5.21	4.77	4.38	4.62	6.92	7.07	3.06	9.51	5.76	6.21	7.12	9.53	5.34	8.04	6.02	3.54	5.23	5.50	4.82	6.38	9.25	2.77	3.35	3.22	2.96	4.04	2.07	1.08	3.96	3.34	4.50	4.54	9.09	3.59	3.61	4.41	3.47	4.24	3.75	1.15	1.69	2.94
Os01g0228901	Hypothetical gene.	0.00	0.00	0.00	0.12	0.56	0.23	0.26	0.23	0.08	0.12	0.41	0.24	0.00	0.00	0.00	0.38	0.46	0.33	0.18	0.39	0.12	0.21	0.46	0.31	0.00	0.03	0.04	0.37	0.23	0.12	1.29	1.00	1.17	0.23	1.41	0.54	0.00	0.06	0.04	0.56	0.69	0.16	2.00	1.52	1.60	0.58	0.55	1.40
Os01g0229000	Similar to Transcription factor myb.	0.00	0.16	0.00	0.80	0.06	0.33	0.73	0.85	0.00	1.22	0.60	0.10	0.12	0.00	0.48	0.00	0.00	0.51	0.93	0.04	0.00	0.00	0.34	0.38	0.00	0.00	0.00	0.28	0.24	0.31	0.87	0.83	0.56	1.84	1.27	3.88	0.00	0.06	0.00	0.33	0.40	0.30	2.09	1.37	4.16	3.86	5.02	3.84
Os01g0229100	Similar to Eukaryotic translation initiation factor 3 subunit 6-interacting protein.	11.45	19.68	18.65	38.70	37.03	37.06	43.68	46.14	35.88	30.67	40.28	42.86	12.73	24.74	17.32	33.23	38.91	45.38	33.73	46.25	34.82	28.41	35.75	49.25	11.14	22.74	16.95	46.70	37.45	38.85	38.38	41.90	40.37	19.49	36.97	32.47	8.76	17.27	18.71	41.21	42.27	42.61	38.04	34.49	32.41	23.39	24.81	25.31
Os01g0229200	VHS domain containing protein.	12.38	20.04	16.64	57.20	54.28	50.97	55.36	62.73	47.76	49.33	59.15	64.18	7.06	19.38	15.50	53.60	71.87	80.94	60.72	66.13	53.27	33.02	53.23	75.97	9.90	18.39	21.26	67.74	63.92	65.15	60.47	44.36	57.73	27.91	59.31	51.57	5.99	11.54	17.60	62.15	72.92	80.71	61.64	63.38	56.27	40.74	52.83	41.88
Os01g0229250	Hypothetical gene.	0.00	0.00	0.00	0.00	0.00	0.14	0.10	0.03	0.00	0.00	0.05	0.00	0.00	0.00	0.00	0.04	0.16	0.00	0.07	0.17	0.00	0.00	0.15	0.00	0.00	0.00	0.00	0.13	0.04	0.00	0.00	0.07	0.00	0.00	0.09	0.00	0.00	0.00	0.03	0.02	0.13	0.00	0.05	0.00	0.13	0.00	0.00	0.03
Os01g0229300	EMBRYONIC FLOWER1 (EMF1)-like protein, Transcriptional regulator, Palea development, Regulation of floral organ identity	0.84	1.85	1.25	2.11	2.66	2.60	2.57	2.94	1.50	2.18	2.02	1.87	1.05	3.19	1.70	3.28	3.48	3.72	2.51	2.77	2.56	0.99	1.68	1.70	1.25	1.35	2.30	1.86	1.64	1.69	1.47	1.01	1.07	0.72	1.19	0.69	1.10	1.24	1.41	1.14	1.43	1.85	1.51	1.13	1.29	0.87	0.56	1.63
Os01g0229400	Similar to Rac-like GTP-binding protein 1.	14.52	13.85	14.30	20.07	30.36	32.68	30.22	32.12	39.42	29.26	42.50	31.56	13.43	8.24	13.17	16.90	26.36	18.77	30.32	44.13	41.78	40.82	43.57	39.76	9.13	11.52	13.56	37.97	38.10	40.33	32.53	48.54	37.33	37.56	33.46	37.50	12.99	7.39	13.73	34.50	45.41	34.78	32.62	45.37	41.18	40.59	27.68	41.53
Os01g0229500	Thioesterase superfamily domain containing protein.	6.00	1.97	5.02	4.64	5.67	2.90	7.30	10.29	14.73	6.71	11.55	8.58	4.21	3.03	6.48	5.82	8.20	9.68	7.39	8.85	14.91	6.56	10.21	13.76	4.71	4.98	6.23	15.52	6.56	6.37	19.67	17.62	28.04	18.64	23.32	19.78	3.52	4.08	0.75	11.47	20.31	17.12	17.26	20.68	22.61	16.82	26.32	22.43
Os01g0229600	Conserved hypothetical protein.	2.06	0.86	1.72	3.07	5.58	5.45	2.30	4.34	3.18	2.29	2.91	3.50	1.64	1.30	1.36	3.42	4.39	5.73	2.20	1.94	5.98	1.91	2.70	3.65	0.79	1.45	1.91	3.49	6.37	5.29	1.68	5.57	2.15	2.42	5.70	4.53	2.57	0.40	1.25	3.39	5.84	2.53	1.93	4.61	6.46	0.32	1.57	1.98
Os01g0229700	WD40 repeat domain containing protein.	0.00	0.00	0.15	0.00	0.00	0.00	0.00	0.00	0.00	0.00	0.00	0.00	0.00	0.00	0.00	0.00	0.00	0.00	0.05	0.00	0.00	0.00	0.00	0.00	0.00	0.00	0.27	0.00	0.00	0.04	0.00	0.00	0.00	0.00	0.06	0.17	0.00	0.00	0.00	0.00	0.05	0.00	0.00	0.00	0.00	0.00	0.00	0.00
Os01g0229800	Similar to Vegetative storage protein PNI288.	0.00	0.00	0.00	0.00	0.00	0.00	0.00	0.00	0.00	0.00	0.00	0.00	0.00	0.00	0.00	0.00	0.00	0.00	0.00	0.00	0.00	0.00	0.00	0.00	0.00	0.00	0.00	0.00	0.00	0.00	0.00	0.00	0.00	0.00	0.00	0.00	0.00	0.00	0.00	0.00	0.00	0.00	0.00	0.00	0.00	0.19	0.00	0.00
Os01g0229900	Similar to Ubiquitin-conjugating enzyme family protein, expressed.	1.59	2.53	2.27	0.93	2.31	2.19	1.47	2.17	2.21	1.42	2.66	3.29	1.33	2.21	3.07	1.60	2.09	1.52	1.39	2.06	3.10	0.84	1.63	2.87	1.50	2.04	2.98	2.33	2.72	4.33	2.06	2.17	3.35	0.92	3.37	1.71	1.43	2.18	1.88	1.61	2.35	1.92	1.97	3.08	3.56	1.84	2.88	1.69
Os01g0230200	Atypical basic helix-loop-helix transcription factor	0.00	0.00	0.00	0.36	0.24	0.89	0.28	0.00	0.64	0.33	0.65	0.71	0.00	0.00	0.10	0.57	0.41	0.26	0.82	0.62	1.02	0.51	0.44	0.18	0.00	0.08	0.34	0.53	1.03	0.50	0.13	0.76	0.98	0.45	0.77	0.78	0.00	0.18	0.00	1.09	1.63	1.29	1.43	0.70	0.98	0.42	0.45	0.64
Os01g0230700	Hypothetical conserved gene.	0.00	0.00	0.00	0.00	0.00	0.00	0.00	0.00	0.00	0.00	0.00	0.00	0.01	0.00	0.00	0.00	0.00	0.00	0.00	0.00	0.00	0.00	0.00	0.00	0.00	0.00	0.00	0.00	0.00	0.00	0.00	0.00	0.00	0.00	0.00	0.00	0.00	0.00	0.00	0.03	0.00	0.00	0.00	0.00	0.00	0.00	0.00	0.00
Os01g0230800	Conserved hypothetical protein.	3.50	1.42	2.35	0.86	0.36	0.80	1.09	1.41	1.37	0.82	1.70	0.87	0.91	1.69	1.52	0.63	1.37	0.35	1.17	0.86	1.72	0.32	2.08	1.13	1.61	1.51	1.81	0.19	0.85	1.50	0.75	0.46	3.26	1.43	0.44	1.42	1.77	1.31	0.46	0.77	0.48	0.92	0.50	0.90	0.81	5.64	2.35	2.54
Os01g0231000	Similar to Auxin-responsive protein (Aux/IAA) (Fragment).	21.01	19.93	20.52	33.87	37.99	41.96	79.15	62.79	58.08	86.12	87.27	79.97	23.07	28.87	23.85	45.66	46.47	35.01	67.90	76.92	57.41	80.27	113.47	90.50	24.25	23.76	31.04	98.16	72.87	89.79	110.78	84.80	93.05	105.22	98.63	102.81	11.84	20.48	28.19	109.88	118.68	108.46	150.03	130.02	131.70	160.28	130.78	153.69
Os01g0231500	Similar to Casein kinase I (Fragment).	1.53	3.30	2.93	8.14	8.23	8.85	9.57	11.62	6.52	8.35	12.81	11.91	1.51	4.81	2.13	7.73	8.20	12.47	9.86	9.61	13.69	6.58	10.29	12.29	0.96	2.43	2.71	7.77	7.72	6.69	4.89	4.07	5.51	2.56	3.77	3.39	0.98	1.17	2.37	4.35	7.52	7.48	4.47	5.19	5.67	2.38	4.53	4.27
Os01g0231600	Pleckstrin homology-type domain containing protein.	0.00	0.00	0.00	0.00	0.25	0.00	0.00	0.00	0.00	0.00	0.69	1.94	0.00	1.07	0.00	0.00	0.00	1.67	0.00	0.25	0.32	0.00	0.00	0.00	0.00	0.48	0.29	0.00	0.00	0.00	0.00	0.00	0.00	0.74	0.00	0.00	0.00	0.00	0.00	0.00	0.00	0.00	0.00	0.00	0.00	0.00	1.60	0.00
Os01g0231700	Similar to 60S acidic ribosomal protein P2-B (CaRP2B).	160.12	111.41	109.68	274.73	302.57	268.54	254.81	284.88	320.38	199.31	195.74	187.57	136.26	131.50	123.95	261.72	275.77	311.17	298.73	268.22	276.15	327.34	253.14	257.19	112.91	121.51	106.65	204.31	268.09	218.50	168.57	193.82	159.43	258.12	215.23	219.09	266.07	117.76	115.46	259.51	291.46	273.93	259.02	289.63	238.96	386.01	312.40	294.59
Os01g0231800	Similar to cDNA clone:J033025F17, full insert sequence.	7.50	12.53	9.69	8.72	15.07	12.30	15.43	16.72	14.08	15.82	13.07	8.52	9.52	15.67	14.67	8.99	13.63	13.27	11.69	10.10	12.20	5.53	11.86	14.82	9.38	9.95	9.16	18.83	15.20	11.54	18.39	15.52	17.22	16.53	19.62	20.57	2.52	9.46	9.70	12.32	13.87	16.16	16.02	14.41	21.03	22.00	11.49	17.57
Os01g0231900	K Homology, type 1, subgroup domain containing protein.	6.81	11.67	10.20	9.15	8.47	10.88	11.56	12.91	7.95	8.89	12.19	13.51	6.38	10.89	13.09	9.58	10.83	11.87	6.38	12.11	10.18	8.06	9.69	13.20	9.34	10.49	14.94	16.30	16.06	17.97	15.02	15.37	14.67	9.84	17.28	13.81	7.02	6.23	10.11	10.64	16.27	14.16	10.88	14.37	15.02	10.32	11.57	9.97
Os01g0231950	Hypothetical gene.	0.00	0.00	0.00	0.00	0.00	0.00	0.00	0.31	0.26	0.00	0.00	0.30	0.00	0.00	0.00	0.00	0.00	0.22	0.24	0.00	0.00	0.00	0.00	0.14	0.00	0.00	0.00	0.00	0.00	0.13	0.68	0.19	2.58	0.00	0.00	0.00	0.00	0.00	0.00	0.00	0.00	0.00	0.00	0.00	0.00	0.00	0.00	0.00
Os01g0232000	Major intrinsic protein family protein.	0.00	0.00	0.00	0.00	0.00	0.00	0.42	0.00	0.00	0.79	0.00	0.00	0.54	0.00	0.00	0.00	0.00	0.00	0.00	0.70	0.00	0.15	0.36	0.00	0.00	0.00	0.00	0.00	0.00	0.00	0.00	0.00	0.00	8.55	2.98	0.68	0.00	0.00	0.00	1.33	0.34	0.00	4.09	2.65	2.72	6.56	7.93	11.87
Os01g0232100	Similar to Tonoplast membrane integral protein ZmTIP4-3.	0.00	0.00	0.00	0.00	0.00	0.00	0.00	0.00	0.00	0.00	0.00	0.00	0.00	0.00	0.00	0.00	0.00	0.00	0.00	0.00	1.28	0.00	0.00	0.00	0.00	0.00	0.00	0.00	0.00	0.00	0.00	0.00	0.00	0.55	0.00	0.65	0.00	0.00	0.00	0.00	0.00	0.00	0.00	0.00	0.16	0.00	0.00	0.27
Os01g0232200	WD40 repeat domain containing protein.	0.00	0.00	0.00	0.00	0.00	0.00	0.00	0.00	0.00	0.00	0.00	0.00	0.00	0.00	0.00	0.00	0.00	0.00	0.27	0.07	0.00	0.09	0.10	0.00	0.00	0.00	0.00	0.00	0.00	0.00	0.00	0.00	0.00	0.00	0.00	0.21	0.00	0.00	0.00	0.08	0.04	0.12	0.06	0.17	0.04	0.11	0.21	0.25
Os01g0232300	Similar to TRZ3 (TRNASE Z 3); 3'-tRNA processing endoribonuclease/ catalytic.	1.59	4.28	3.53	6.56	9.14	8.55	6.75	8.32	5.87	4.53	6.43	7.35	1.36	4.85	2.85	8.54	8.77	10.02	5.72	8.90	7.80	2.22	6.02	7.31	1.88	3.10	4.39	9.13	8.53	7.22	6.66	6.36	5.74	3.42	6.02	5.20	1.66	2.56	3.73	7.83	8.81	9.44	6.85	6.83	5.98	4.14	3.84	4.47
Os01g0232400	Similar to VHS1 protein (Fragment).	14.61	31.00	22.97	38.05	29.54	31.21	35.93	27.59	21.58	30.60	26.21	24.08	19.09	32.33	28.49	35.76	27.89	34.11	32.87	24.99	21.64	24.65	27.85	28.37	20.90	28.82	22.31	35.60	24.83	28.78	35.72	26.11	32.13	23.13	27.46	24.64	13.41	25.86	30.97	36.88	27.73	27.32	28.38	25.06	25.35	25.85	22.76	27.32
Os01g0232450	Conserved hypothetical protein.	0.00	0.00	0.00	0.00	0.17	0.08	0.00	0.00	0.00	0.00	0.00	0.00	0.00	0.00	0.00	0.00	0.00	0.00	0.00	0.00	0.00	0.00	0.00	0.00	0.00	0.00	0.00	0.00	0.00	0.00	0.00	0.00	0.00	0.00	0.00	0.00	0.00	0.00	0.00	0.00	0.00	0.00	0.00	0.00	0.00	0.00	0.00	0.00
Os01g0232500	Ubiquitin-conjugating enzyme/RWD-like domain containing protein.	18.82	19.77	22.65	30.47	32.48	32.48	45.33	47.23	40.58	47.30	53.31	56.86	19.43	25.55	23.57	29.67	28.00	28.14	36.39	44.90	37.70	37.90	41.63	51.20	22.69	25.25	25.09	45.79	45.19	43.36	36.82	47.80	45.36	27.61	31.86	28.47	26.71	23.32	22.50	38.14	37.48	33.82	26.68	34.70	29.32	17.18	28.79	18.15
Os01g0232550	Hypothetical conserved gene.	0.03	0.15	0.00	0.00	0.00	0.03	0.00	0.00	0.06	0.42	0.00	0.03	0.00	0.00	0.24	0.00	0.00	0.03	0.00	0.03	0.00	0.00	0.07	0.00	0.00	0.00	0.00	0.00	0.00	0.08	0.00	0.00	0.00	0.00	0.00	0.00	0.00	0.00	0.00	0.08	0.00	0.07	0.00	0.00	0.00	0.00	0.07	0.00
Os01g0232700	Similar to Histidinol dehydrogenase, chloroplast precursor (EC 1.1.1.23) (HDH). Splice isoform 2.	19.85	20.37	18.49	18.56	16.96	16.93	22.95	26.78	20.73	22.92	26.06	26.96	15.91	17.68	15.25	17.46	18.31	22.51	22.54	24.81	23.57	23.97	22.23	28.03	16.44	19.07	17.18	29.76	26.25	25.46	28.82	26.27	26.09	30.66	28.17	25.31	24.20	16.05	22.55	28.18	30.16	29.71	31.14	27.41	27.75	26.81	33.35	32.52
Os01g0232800	Similar to KOB1.	22.52	40.46	43.62	77.67	58.44	57.79	83.73	64.12	59.74	68.97	58.09	56.42	31.07	52.44	49.41	67.23	70.87	76.92	73.79	68.52	53.35	49.46	60.90	64.42	32.23	42.40	43.32	94.66	74.54	73.98	77.08	61.14	67.75	58.21	62.14	58.63	21.53	31.99	50.82	79.84	81.38	84.19	71.90	71.89	64.33	46.20	72.31	71.01
Os01g0233000	DREPP plasma membrane polypeptide family protein.	0.00	0.26	0.84	0.59	1.39	1.57	0.32	1.25	0.60	0.25	0.70	1.81	1.17	0.65	0.50	0.40	0.52	0.91	1.25	0.46	0.39	0.74	0.55	0.70	0.81	0.45	0.00	1.56	1.16	0.57	9.23	1.59	2.97	18.82	8.46	23.99	1.07	0.31	0.00	3.53	2.71	4.73	30.08	18.69	18.67	49.16	62.37	47.64
Os01g0233100	Similar to Cyclin-A1-2.	0.00	0.11	0.10	0.00	0.10	0.08	0.00	0.05	0.00	0.00	0.00	0.52	0.00	0.00	0.00	0.12	0.05	0.14	0.00	0.00	0.00	0.00	0.29	0.16	0.00	0.00	0.00	0.13	0.63	0.00	2.53	4.71	3.60	2.18	3.85	5.05	0.00	0.00	0.06	0.98	1.04	0.63	4.42	4.88	4.27	2.48	3.65	4.81
Os01g0233400	Esa1-associated factor 6 (EAF6) protein (Nipponbare: nonfunctional)	1.05	0.86	0.00	2.29	0.00	1.96	0.00	1.76	0.40	0.58	0.45	1.34	0.70	0.00	0.57	0.00	1.01	0.24	0.93	0.47	0.82	0.00	0.46	1.29	0.30	0.92	0.00	0.39	0.00	0.93	0.34	0.00	0.00	0.33	0.95	0.00	0.37	0.00	0.00	0.90	0.68	0.29	1.11	0.00	0.00	2.51	0.00	0.00
Os01g0233500	Cyclin.	0.00	0.05	0.00	0.00	0.00	0.11	0.00	0.11	0.00	0.00	0.14	0.15	0.00	0.00	0.10	0.00	0.08	0.10	0.00	0.00	0.00	0.00	0.10	0.10	0.07	0.17	0.00	0.15	0.27	0.08	2.88	1.80	3.24	3.02	2.53	5.07	0.00	0.00	0.04	1.21	1.44	0.48	6.38	4.90	5.90	2.98	2.64	2.84
Os01g0233800	AGC protein kinase	0.08	0.00	0.00	0.00	0.00	0.00	0.16	0.00	0.21	0.00	0.00	0.00	0.00	0.05	0.08	0.20	0.08	0.22	0.22	0.39	0.90	0.46	0.35	0.21	0.00	0.46	0.00	0.32	0.57	0.21	0.00	0.16	0.28	0.09	0.05	0.00	0.00	0.41	0.00	0.10	0.43	0.00	0.28	0.00	0.00	0.00	0.18	0.00
Os01g0233850	Hypothetical gene.	0.00	0.03	0.00	0.14	0.66	0.34	0.55	0.16	0.00	0.18	0.00	0.32	0.86	0.00	0.00	0.01	0.00	0.08	0.22	0.05	0.00	0.00	0.00	0.03	0.00	0.00	0.00	0.07	0.00	0.00	0.22	0.00	0.60	0.00	0.00	0.00	0.00	0.00	0.00	0.64	0.00	0.00	0.00	0.00	0.00	0.00	0.01	0.00
Os01g0233900	Similar to cDNA clone:J013003E06, full insert sequence.	7.61	6.93	5.65	13.86	11.27	13.59	11.69	11.55	8.76	11.51	14.43	10.34	8.58	9.29	6.71	10.46	13.40	9.66	9.89	11.85	15.45	9.71	10.93	8.85	6.97	8.30	11.29	6.54	6.40	5.65	7.15	6.25	5.42	5.75	3.23	4.53	7.90	6.84	10.89	4.92	5.89	4.66	5.84	6.54	6.61	6.86	6.32	6.16
Os01g0234001	Hypothetical conserved gene.	0.00	0.00	0.00	0.68	0.39	0.32	0.28	0.00	0.32	0.00	0.60	0.00	0.00	0.00	0.00	0.00	0.00	0.15	0.00	0.00	0.93	0.00	0.63	0.99	0.00	0.00	0.00	0.88	0.46	0.98	0.00	0.00	0.00	0.00	0.00	0.99	0.00	0.00	0.00	0.80	0.60	1.46	0.00	0.00	0.00	0.00	0.00	0.75
Os01g0234100	Transcriptional factor B3 family protein.	0.69	0.97	0.98	1.48	1.30	1.07	2.34	2.76	2.26	2.14	4.54	1.65	0.41	0.56	0.45	1.12	2.62	2.78	2.94	2.81	2.04	2.20	1.99	2.16	0.73	0.54	0.92	2.85	3.03	3.35	1.99	2.03	1.60	0.69	1.68	0.50	0.66	0.62	2.03	2.30	2.67	2.07	1.06	1.62	1.05	0.61	1.70	1.41
Os01g0234200	Similar to DNA topoisomerase 2.	0.00	0.00	0.00	0.00	0.00	0.00	0.00	0.10	0.00	0.00	0.00	0.00	0.00	0.00	0.00	0.00	0.00	0.00	0.00	0.00	0.00	0.00	0.00	0.11	0.00	0.00	0.00	0.00	0.00	0.00	0.00	0.00	0.00	0.00	0.00	0.00	0.00	0.00	0.00	0.00	0.00	0.00	0.14	0.00	0.12	0.00	0.00	0.00
Os01g0234300	Similar to Pectinesterase.	0.00	0.00	0.00	0.00	0.11	0.00	0.00	0.00	0.71	0.00	0.00	0.09	0.00	0.00	0.00	0.14	0.29	0.16	0.09	0.00	0.37	0.84	0.14	0.00	0.00	0.00	0.00	0.00	0.12	0.00	1.06	0.00	0.00	0.00	0.77	0.07	0.00	0.00	0.00	0.10	0.41	0.00	0.70	0.00	0.17	0.00	0.00	0.62
Os01g0234433	Hypothetical protein.	0.00	0.00	0.00	0.00	0.00	0.00	0.04	0.08	0.00	0.00	0.00	0.00	0.00	0.00	0.00	0.00	0.00	0.00	0.00	0.00	0.00	0.12	0.00	0.00	0.00	0.00	0.00	0.07	0.74	0.13	0.00	0.26	0.00	0.34	0.03	0.11	0.00	0.00	0.00	0.15	0.00	0.00	0.00	2.83	1.03	0.71	0.34	0.22
Os01g0234499	Similar to Pectinesterase.	0.00	0.00	0.00	0.00	0.00	0.00	0.05	0.10	0.00	0.00	0.00	0.06	0.00	0.00	0.00	0.00	0.00	0.07	0.06	0.00	0.00	0.12	0.00	0.00	0.00	0.00	0.00	0.08	0.00	0.16	0.90	0.32	0.00	0.43	0.03	0.08	0.00	0.00	0.00	0.19	0.32	0.00	1.18	0.00	1.13	0.88	0.44	0.22
Os01g0234566	Non-protein coding transcript.	0.00	0.00	0.00	0.00	0.00	0.00	0.00	0.00	0.00	0.00	0.00	1.20	0.00	0.67	0.00	0.60	0.00	0.00	0.00	0.00	0.00	0.00	0.00	0.00	0.00	0.00	0.00	0.00	0.00	0.00	0.00	0.00	0.00	0.00	0.00	2.71	0.00	0.00	0.00	0.00	0.00	0.00	0.00	0.00	0.56	0.00	0.00	0.00
Os01g0234700	Harpin-induced 1 domain containing protein.	40.05	30.93	26.94	26.89	18.63	26.08	32.68	25.87	22.37	14.73	17.65	13.84	32.20	42.44	34.49	28.04	18.89	16.49	25.59	21.28	17.66	36.11	15.78	17.33	23.85	23.98	28.59	17.81	18.46	20.18	10.07	7.66	6.99	9.37	9.62	8.33	53.98	45.06	40.00	16.75	13.41	13.46	7.36	6.00	8.17	13.72	8.30	7.26
Os01g0234800	Similar to 25.3 kDa vesicle transport protein.	4.61	4.29	6.22	8.61	11.85	8.80	8.52	9.01	9.95	5.58	7.76	7.75	3.55	3.93	4.72	10.79	7.13	10.23	7.95	10.73	9.20	5.91	6.41	9.21	2.91	2.93	3.55	5.72	12.83	4.23	5.94	7.95	8.26	4.49	6.09	10.17	4.02	4.48	3.81	5.50	7.82	6.22	4.99	7.72	8.00	4.45	8.80	5.50
Os01g0234850	Hypothetical conserved gene.	0.60	1.12	0.21	0.17	0.62	0.19	0.00	0.06	0.35	0.08	0.00	0.50	0.67	0.18	0.11	0.40	0.00	0.52	0.14	0.26	0.00	0.29	0.05	0.20	0.52	0.65	0.04	0.10	0.00	0.00	0.08	0.34	0.24	0.10	0.29	0.41	0.24	0.14	0.33	0.13	0.04	0.03	0.00	0.32	0.20	0.31	0.15	0.34
Os01g0234900	SIAH-type E3 ligase, Plant growth and development	42.10	41.51	36.96	34.74	26.75	25.12	29.37	28.21	26.05	33.04	28.11	33.47	45.89	43.21	45.48	34.43	27.58	25.41	28.82	26.64	25.04	33.53	30.73	32.50	42.86	44.78	34.71	34.63	30.02	30.06	33.78	33.28	31.56	36.13	30.44	25.50	51.54	47.12	46.86	30.79	32.84	30.82	29.05	31.09	30.30	25.19	29.67	27.34
Os01g0235100	Similar to predicted protein.	1.35	1.98	0.33	3.56	5.07	7.31	5.04	7.31	5.75	8.18	7.25	7.97	2.02	1.65	2.61	4.08	5.43	4.75	5.55	6.74	6.39	7.00	7.16	6.84	0.67	1.57	1.36	13.39	14.10	14.54	8.75	13.63	10.76	8.13	15.92	11.47	0.00	0.90	2.40	12.01	14.08	14.99	10.42	17.04	19.95	16.29	12.71	15.84
Os01g0235200	Conserved hypothetical protein.	0.77	1.12	1.54	5.02	6.70	6.25	4.16	4.79	4.34	3.65	5.18	5.72	0.29	0.94	0.59	5.00	7.42	9.88	4.84	4.34	4.86	3.05	4.12	6.11	0.72	1.66	1.90	2.68	1.94	1.72	1.67	2.31	1.65	1.77	2.39	2.41	0.20	0.96	0.00	3.01	2.35	2.26	2.18	1.15	2.65	2.16	2.70	1.62
Os01g0235300	SOUL haem-binding protein domain containing protein.	17.59	21.53	18.49	10.17	6.40	7.76	11.03	12.12	14.53	15.35	17.43	12.93	16.91	21.95	11.48	10.29	9.34	6.82	9.48	10.03	11.16	9.42	12.65	16.37	20.96	19.36	15.58	30.56	23.36	25.40	44.70	37.05	39.57	36.99	35.71	37.15	12.87	15.98	21.66	31.67	27.76	32.12	40.35	31.81	43.72	29.52	37.56	39.91
Os01g0235325	Hypothetical protein.	0.91	2.94	3.02	1.81	2.68	2.66	0.66	1.88	0.67	1.40	1.53	0.82	1.95	2.50	7.45	1.01	4.95	3.76	1.48	2.82	1.70	0.19	1.39	0.20	1.61	1.96	2.32	1.03	0.56	2.61	0.73	0.48	1.84	0.58	1.03	0.23	1.97	1.93	2.36	1.30	0.98	1.08	0.35	0.58	3.16	0.36	1.50	3.00
Os01g0235350	Conserved hypothetical protein.	3.97	11.75	8.96	6.87	5.09	6.72	5.58	4.00	3.22	3.99	3.02	3.73	5.40	15.34	8.52	6.13	9.47	9.82	3.08	7.44	3.92	1.72	3.79	6.07	7.07	11.29	10.56	3.03	2.40	2.62	2.57	2.01	2.31	1.19	3.93	1.76	3.47	8.15	12.96	2.68	3.69	1.87	1.49	2.75	2.16	0.79	2.75	1.93
Os01g0235400	Similar to predicted protein.	7.76	15.36	11.09	56.86	30.35	31.80	48.48	32.55	28.97	40.05	24.75	24.49	8.38	13.66	9.54	61.38	41.56	46.09	60.31	32.18	24.89	39.02	29.51	32.56	9.28	13.13	13.60	37.10	22.81	20.89	33.72	18.66	19.52	27.44	18.06	17.09	11.34	11.15	13.12	45.44	27.71	26.80	34.99	25.55	26.47	34.26	27.10	28.14
Os01g0235500	Conserved hypothetical protein.	0.00	0.00	0.00	0.00	0.48	0.00	0.15	0.00	0.00	0.00	0.00	0.41	0.00	0.00	0.00	0.00	0.00	0.00	0.00	0.33	0.00	0.00	0.00	0.00	0.00	0.27	0.00	0.00	0.00	0.00	0.00	0.00	0.00	0.00	0.00	0.00	0.00	0.00	0.17	0.17	0.49	0.14	0.00	0.00	0.00	0.00	0.00	0.00
Os01g0235632	Hypothetical protein.	9.83	1.60	0.00	5.34	8.02	5.78	0.06	3.12	0.91	3.41	2.12	3.13	3.92	5.10	0.68	8.32	0.00	7.69	3.60	2.13	3.57	10.85	1.03	4.82	4.60	4.60	4.08	0.74	0.68	1.55	6.68	0.00	0.00	3.63	0.00	0.00	28.51	0.00	0.00	5.05	2.23	3.26	3.33	1.11	0.00	0.00	0.00	10.60
Os01g0235700	Basic helix-loop-helix protein, OsMYC2-like protein 2	12.38	41.47	26.98	65.74	42.83	46.60	57.03	40.86	37.12	39.62	43.32	40.12	21.02	44.13	35.27	76.91	56.92	56.53	50.11	45.45	37.90	41.19	41.72	37.69	22.80	31.73	34.46	47.43	33.98	40.92	35.26	33.13	30.54	25.44	30.55	25.30	8.76	33.78	39.78	34.89	33.14	31.48	24.59	26.32	29.29	19.88	21.70	12.19
Os01g0235800	K Homology domain containing protein.	6.29	10.09	9.86	30.49	27.16	24.67	28.88	25.09	25.69	28.66	23.99	23.27	6.57	10.32	7.36	30.70	31.60	33.10	33.20	31.78	29.11	26.92	23.47	30.04	7.28	10.87	8.42	23.97	21.80	22.56	24.18	18.55	15.95	15.94	21.83	18.34	4.64	6.82	9.17	19.78	19.25	19.47	20.14	17.95	17.05	15.68	15.30	15.01
Os01g0235850	Hypothetical protein.	0.00	0.00	0.00	0.00	0.00	0.00	0.00	0.00	0.00	0.00	0.00	0.00	0.00	0.00	0.00	0.00	0.00	0.00	0.00	0.00	0.00	0.00	0.00	0.00	0.00	0.00	0.00	0.00	0.00	0.00	0.00	0.00	0.00	0.00	0.00	0.00	0.00	0.00	0.00	0.00	0.00	0.00	0.00	0.00	0.00	0.00	0.00	0.00
Os01g0235900	Thioredoxin fold domain containing protein.	0.80	4.26	1.83	2.04	1.35	0.53	1.38	0.59	0.00	0.14	0.00	0.51	1.17	2.48	2.30	3.04	0.71	0.57	0.76	0.56	0.25	0.43	0.09	0.19	1.01	4.94	0.80	0.08	0.46	0.00	0.00	0.07	0.07	0.00	1.21	0.22	1.94	2.92	1.37	0.60	0.00	0.13	0.68	0.00	0.08	1.11	0.00	0.61
Os01g0236000	Conserved hypothetical protein.	1.75	1.44	2.45	9.31	8.84	9.83	10.24	6.93	9.49	9.22	9.05	8.85	1.61	2.14	3.07	6.30	6.68	4.95	9.53	10.10	9.93	8.52	8.74	6.53	3.16	1.89	2.51	9.00	8.67	6.41	6.45	6.17	6.41	6.43	6.90	6.21	2.51	2.92	0.55	11.70	10.04	9.87	14.50	11.65	11.27	13.91	14.06	12.52
Os01g0236300	Similar to Auxin response factor 18.	1.22	1.81	2.47	4.02	7.51	6.35	6.64	8.10	5.58	4.79	10.21	8.57	0.76	2.35	1.99	5.31	7.13	10.01	6.46	12.40	9.58	4.18	4.86	13.80	0.92	1.98	2.36	7.37	4.51	5.54	5.48	4.41	6.14	3.41	6.37	4.32	0.94	1.03	2.20	7.34	8.53	8.17	6.30	6.82	6.61	2.96	4.80	3.60
Os01g0236400	Similar to protein ABIL1.	0.56	0.62	1.50	4.59	7.70	4.44	5.84	7.07	5.17	4.57	4.16	4.60	0.51	0.70	2.06	4.31	6.18	5.28	6.78	7.46	8.34	5.39	7.69	5.29	1.00	0.56	1.24	5.05	4.88	5.34	4.41	4.23	3.39	2.70	2.74	4.15	1.44	0.75	2.09	4.02	7.92	7.34	5.24	6.72	7.47	3.64	6.35	7.24
Os01g0236700	Nodule inception (NIN) like protein 3, Regulation of nitrogen use efficiency and grain yield under nitrate-sufficient conditions	0.86	2.48	1.35	16.03	12.68	13.10	11.27	10.65	10.88	8.51	10.54	8.50	1.26	2.11	1.68	15.74	20.51	21.30	12.31	12.96	10.39	6.68	7.98	9.78	1.47	1.29	1.66	12.08	7.10	9.37	11.32	7.05	7.47	5.00	6.04	6.64	0.94	0.79	1.87	12.93	11.25	9.94	10.10	9.57	10.67	7.24	10.10	5.50
Os01g0236800	Beta-amylase 4	14.48	16.77	16.14	11.84	11.21	8.95	11.07	12.34	10.97	12.94	11.71	10.24	13.11	13.12	13.05	11.30	9.36	8.99	14.60	10.54	8.94	17.33	11.23	12.98	12.97	11.16	12.95	11.00	11.55	13.54	12.32	10.46	7.99	9.19	12.97	7.34	16.19	13.26	16.30	14.05	11.13	9.78	10.42	9.05	9.54	6.48	9.87	7.23
Os01g0236900	Hypothetical protein.	0.00	0.00	0.00	0.00	0.00	0.00	0.00	0.00	0.00	0.00	0.00	0.00	0.00	0.00	0.00	0.00	0.00	0.00	0.00	0.00	0.00	0.21	0.00	0.16	0.00	0.00	0.00	0.00	0.00	0.00	0.00	0.00	0.00	0.00	0.00	0.00	0.00	0.00	0.00	0.00	0.00	0.00	0.00	0.00	0.00	0.00	0.00	0.00
Os01g0237000	Uncharacterised protein family UPF0497, trans-membrane plant subgroup domain containing protein.	0.00	0.00	0.00	0.00	0.11	0.00	0.00	0.00	0.00	0.00	0.00	0.33	0.00	0.00	0.00	0.00	0.00	0.10	0.00	0.00	0.00	0.00	0.00	0.00	0.00	0.00	0.19	0.00	0.00	0.00	0.00	0.53	0.00	0.00	0.00	0.00	0.00	0.00	0.00	0.00	0.00	0.00	0.11	0.13	0.00	0.00	0.00	0.89
Os01g0237100	Phosphoglycerate mutase domain containing protein.	0.75	1.00	0.31	0.00	2.06	1.10	0.64	2.84	1.63	1.67	1.47	3.12	0.79	1.06	1.63	1.10	1.11	1.15	0.98	0.81	1.28	0.65	2.58	2.45	0.99	0.67	0.73	1.26	1.06	0.82	2.20	0.92	0.99	0.69	1.05	1.54	0.38	2.38	0.43	1.02	1.04	0.00	0.48	0.80	2.54	0.92	2.32	1.86
Os01g0237200	Conserved hypothetical protein.	0.00	0.00	0.00	0.00	0.00	3.65	0.00	0.00	0.00	0.83	0.00	1.84	0.00	0.00	0.00	0.00	0.00	1.48	0.00	2.25	2.58	0.00	1.41	0.00	0.00	0.00	0.00	0.00	2.83	0.00	0.00	0.00	0.00	0.00	0.00	0.00	0.00	0.00	0.00	0.00	1.98	0.00	0.00	0.00	0.00	0.00	0.00	0.00
Os01g0237366	NAD(P)-binding domain containing protein.	0.00	0.00	0.00	0.00	0.00	0.00	0.00	0.00	0.00	0.00	0.00	0.00	0.00	0.00	0.00	0.00	0.00	0.00	0.00	0.00	0.00	0.00	0.00	0.00	0.00	0.00	0.00	0.00	0.00	0.00	0.00	0.00	0.00	0.00	0.00	0.00	0.00	0.00	0.00	0.00	0.00	0.00	0.00	0.00	0.00	0.00	0.00	0.00
Os01g0237400	Hypothetical conserved gene.	0.00	0.00	0.00	0.00	0.00	0.00	0.00	0.00	0.00	0.00	0.00	0.00	0.00	0.00	0.55	0.00	0.00	0.00	0.00	0.00	0.00	0.00	0.00	0.00	0.00	0.00	0.00	0.49	0.00	0.00	0.00	0.00	0.00	0.00	0.00	0.00	0.00	0.00	0.00	0.00	0.00	0.00	0.00	0.00	0.00	0.10	0.00	0.00
Os01g0237500	NmrA-like family protein.	0.00	0.00	0.00	0.00	0.00	0.00	0.00	0.23	0.50	1.08	0.13	1.05	0.00	0.00	0.00	0.00	0.00	0.00	0.00	0.00	0.00	0.49	0.00	0.00	0.00	0.00	0.00	0.44	0.00	0.00	0.81	1.44	7.54	8.64	6.07	4.81	0.00	0.00	0.00	0.00	0.00	0.00	5.81	1.28	3.70	3.15	5.25	1.53
Os01g0237750	Hypothetical conserved gene.	0.00	0.00	0.00	0.00	0.00	0.00	0.30	0.00	0.00	1.37	0.87	0.42	0.00	0.00	0.00	0.00	0.00	0.00	0.65	0.00	1.38	0.00	0.00	0.62	0.00	0.00	0.00	0.45	0.99	0.00	2.29	0.00	5.41	6.11	3.15	5.11	0.00	0.00	0.00	0.00	0.00	0.00	5.91	0.85	4.38	0.00	5.71	0.00
Os01g0238200	Conserved hypothetical protein.	40.25	43.59	42.80	32.35	42.53	53.97	31.09	34.92	36.20	28.32	44.69	46.81	45.83	42.40	43.90	39.06	40.01	44.83	35.67	42.79	35.86	39.50	39.24	46.60	40.12	55.27	43.71	41.97	71.14	57.86	67.43	104.03	84.02	71.22	79.86	100.32	40.37	45.90	37.22	44.49	63.82	52.89	87.67	103.69	83.99	71.15	102.98	88.49
Os01g0238287	Hypothetical protein.	0.00	0.00	0.00	0.00	0.00	0.00	0.00	0.00	0.00	0.00	0.00	0.00	0.00	0.00	0.00	0.00	0.00	0.00	0.00	0.00	0.00	0.00	0.00	0.00	0.00	0.00	0.00	0.00	0.00	0.00	0.00	0.00	0.00	0.00	0.00	0.00	0.00	0.00	0.00	0.00	0.00	0.00	0.00	0.00	0.00	0.00	0.00	0.00
Os01g0238375	Hypothetical protein.	0.00	0.00	0.00	0.00	0.00	0.00	0.00	0.00	0.00	0.00	0.00	0.00	0.00	0.00	0.00	0.00	0.00	0.00	0.00	0.00	0.00	0.00	0.00	0.00	0.00	0.00	0.00	0.00	0.00	0.00	0.00	0.00	0.00	0.00	0.00	0.00	0.00	0.00	0.00	0.00	0.00	0.00	0.00	0.00	0.00	0.00	0.00	0.00
Os01g0238500	Similar to Branched-chain-amino-acid aminotransferase-like protein 3, chloroplast precursor.	5.75	2.02	7.08	5.61	3.71	3.21	2.72	1.49	2.25	1.73	1.11	1.62	7.87	6.40	5.14	3.48	4.07	3.64	5.37	3.23	1.29	2.10	1.48	1.38	4.21	3.31	3.86	5.53	6.39	7.81	3.03	2.85	3.49	4.67	1.69	5.32	4.63	5.05	4.18	6.10	5.45	5.83	3.40	1.80	2.79	2.01	4.71	3.28
Os01g0238600	Nucleic acid-binding, OB-fold domain containing protein.	72.53	77.56	77.61	147.06	124.72	108.83	143.74	121.57	162.75	160.29	136.82	115.70	70.73	64.07	59.51	131.22	135.78	137.20	146.70	142.19	130.14	182.39	150.82	130.18	73.64	64.66	61.12	124.85	123.27	133.65	91.36	91.66	82.90	112.92	83.19	78.85	77.78	72.73	63.92	136.17	143.48	127.74	113.36	105.27	101.06	110.18	79.31	97.19
Os01g0238700	Oligopeptide transporter OPT superfamily protein.	0.00	0.22	0.17	0.24	0.14	0.00	0.00	0.00	0.21	0.00	0.00	0.00	0.00	0.31	0.00	0.06	0.41	0.79	0.31	0.17	0.27	0.08	0.00	0.00	0.00	0.26	0.00	0.00	0.00	0.00	0.00	0.00	0.00	0.07	0.00	0.00	0.14	0.23	0.09	0.00	0.00	0.00	0.00	0.00	0.00	0.00	0.00	0.00
Os01g0238800	Hypothetical conserved gene.	18.48	15.65	16.44	21.40	38.50	28.86	26.05	49.02	43.91	29.60	25.59	37.89	11.91	18.15	15.37	20.73	35.23	38.48	34.63	41.40	50.01	32.07	44.09	38.52	8.45	10.78	14.81	19.25	35.67	28.47	16.82	25.78	28.88	16.43	26.39	26.36	8.89	7.33	13.17	18.35	39.39	26.03	21.34	46.17	44.80	39.11	39.76	45.50
Os01g0238850	Hypothetical gene.	0.00	0.00	0.00	0.00	1.84	0.00	0.91	2.47	1.67	0.85	1.68	1.57	0.00	1.05	0.00	1.30	0.00	0.00	1.39	2.83	2.24	1.37	0.00	1.22	0.35	0.53	0.00	0.86	1.76	0.00	0.50	0.00	0.00	0.60	1.53	0.00	0.00	0.00	0.00	0.62	0.95	0.00	0.00	0.78	2.20	1.06	0.00	2.76
Os01g0238900	Similar to Protein SOF1.	21.61	30.18	29.77	39.63	35.57	39.83	51.31	47.35	35.08	38.01	43.17	48.85	20.75	35.72	29.63	40.33	44.53	44.52	39.47	50.88	37.30	30.23	36.87	37.73	29.27	33.81	30.32	59.63	48.85	58.80	67.36	81.66	68.23	43.05	62.05	49.96	17.63	20.93	32.88	54.29	53.60	55.30	48.05	57.38	57.24	41.99	36.80	34.47
Os01g0239000	Hypothetical conserved gene.	0.35	0.78	0.84	3.34	3.85	3.66	3.30	3.42	2.25	3.20	3.44	4.42	1.32	1.03	0.73	5.72	6.59	4.15	3.96	3.67	5.03	3.85	4.23	3.41	0.66	0.53	1.70	2.58	2.53	3.78	3.88	1.79	2.85	1.55	3.87	3.23	1.35	0.91	1.60	4.05	4.71	3.92	6.81	3.74	3.96	5.19	3.65	5.67
Os01g0239100	Heat shock protein DnaJ family protein.	22.75	31.45	23.12	18.66	18.71	20.93	24.59	22.22	23.35	15.11	20.39	27.25	22.75	30.44	31.00	24.30	18.63	16.90	21.30	17.26	18.73	14.66	19.84	20.68	20.40	21.60	16.28	29.17	22.86	22.36	21.16	20.19	19.76	15.41	23.60	13.34	23.84	21.22	32.62	23.62	23.12	23.22	18.21	17.24	21.65	14.09	20.52	17.44
Os01g0239150	Hypothetical protein.	0.00	0.11	0.10	0.26	0.01	0.42	0.03	0.01	0.01	0.10	0.04	0.35	0.00	0.19	0.00	0.11	0.01	0.19	0.24	0.11	0.01	0.03	0.09	0.07	0.02	0.15	0.00	0.06	0.00	0.16	0.22	0.00	0.00	0.24	0.15	0.27	0.00	0.23	0.00	0.09	0.01	0.12	0.02	0.10	0.02	0.01	0.03	0.12
Os01g0239200	Triose phosphate/phosphate translocator	0.46	0.35	0.71	0.74	0.87	1.61	2.42	1.25	4.35	2.79	3.28	2.80	0.22	1.11	1.55	1.00	0.92	0.70	2.58	1.94	2.94	1.43	2.77	2.95	0.22	0.79	0.83	1.71	1.07	1.54	4.51	2.42	2.44	10.47	2.43	3.70	0.08	0.39	0.26	2.88	3.57	2.16	12.43	5.52	10.50	20.03	9.32	17.14
Os01g0239300	Conserved hypothetical protein.	0.00	0.00	0.00	0.00	0.00	0.00	0.00	0.00	0.00	0.00	0.00	0.00	0.00	0.00	0.00	0.00	0.00	0.00	0.00	0.00	0.00	0.00	0.00	0.00	0.00	0.00	0.00	0.00	0.00	0.00	0.00	0.00	0.00	0.00	0.00	0.03	0.00	0.00	0.00	0.00	0.00	0.00	0.00	0.00	0.00	0.00	0.00	0.00
Os01g0239700	Similar to Leucine-rich receptor-like protein kinase.	0.95	2.32	1.92	36.61	9.39	10.06	23.81	15.17	14.16	27.58	16.76	17.21	0.92	1.42	1.16	27.91	17.17	17.24	36.90	17.96	21.74	24.24	20.96	23.60	0.44	1.21	1.25	34.47	17.03	22.63	29.73	19.10	24.29	26.12	20.50	20.04	0.94	1.14	1.42	37.35	23.77	27.25	37.53	22.38	19.43	28.85	17.66	16.76
Os01g0240600	Hypothetical conserved gene.	0.00	0.00	0.00	0.00	0.00	0.00	0.00	0.00	0.00	0.00	0.00	0.00	0.00	0.00	0.00	0.00	0.00	0.00	0.00	0.00	0.00	0.00	0.00	0.00	0.00	0.00	0.00	0.00	0.00	0.00	0.00	0.00	0.00	0.00	0.00	0.00	0.00	0.00	0.00	0.00	0.00	0.00	0.00	0.00	0.00	0.00	0.00	0.00
Os01g0240700	Hypothetical conserved gene.	0.00	0.00	0.00	0.00	0.00	0.00	0.00	0.00	0.00	0.00	0.00	0.00	0.00	0.00	0.00	0.00	0.00	0.00	0.00	0.00	0.00	0.00	0.00	0.00	0.00	0.00	0.00	0.00	0.00	0.00	0.00	0.00	0.00	0.00	0.00	0.00	0.00	0.00	0.00	0.00	0.00	0.00	0.00	0.00	0.00	0.00	0.00	0.00
Os01g0240725	Hypothetical protein.	0.00	0.00	0.00	0.00	0.00	0.00	0.00	0.00	0.00	0.00	0.00	0.00	0.00	0.00	0.00	0.00	0.00	0.00	0.00	0.00	0.00	0.00	0.00	0.00	0.00	0.00	0.00	0.00	0.00	0.00	0.00	0.00	0.00	0.00	0.00	0.00	0.00	0.00	0.00	0.00	0.00	0.00	0.00	0.00	0.00	0.00	0.00	0.00
Os01g0241000	Conserved hypothetical protein.	0.53	0.48	0.24	5.08	4.38	2.17	6.52	6.11	8.84	6.05	8.41	8.46	0.82	1.26	0.57	5.52	5.94	3.76	8.60	10.50	11.35	14.06	7.79	12.40	0.48	0.34	0.35	25.48	16.74	15.42	22.04	14.99	23.63	25.78	21.70	18.66	0.54	0.64	1.61	22.19	28.26	20.86	29.16	21.53	11.85	16.14	16.39	17.34
Os01g0241100	Conserved hypothetical protein.	0.61	1.90	1.14	4.46	3.02	2.58	3.56	4.16	4.41	4.42	3.71	1.90	0.47	1.87	2.08	5.41	5.25	4.43	3.69	5.72	4.39	2.52	4.20	4.64	1.52	1.66	1.76	3.16	1.87	2.30	2.58	1.92	1.85	1.40	2.00	2.47	0.23	1.07	1.18	2.60	3.02	3.88	3.05	5.86	3.40	2.85	1.54	1.43
Os01g0241400	CC-type glutaredoxin, Regulation of pre-harvest sprouting	0.25	0.00	1.57	5.46	6.79	6.04	2.50	2.27	3.70	3.21	1.59	1.11	0.68	0.00	0.00	6.25	5.75	5.33	1.55	1.96	2.05	0.95	3.37	2.72	1.46	0.20	0.59	0.45	0.59	1.72	0.27	1.83	0.58	1.00	1.60	3.62	0.61	0.48	0.72	0.18	1.65	0.00	0.67	1.91	3.28	0.86	0.79	0.72
Os01g0242200	Zinc finger, C2H2-type domain containing protein.	0.00	0.00	0.00	0.48	0.08	0.16	0.95	0.21	1.06	1.23	0.86	0.57	0.00	0.00	0.00	0.26	0.17	0.54	0.21	1.27	0.71	0.82	0.50	0.86	0.00	0.00	0.08	0.81	0.46	0.59	0.22	0.40	1.44	1.00	0.69	0.78	0.00	0.00	0.16	0.62	0.90	0.73	1.05	1.51	0.90	1.16	0.78	1.94
Os01g0242300	Optic atrophy 3 family protein.	0.00	0.00	0.39	0.43	0.86	0.45	1.03	0.00	1.39	0.61	0.27	2.22	0.00	0.00	0.00	1.73	1.25	1.13	1.37	2.53	0.95	0.94	2.71	1.41	0.00	0.00	0.00	1.49	0.98	1.41	1.35	1.63	0.78	4.52	3.91	2.94	0.13	0.00	0.00	2.54	3.12	2.69	6.45	3.96	7.33	6.70	7.67	7.31
Os01g0242333	Non-protein coding transcript.	0.00	0.00	0.00	0.00	0.00	0.00	0.00	0.00	0.00	0.00	0.00	0.00	0.00	0.00	0.00	0.00	0.00	0.00	0.00	0.00	0.00	0.00	0.00	0.00	0.00	0.00	0.00	0.00	0.00	0.00	0.00	0.00	0.00	0.00	0.00	0.00	0.00	0.00	0.00	0.00	0.00	0.00	0.00	0.00	0.00	0.00	0.00	0.04
Os01g0242400	Lateral organ boundaries, LOB domain containing protein.	0.00	0.00	0.00	0.00	0.39	0.24	0.00	0.00	0.01	0.00	0.03	0.00	0.00	0.11	1.09	0.38	1.01	1.07	0.10	0.16	0.10	0.00	0.41	0.00	0.00	0.00	0.00	0.00	0.13	0.00	0.00	0.00	0.15	0.00	0.00	0.13	0.14	0.00	0.00	0.00	0.00	0.00	0.11	0.40	0.22	0.00	0.00	0.00
Os01g0242450	Non-protein coding transcript.	0.00	0.00	0.00	0.00	0.00	0.00	0.00	0.00	0.00	0.00	0.00	0.00	0.00	0.00	0.00	0.00	0.00	0.00	0.00	0.00	0.00	0.00	0.00	0.00	0.00	0.00	0.00	0.00	0.00	0.00	0.00	0.00	0.00	0.00	0.00	0.00	0.00	0.00	0.00	0.00	0.00	0.00	0.00	0.00	0.00	0.00	0.00	0.00
Os01g0242500	D-tyrosyl-tRNA(Tyr) deacylase family protein.	5.71	8.92	8.32	8.24	13.50	10.86	7.74	14.66	13.48	10.99	19.06	14.47	5.37	5.71	4.16	8.02	10.11	16.23	8.65	14.77	23.20	9.07	13.21	22.01	4.54	7.32	5.89	13.43	17.92	9.13	10.45	15.37	18.83	9.02	16.77	18.79	6.44	4.91	3.71	13.54	21.67	22.53	20.25	15.53	17.80	25.03	23.70	25.52
Os01g0242600	C2 calcium-dependent membrane targeting domain containing protein.	1.71	3.96	2.70	6.15	4.25	6.41	4.76	3.43	3.25	2.82	5.20	3.74	1.66	3.31	3.50	4.94	5.08	6.64	4.23	5.66	3.54	3.72	3.94	4.06	3.69	2.89	3.01	5.69	4.26	5.56	4.07	2.91	5.04	2.35	3.45	5.81	2.71	1.85	1.65	4.26	4.63	6.17	3.60	4.54	3.73	2.80	5.19	4.21
Os01g0242800	Hypothetical protein.	0.00	0.00	0.00	0.00	0.00	0.00	0.00	0.00	0.00	0.00	0.00	0.00	0.00	0.00	0.00	0.00	0.00	0.33	0.00	0.00	0.00	0.00	0.00	0.00	0.00	0.00	0.00	0.00	0.27	0.00	0.21	0.00	0.00	0.00	0.00	0.00	0.00	0.00	0.00	0.00	0.00	0.00	0.00	0.00	0.12	0.00	0.00	0.00
Os01g0242900	Similar to 60S ribosomal protein L18A.	9.77	18.75	15.10	13.68	24.74	24.10	20.00	21.19	25.48	21.06	24.30	26.24	8.48	22.48	13.79	17.15	16.04	22.89	18.90	18.50	21.97	16.45	25.32	21.50	11.99	17.63	9.90	23.97	32.28	17.74	24.04	32.67	29.35	22.16	34.99	34.05	6.95	14.83	19.96	18.38	39.91	42.86	32.97	38.86	41.31	32.09	24.37	35.45
Os01g0243000	Similar to triacylglycerol lipase.	0.88	0.44	0.88	0.67	0.27	1.35	0.37	0.35	1.74	0.95	0.39	0.48	1.23	0.99	0.53	0.35	0.52	0.33	0.22	0.22	0.78	0.80	0.00	0.63	0.79	1.41	1.02	0.69	0.49	0.20	2.20	1.34	0.94	2.00	2.69	0.72	0.64	0.54	0.15	1.20	1.40	0.78	1.52	0.82	0.97	2.28	0.88	1.99
Os01g0243100	Similar to Kinesin.	0.00	0.09	0.12	0.00	0.80	0.17	0.22	0.35	0.34	0.00	0.21	0.18	0.00	0.00	0.00	0.00	0.26	0.83	0.00	0.00	0.00	0.00	0.09	0.12	0.00	0.16	0.00	0.00	0.13	0.07	0.97	0.49	0.43	0.61	1.80	1.93	0.09	0.00	0.17	0.43	0.41	0.15	3.06	2.65	1.39	1.17	3.68	3.27
Os01g0243200	Similar to integral membrane transporter family protein.	8.55	10.02	8.48	21.08	24.14	25.07	14.91	18.39	16.58	16.39	15.99	14.62	7.33	8.67	10.93	20.92	19.16	26.56	18.43	18.60	19.27	9.89	12.61	13.37	8.48	8.60	13.68	11.00	16.53	11.45	6.55	8.36	12.79	5.44	6.96	7.75	7.39	7.13	13.02	12.41	12.44	11.96	7.50	10.15	12.73	2.48	5.94	6.86
Os01g0243300	Hypothetical protein.	0.00	2.33	0.13	0.31	0.57	2.67	0.57	0.32	0.00	0.00	0.71	0.23	0.44	0.54	0.27	0.53	0.50	2.88	0.00	0.00	0.21	0.00	0.11	0.33	0.08	1.15	1.34	0.37	0.00	0.43	0.00	0.18	0.00	0.00	0.36	0.00	0.76	0.44	3.58	0.00	0.00	0.35	0.10	0.00	0.21	0.05	0.00	0.00
Os01g0243400	bHLH transcription factor, Regulation of grain chalkiness and starch metabolism	5.03	6.66	7.47	19.43	16.10	14.47	18.73	13.77	17.65	14.87	14.81	15.44	6.18	8.29	6.34	28.70	19.33	16.99	25.14	19.61	20.58	27.73	16.28	18.37	7.52	6.68	6.65	27.17	25.18	24.29	18.77	16.84	20.87	24.06	17.14	24.88	6.83	4.10	7.06	31.82	35.39	34.34	36.94	28.51	22.89	27.09	21.03	22.86
Os01g0243450	Non-protein coding transcript.	0.00	0.00	0.00	0.61	0.00	0.00	0.00	0.00	0.00	0.00	0.00	0.00	0.00	0.00	0.00	0.00	0.00	0.00	0.00	0.00	0.00	0.00	0.00	0.00	0.00	0.00	0.00	0.00	0.00	0.00	0.00	0.00	0.00	0.00	0.00	0.00	0.00	0.00	0.00	0.00	0.00	0.00	0.00	0.00	0.00	0.00	0.00	0.00
Os01g0243600	Conserved hypothetical protein.	0.59	1.05	1.02	0.25	1.25	0.00	1.20	0.78	1.47	2.07	2.32	1.78	1.41	0.57	0.82	0.80	0.03	0.86	1.51	2.69	1.92	2.15	4.00	1.77	0.06	0.77	0.72	1.97	1.35	0.43	1.10	2.74	2.69	3.63	1.05	1.79	0.32	1.90	1.00	2.79	2.28	1.16	1.70	1.88	3.14	2.57	1.98	1.64
Os01g0243700	Similar to Beta-1, 3-glucanase-like protein.	0.46	2.45	2.19	22.79	12.58	7.45	9.67	11.61	19.16	7.95	10.85	10.88	1.31	2.31	1.39	17.19	31.71	44.05	13.92	15.07	32.12	25.70	22.76	33.29	0.44	1.20	0.00	19.61	30.64	22.13	38.67	31.49	26.75	36.64	49.83	66.97	4.56	1.15	4.48	43.85	63.63	54.34	65.92	91.09	75.27	93.80	92.10	133.43
Os01g0243800	Hypothetical conserved gene.	0.44	0.10	0.22	0.25	0.52	1.20	0.72	2.80	0.96	1.02	1.90	1.68	0.29	0.23	0.25	0.08	0.48	1.33	0.33	0.70	1.34	0.99	0.27	1.93	0.30	0.00	0.71	0.14	1.57	0.77	2.19	1.22	1.10	0.79	1.15	0.66	0.00	0.00	0.71	0.29	0.93	0.94	0.51	1.55	0.79	0.00	0.63	0.98
Os01g0243901	Hypothetical protein.	0.00	0.00	0.00	0.00	0.00	0.00	0.00	0.00	0.00	0.00	0.00	0.00	0.00	0.00	0.00	0.00	0.00	0.00	0.00	0.15	0.00	0.00	0.00	0.00	0.00	0.00	0.00	0.00	0.00	0.00	0.00	0.00	0.00	0.00	0.00	0.00	0.00	0.00	0.00	0.00	0.00	0.00	0.00	0.00	0.00	0.00	0.00	0.00
Os01g0244000	Domain of unknown function DUF1618 domain containing protein.	0.00	0.00	0.00	0.00	0.00	0.00	0.00	0.00	0.00	0.00	0.00	0.00	0.00	0.00	0.00	0.00	0.00	0.00	0.00	0.09	0.00	0.00	0.00	0.00	0.00	0.00	0.00	0.00	0.00	0.06	0.00	0.00	0.00	0.00	0.00	0.00	0.00	0.00	0.00	0.00	0.00	0.00	0.00	0.00	0.00	0.00	0.00	0.00
Os01g0244150	Similar to J075123K08, full insert sequence.	0.00	0.00	0.00	0.00	0.00	0.00	0.00	0.00	0.00	0.00	0.00	0.00	0.00	0.00	0.00	0.00	0.00	0.00	0.00	0.00	0.00	0.00	0.00	0.00	0.00	0.00	0.00	0.00	0.00	0.00	0.00	0.00	0.00	0.00	0.00	0.00	0.00	0.00	0.00	0.00	0.00	0.00	0.00	0.00	0.00	0.00	0.00	0.00
Os01g0244400	Protein of unknown function DUF1618 domain containing protein.	0.00	0.00	0.00	0.00	0.20	0.00	0.00	0.00	0.00	0.00	0.00	0.00	0.00	0.00	0.00	0.00	0.00	0.00	0.00	0.00	0.00	0.00	0.00	0.00	0.00	0.00	0.03	0.00	0.00	0.00	0.00	0.00	0.00	0.00	0.00	0.56	0.00	0.00	0.23	0.00	0.00	0.00	0.00	0.00	0.08	0.00	0.00	0.11
Os01g0244966	Non-protein coding transcript.	0.00	0.00	0.00	0.00	0.00	0.00	0.00	0.00	0.00	0.00	0.00	0.00	0.00	0.00	0.00	0.00	0.00	0.00	0.00	0.00	0.00	0.00	0.00	0.00	0.00	0.00	0.00	0.00	0.00	0.00	0.00	0.00	0.00	0.00	0.00	0.00	0.00	0.00	0.00	0.00	0.00	0.00	0.00	0.00	0.00	0.00	0.00	0.00
Os01g0245000	Conserved hypothetical protein.	0.00	0.00	0.00	0.00	0.00	0.00	0.00	0.00	0.00	0.00	0.00	0.00	0.00	0.00	0.00	0.00	0.00	0.00	0.00	0.00	0.00	0.00	0.00	0.00	0.00	0.00	0.00	0.00	0.00	0.00	0.00	0.00	0.00	0.00	0.00	0.00	0.00	0.00	0.00	0.00	0.00	0.00	0.00	0.00	0.00	0.00	0.00	0.00
Os01g0245532	Similar to J075123K08, full insert sequence.	0.00	0.00	0.00	0.00	0.00	0.00	0.00	0.00	0.00	0.00	0.00	0.00	0.00	0.00	0.00	0.00	0.00	0.00	0.00	0.00	0.00	0.00	0.00	0.00	0.00	0.00	0.00	0.00	0.00	0.00	0.00	0.00	0.00	0.00	0.00	0.00	0.00	0.00	0.00	0.00	0.00	0.00	0.00	0.00	0.00	0.00	0.00	0.00
Os01g0245600	Conserved hypothetical protein.	0.00	0.00	0.00	0.00	0.00	0.00	0.00	0.00	0.00	0.00	0.00	0.00	0.00	0.00	0.00	0.00	0.00	0.00	0.00	0.00	0.00	0.00	0.00	0.00	0.00	0.00	0.00	0.00	0.00	0.00	0.00	0.00	0.00	0.18	0.00	0.00	0.00	0.00	0.00	0.00	0.00	0.00	0.00	0.00	0.00	0.00	0.00	0.00
Os01g0245700	Domain of unknown function DUF1618 domain containing protein.	0.19	0.48	0.47	0.00	0.00	0.05	0.00	0.00	0.00	0.00	0.00	0.00	0.42	0.00	0.17	0.11	0.00	0.00	0.00	0.00	0.00	0.06	0.00	0.00	0.08	0.09	0.00	0.00	0.00	0.30	0.00	0.16	0.00	0.00	0.00	0.00	0.00	0.27	0.00	0.00	0.00	0.00	0.00	0.00	0.00	0.00	0.00	0.00
Os01g0245901	Domain of unknown function DUF1618 domain containing protein.	0.00	0.00	0.15	0.00	0.00	0.05	0.00	0.00	0.00	0.00	0.00	0.00	0.06	0.00	0.09	0.00	0.00	0.00	0.09	0.00	0.00	0.06	0.00	0.00	0.00	0.00	0.00	0.00	0.00	0.00	0.00	0.00	0.00	0.00	0.00	0.00	0.00	0.08	0.00	0.00	0.00	0.00	0.00	0.00	0.00	0.00	0.00	0.00
Os01g0246100	Zinc finger, RING/FYVE/PHD-type domain containing protein.	0.92	3.72	1.67	4.68	6.75	5.89	5.18	4.01	4.30	4.23	6.20	5.83	1.15	3.42	2.36	6.08	8.27	10.62	5.75	6.59	6.08	3.47	4.67	6.30	0.98	3.08	2.84	6.21	3.59	5.80	4.28	4.72	4.47	1.90	4.53	3.66	0.95	1.50	3.39	4.21	5.98	5.61	3.84	4.35	3.86	2.13	2.67	2.47
Os01g0246200	Similar to TCP-domain protein.	0.00	0.00	0.00	0.00	0.00	0.00	0.00	0.00	0.00	0.00	0.00	0.00	0.00	0.00	0.00	0.00	0.00	0.00	0.00	0.00	0.00	0.00	0.00	0.00	0.00	0.00	0.00	0.00	0.00	0.00	0.00	0.00	0.00	0.00	0.00	0.00	0.00	0.00	0.00	0.00	0.00	0.58	0.00	0.00	0.00	0.00	0.00	0.00
Os01g0246400	Similar to Low molecular mass early light-inducible protein HV90, chloroplast precursor (ELIP).	8.05	6.37	3.91	59.42	32.10	38.23	31.19	30.81	41.75	17.44	31.65	14.74	10.60	7.47	9.60	57.12	70.20	48.70	37.02	28.00	33.65	22.04	16.09	17.31	1.95	4.28	8.99	64.45	61.10	60.79	65.13	46.95	51.30	82.92	74.93	105.02	15.28	8.38	5.33	72.00	75.36	68.18	205.38	189.50	163.50	117.96	89.11	112.06
Os01g0246500	Similar to Minus dominance protein.	5.75	6.71	5.79	9.00	10.32	7.90	8.49	5.20	6.62	6.72	8.08	6.68	5.80	4.98	5.05	7.71	9.29	10.32	12.03	10.52	8.61	9.11	7.08	8.49	7.51	4.83	7.67	7.50	6.45	6.07	7.34	8.26	6.63	6.95	7.17	8.47	7.86	8.34	4.88	4.69	6.85	9.33	8.38	9.53	11.95	9.17	6.08	6.24
Os01g0246601	Protein of unknown function DUF296 domain containing protein.	0.00	0.06	0.15	2.24	0.16	0.17	0.27	0.00	0.70	1.10	0.20	0.24	0.00	0.00	0.00	0.44	2.24	0.39	1.02	0.25	1.21	0.67	0.31	0.48	0.16	0.00	0.87	0.41	0.49	0.57	0.08	0.00	0.00	0.00	0.00	0.00	0.27	0.48	0.00	0.00	0.20	0.00	0.00	0.00	0.00	0.71	0.00	0.19
Os01g0246700	Similar to WRKY transcription factor 1.	11.28	13.11	19.09	37.86	22.39	24.65	14.73	12.46	18.37	16.06	18.12	11.14	15.25	12.04	15.29	47.62	55.47	51.57	18.84	23.14	22.10	11.03	13.58	22.96	18.98	17.93	22.84	12.81	6.39	6.72	7.20	4.56	6.38	4.82	4.60	4.12	8.46	17.54	14.02	7.67	6.21	7.92	7.05	6.93	9.04	5.20	7.03	6.54
Os01g0247500	Protein kinase, core domain containing protein.	0.82	1.17	1.13	5.23	3.67	4.34	3.35	2.37	1.69	1.48	3.18	2.02	0.31	1.07	0.41	3.23	4.03	3.05	3.27	4.05	2.83	3.11	2.57	3.05	0.64	0.44	0.69	3.83	2.65	2.45	1.39	1.79	1.39	1.24	2.71	1.38	0.83	0.82	0.99	3.78	3.51	2.88	1.50	2.06	2.50	1.18	0.96	0.95
Os01g0247550	Hypothetical protein.	0.00	0.00	0.00	0.00	0.00	0.00	0.00	0.00	0.00	0.00	0.00	0.00	0.00	0.00	0.00	0.00	0.00	0.00	0.00	0.00	0.00	0.00	0.00	0.00	0.00	0.00	0.00	0.00	0.00	0.00	0.00	0.00	0.00	0.00	0.00	0.00	0.00	0.00	0.00	0.00	0.00	0.00	0.00	0.00	0.00	0.00	0.00	0.00
Os01g0247600	Conserved hypothetical protein.	4.03	5.49	4.16	3.80	5.87	6.38	3.29	6.85	6.22	3.55	4.03	7.77	3.91	5.29	5.35	5.24	5.01	5.06	3.65	4.14	5.15	3.44	4.55	10.52	4.95	4.02	6.24	2.34	4.01	5.80	2.98	8.01	4.29	4.66	4.65	4.91	5.05	3.90	0.78	3.45	3.02	4.14	2.78	4.36	6.78	4.25	11.54	8.09
Os01g0247700	Similar to inner membrane transport protein.	0.00	0.03	0.00	0.00	0.00	0.25	0.04	0.00	0.00	0.00	0.00	0.39	0.00	0.00	0.02	0.06	0.00	0.00	0.00	0.00	0.00	0.07	0.05	0.00	0.00	0.05	0.00	0.00	0.00	0.00	0.16	0.00	0.00	0.00	0.20	0.22	0.00	0.00	0.00	0.00	0.05	0.00	0.06	0.20	0.20	0.00	0.00	0.08
Os01g0247900	AWPM-19-like family protein.	0.00	0.00	0.00	0.16	0.00	0.00	0.00	0.38	0.00	0.00	0.00	0.00	0.00	0.00	0.00	0.00	0.00	0.00	0.00	0.00	0.00	0.46	0.45	0.28	0.00	0.00	0.00	0.00	0.16	0.00	1.43	0.00	0.00	4.87	1.82	3.08	0.00	0.00	0.00	1.75	0.00	0.00	2.77	3.53	1.18	4.34	5.62	4.69
Os01g0248000	Stigma-specific protein Stig1 family protein.	0.10	0.00	0.00	0.00	0.56	0.00	0.00	0.00	0.00	0.00	0.00	0.00	0.00	0.00	0.00	0.00	0.00	0.17	0.00	0.00	0.31	0.16	0.00	1.23	0.00	0.00	0.00	0.10	0.00	0.00	0.78	0.53	0.91	2.25	0.74	7.19	0.00	0.00	0.00	1.06	0.77	2.24	3.41	4.20	4.49	2.85	5.90	10.33
Os01g0248300	Similar to Pathogen-related protein.	0.00	0.00	0.00	2.05	1.42	0.00	0.00	0.26	0.00	0.27	0.00	0.00	0.00	0.00	0.00	0.45	2.15	2.76	0.00	0.00	1.75	0.00	0.00	0.00	0.00	0.00	0.00	0.00	0.00	0.00	0.00	0.00	0.20	1.22	0.40	0.00	0.00	0.00	0.00	0.42	0.62	0.87	0.77	0.00	4.33	4.43	1.76	2.07
Os01g0248350	Hypothetical protein.	0.00	0.00	0.00	0.00	0.00	0.00	0.00	0.00	0.00	0.00	0.00	0.00	0.00	0.00	0.00	0.00	0.00	0.00	0.00	0.00	0.00	0.00	0.00	0.00	0.00	0.00	0.00	0.00	0.00	0.00	0.00	0.00	0.00	0.00	0.00	0.00	0.00	0.00	0.00	0.00	0.00	0.00	0.00	0.00	0.00	0.00	0.00	0.00
Os01g0248400	Similar to Isocitrate dehydrogenase (Fragment).	3.86	4.41	4.36	8.12	8.71	10.93	9.87	15.32	9.13	16.34	15.96	15.53	2.89	3.58	6.43	6.65	10.41	13.28	9.57	11.68	12.53	9.05	15.76	18.91	3.89	4.32	3.78	17.13	13.96	17.13	19.81	14.64	18.54	7.98	15.23	14.08	1.59	2.58	4.69	14.57	20.11	21.43	11.69	21.19	20.45	8.47	15.71	14.45
Os01g0248450	Non-protein coding transcript.	0.00	0.08	0.05	0.00	0.19	0.19	0.15	0.14	0.09	0.13	0.00	0.00	0.00	0.00	0.04	0.00	0.00	0.33	0.06	0.00	0.09	0.00	0.00	0.00	0.00	0.00	0.00	0.03	0.16	0.14	0.00	0.00	0.00	0.00	0.00	0.00	0.00	0.00	0.00	0.00	0.13	0.08	0.00	0.08	0.13	0.00	0.00	0.21
Os01g0248500	Similar to Pathogen-related protein.	4.72	6.28	6.72	14.05	11.79	5.52	7.36	4.88	15.92	11.43	11.67	7.61	5.98	2.15	5.03	11.59	9.51	8.86	10.85	15.25	19.43	6.77	10.31	11.66	5.07	5.48	7.17	8.68	9.30	5.24	2.83	3.63	4.80	2.46	2.55	5.74	2.20	6.12	3.88	6.63	6.69	9.73	3.86	3.08	4.95	2.55	3.82	2.99
Os01g0248600	GINS complex, Psf2 component family protein.	13.96	21.25	16.04	16.62	25.51	28.55	26.40	33.05	28.82	20.46	33.36	39.88	14.60	20.62	20.64	17.50	20.95	26.15	22.11	26.02	36.88	16.31	26.56	30.78	15.34	18.84	20.94	28.99	34.05	33.00	29.25	45.24	35.22	25.02	34.33	32.25	10.87	13.98	23.22	24.29	33.12	35.13	22.92	31.69	25.86	22.20	32.33	21.31
Os01g0248701	Geranyl diphosphate (GPP) synthase	0.00	0.00	0.00	2.05	1.46	0.55	1.31	0.00	0.45	0.45	1.41	0.00	0.00	0.14	0.00	2.30	2.60	2.16	0.17	0.14	0.83	0.52	0.59	0.14	0.06	0.00	0.00	0.58	0.12	0.21	0.00	0.11	0.87	0.35	0.00	1.05	0.00	0.00	0.00	1.06	1.14	0.00	0.23	1.01	0.66	0.21	1.05	0.00
Os01g0248800	Conserved hypothetical protein.	0.00	0.00	0.00	0.00	0.00	0.00	0.00	0.00	0.00	0.00	0.00	0.00	0.00	0.00	0.00	0.00	0.00	0.00	0.00	0.00	0.76	0.00	0.00	0.00	0.00	0.00	0.31	0.00	0.00	0.00	0.00	0.00	0.00	0.00	0.39	0.00	0.00	0.00	0.00	0.00	0.20	0.00	0.00	0.25	0.24	0.55	0.00	0.00
Os01g0248850	Hypothetical gene.	0.00	0.00	0.00	0.00	0.00	0.00	0.00	0.00	0.00	0.00	0.00	0.00	0.00	0.00	0.00	0.00	0.00	0.00	0.12	0.00	0.00	0.00	0.00	0.00	0.00	0.00	0.00	0.00	0.00	0.00	0.00	0.00	0.00	0.37	0.00	0.00	0.00	0.00	0.00	0.00	0.00	0.00	0.25	0.24	0.00	1.35	0.90	0.00
Os01g0248900	Alpha-expansin, Mediation of the cell extension and growth, Root system architecture	0.00	0.23	0.00	0.00	0.00	0.17	0.00	0.00	0.39	0.00	0.00	0.00	0.00	0.00	0.00	0.59	0.00	0.00	0.00	0.00	0.00	0.87	0.00	0.00	0.00	0.32	0.00	0.39	0.26	0.00	8.46	1.24	2.39	5.26	3.05	4.84	0.00	0.00	0.00	3.44	3.98	1.48	19.23	8.15	5.79	8.79	15.77	4.22
Os01g0249050	Hypothetical protein.	0.00	0.00	0.00	0.00	0.00	0.00	0.00	0.00	0.00	0.00	0.00	0.00	0.00	0.00	0.00	0.00	0.00	0.00	0.00	0.00	0.00	0.00	0.00	0.00	0.00	0.00	0.00	0.00	0.00	0.18	0.00	0.00	0.00	0.24	0.00	0.00	0.00	0.00	0.00	0.00	0.00	0.00	0.00	0.00	0.16	3.72	1.45	0.00
Os01g0249100	Similar to Expansin-A9.	0.00	0.00	0.00	0.00	0.00	0.00	0.00	0.00	0.00	0.00	0.00	0.00	0.00	0.00	0.00	0.00	0.00	0.00	0.00	0.00	0.00	0.00	0.00	0.00	0.00	0.00	0.00	0.00	0.00	0.00	0.00	0.00	0.00	0.00	0.00	0.00	0.00	0.00	0.00	0.00	0.00	0.00	0.12	0.00	0.00	1.81	0.00	1.40
Os01g0249200	Similar to Nectarin 1 precursor (EC 1.15.1.1) (Superoxide dismutase [Mn]).	0.00	0.60	0.57	0.00	0.14	0.00	0.51	0.00	0.00	0.21	0.60	0.00	0.00	0.00	0.00	0.00	0.12	0.00	0.00	0.17	0.00	0.52	0.39	0.69	0.00	0.00	0.00	0.22	0.00	0.70	0.70	0.76	0.74	8.67	2.90	1.26	0.17	0.00	0.00	0.28	0.36	0.14	1.93	3.18	2.32	11.51	2.65	5.22
Os01g0249300	Lg106-like family protein.	15.10	17.68	17.66	44.49	48.07	36.80	29.22	42.98	45.46	34.87	40.68	40.76	17.09	16.87	18.15	43.19	55.13	65.93	39.12	53.74	62.60	33.88	46.76	50.69	18.27	19.24	14.02	31.52	32.89	29.35	25.53	29.35	27.78	44.59	37.00	43.72	13.03	14.56	13.25	31.92	51.01	55.46	55.44	60.69	70.86	80.14	84.86	83.63
Os01g0249700	Heavy metal-associated domain, HMA domain containing protein.	0.00	0.00	0.00	0.43	0.00	0.00	0.00	0.00	0.47	0.00	0.00	0.00	0.00	0.00	0.00	1.21	0.92	2.00	0.25	0.00	1.27	0.18	1.08	0.41	0.00	0.00	0.00	1.01	1.58	0.47	1.81	0.69	0.00	0.89	2.20	1.32	0.00	0.00	0.00	0.84	4.51	6.69	3.60	3.36	0.39	0.16	3.37	0.73
Os01g0249800	Heavy metal-associated domain, HMA domain containing protein.	0.00	0.00	0.00	0.36	0.13	1.23	0.00	0.31	0.18	0.00	0.87	0.19	0.00	0.00	0.51	0.87	0.46	1.31	0.17	0.00	1.95	0.23	1.06	0.29	0.00	0.00	0.00	2.14	0.71	0.28	2.71	3.98	1.92	7.22	3.30	1.83	0.76	0.00	0.36	1.82	4.55	2.85	9.55	8.80	11.91	16.91	6.53	9.26
Os01g0249900	Protein of unknown function DUF573 family protein.	1.30	3.19	0.96	4.06	5.97	7.49	8.65	3.95	6.20	5.46	4.52	4.51	1.98	1.99	1.09	6.39	7.49	7.20	6.93	5.16	3.47	7.63	4.19	4.17	0.32	1.65	1.38	5.15	7.12	4.97	1.85	3.12	2.20	2.40	2.71	1.38	2.81	1.13	1.86	4.89	6.26	3.27	2.31	3.41	5.16	1.04	2.34	2.17
Os01g0250200	Conserved hypothetical protein.	0.00	0.00	0.00	0.87	0.06	0.16	0.00	0.59	0.00	0.00	0.38	0.00	0.00	0.00	0.00	0.00	0.00	0.00	1.06	0.63	0.00	0.48	0.65	0.00	0.00	0.00	0.00	0.12	1.08	0.00	0.00	0.00	0.71	0.34	0.93	2.67	0.17	0.00	0.00	0.44	0.22	0.94	1.07	1.50	2.22	0.00	0.49	0.00
Os01g0250600	Conserved hypothetical protein.	62.33	74.24	64.09	58.12	75.28	93.59	81.57	90.96	90.14	52.10	70.15	83.01	49.34	58.69	55.46	49.73	80.76	77.38	79.73	96.35	112.29	76.52	91.82	95.23	58.34	66.98	55.39	59.59	73.21	63.58	38.45	59.09	59.11	42.81	63.85	72.78	29.81	57.49	52.87	53.27	71.64	78.12	45.45	69.50	65.91	65.88	71.04	65.87
Os01g0250900	HAD superfamily (subfamily IG) hydrolase, 5'-Nucleotidase protein.	1.33	3.37	1.65	1.87	1.90	3.56	2.48	4.35	2.05	4.50	3.31	2.72	1.73	2.42	2.88	1.51	2.19	3.54	3.05	3.61	2.82	1.24	3.38	4.06	1.15	2.94	3.02	4.76	4.48	5.48	4.44	5.10	4.42	2.72	4.55	5.40	1.16	0.98	3.49	4.00	5.51	3.48	3.62	4.40	3.81	3.54	3.17	2.34
Os01g0251000	Protein of unknown function DUF3769 domain containing protein.	12.22	14.94	14.55	13.73	16.67	21.89	19.65	25.18	23.63	24.11	27.40	31.68	7.58	15.36	13.22	16.36	11.35	14.09	17.74	19.90	24.88	14.48	27.36	33.50	9.07	14.47	16.64	26.54	28.44	26.13	27.56	31.46	27.75	15.66	19.24	24.05	9.62	11.73	16.38	25.88	28.97	31.30	22.45	25.93	25.36	16.54	17.99	17.15
Os01g0251100	Homolog of plastid ribosomal protein L3	22.70	30.74	26.66	46.36	39.55	38.84	47.00	50.47	46.53	38.61	35.17	38.60	22.99	26.51	27.20	44.74	45.74	43.76	47.36	54.56	49.04	43.29	45.67	40.94	26.43	25.87	25.20	42.06	34.09	29.79	35.78	35.99	36.08	30.19	31.31	31.66	18.13	27.67	33.11	38.65	39.00	40.77	35.91	36.86	33.30	34.30	41.70	32.29
Os01g0251200	Zinc finger, C2H2-like domain containing protein.	7.24	11.11	7.82	16.21	13.34	14.34	10.68	11.23	9.12	8.70	9.68	13.61	5.45	12.72	12.41	19.26	14.20	15.01	11.92	12.78	8.61	7.95	8.71	10.53	6.72	9.02	8.83	8.92	8.09	7.33	8.08	8.82	7.14	8.31	6.82	10.19	6.00	8.93	10.31	9.42	8.71	6.81	7.46	7.97	9.60	4.91	6.15	6.50
Os01g0251400	Conserved hypothetical protein.	8.56	8.92	12.09	67.68	76.67	54.43	99.01	65.88	79.18	81.88	66.06	75.69	7.59	13.49	13.15	80.44	75.17	73.94	115.76	85.16	84.74	124.60	86.94	107.62	5.16	7.07	10.21	98.46	80.87	68.16	176.02	106.23	105.08	217.22	186.29	236.91	9.59	9.08	8.93	155.92	150.65	151.11	428.84	309.74	249.40	534.88	405.09	463.39
Os01g0252100	Glycogen synthase kinase, Non-receptor serine/threonine protein kinase	43.41	93.29	80.45	144.14	127.10	136.39	102.97	107.25	88.24	107.36	107.49	102.37	58.63	85.02	72.66	146.12	154.45	167.23	101.82	121.73	91.10	72.62	104.80	124.91	69.07	80.96	76.88	102.60	84.22	88.75	91.71	69.74	65.39	49.57	64.49	65.52	32.68	72.11	88.63	86.74	91.28	83.37	81.99	73.08	73.59	48.86	55.58	55.91
Os01g0252150	Hypothetical protein.	0.00	0.00	0.21	0.00	0.16	0.15	0.03	0.07	0.16	0.00	0.03	0.00	0.00	0.00	0.03	0.03	0.11	0.05	0.00	0.00	0.12	0.00	0.09	0.03	0.09	0.00	0.06	0.02	0.07	0.00	0.00	0.02	0.00	0.00	0.00	0.00	0.07	0.02	0.00	0.06	0.00	0.16	0.22	0.00	0.00	0.00	0.00	0.00
Os01g0252200	Zinc finger, CCCH-type domain containing protein.	11.59	11.88	11.38	5.97	8.31	9.07	7.80	8.03	8.52	7.38	13.43	11.95	11.47	12.54	12.21	7.10	7.51	6.46	7.48	8.62	8.12	8.16	12.39	8.82	9.02	12.57	12.42	8.19	11.45	13.73	8.34	11.28	10.09	10.73	11.74	14.05	8.45	12.38	12.64	8.34	12.60	9.14	6.74	9.45	13.40	11.47	5.99	8.74
Os01g0252300	Conserved hypothetical protein.	1.43	0.18	0.00	0.18	1.43	0.00	0.75	0.00	0.40	0.15	0.00	0.00	0.00	0.00	0.00	0.00	0.39	0.39	0.00	0.00	0.00	0.00	0.04	0.68	0.05	0.26	0.00	0.00	0.00	0.00	0.26	0.00	0.00	0.00	0.47	0.00	0.00	0.34	0.38	0.00	0.28	0.00	0.00	0.33	0.47	0.41	0.63	0.00
Os01g0252400	Hypothetical gene.	0.00	0.14	0.00	0.00	0.00	0.00	0.00	0.00	0.00	0.11	0.00	0.00	0.00	0.00	0.00	0.00	0.00	0.29	0.00	0.00	0.00	0.00	0.00	0.00	0.00	0.20	0.00	0.00	0.00	0.00	0.20	0.00	0.00	0.00	0.36	0.00	0.00	0.00	0.00	0.00	0.00	0.00	0.00	0.25	0.00	0.00	0.00	0.00
Os01g0252600	Similar to predicted protein.	0.00	0.00	0.00	0.00	0.00	0.00	0.00	0.00	0.00	0.00	0.00	0.00	0.00	0.00	0.00	0.00	0.00	0.00	0.00	0.00	0.00	0.00	0.80	0.00	0.00	0.00	0.00	0.00	0.24	0.00	0.00	0.00	0.14	0.00	0.10	0.00	0.00	0.00	0.00	0.00	0.00	0.00	0.15	0.00	0.00	0.00	0.57	0.00
Os01g0252900	Zinc finger, CCHC-type domain containing protein.	2.88	9.66	10.68	9.88	12.87	10.33	12.59	11.49	9.34	8.52	11.13	14.70	5.76	9.11	5.93	8.70	10.47	14.25	11.63	13.39	8.24	7.24	10.89	13.70	3.88	9.81	7.16	11.25	11.65	12.92	7.33	8.60	13.13	6.28	10.93	9.90	2.75	5.67	7.02	8.67	14.39	13.49	9.46	10.75	10.45	11.92	6.36	9.19
Os01g0253000	Similar to LpimPth3.	0.12	0.29	0.19	0.00	0.44	0.36	0.67	0.05	0.00	0.00	0.48	0.15	0.07	0.57	0.71	0.06	0.47	0.20	0.27	0.17	0.00	0.04	0.00	0.00	0.02	0.01	0.00	0.03	0.19	0.25	0.27	0.00	0.63	0.05	0.19	0.00	0.01	0.19	0.05	0.02	0.00	0.18	0.00	0.39	0.00	0.00	0.00	0.06
Os01g0253050	Conserved hypothetical protein.	0.29	0.36	0.15	0.00	0.24	0.08	0.03	0.03	0.09	0.00	0.22	0.10	0.00	0.59	0.29	0.17	0.45	0.37	0.28	0.13	0.48	0.02	0.00	0.05	0.09	0.38	0.09	0.19	0.32	0.08	0.09	0.19	0.00	0.03	0.00	0.00	0.25	0.26	1.09	0.43	0.00	0.12	0.15	0.27	0.00	0.00	0.07	0.04
Os01g0253100	Similar to Avr9/Cf-9 induced kinase 1.	4.65	7.05	4.22	19.24	15.57	15.22	23.80	16.67	13.34	18.22	16.18	17.11	3.29	5.99	6.40	20.22	17.16	20.23	19.70	19.11	15.47	16.94	16.65	14.28	3.98	4.86	6.41	16.43	9.68	12.29	14.99	9.28	9.22	10.45	9.98	11.16	2.81	4.64	5.72	16.76	14.34	11.57	16.95	15.80	15.59	14.94	12.20	13.33
Os01g0253200	Similar to pectinesterase inhibitor domain containing protein.	0.00	0.00	0.00	0.00	0.00	0.00	0.00	0.00	0.00	0.00	0.00	0.85	0.00	0.00	0.00	0.00	0.00	0.00	0.00	0.00	0.00	0.00	0.00	0.26	0.00	0.00	0.00	0.00	0.00	0.23	0.37	0.00	0.25	0.00	0.00	1.07	0.00	0.00	0.00	0.00	0.00	0.00	0.18	0.00	0.30	0.00	0.00	0.00
Os01g0253300	Importin &alpha;1a, Adaptor of nuclear transport receptors, Positive regulation of disease resistance against the rice blast pathogen	170.98	247.08	247.19	272.21	253.84	311.91	267.13	253.90	217.14	206.34	236.88	264.73	189.43	319.14	269.56	312.78	264.11	289.01	243.46	251.42	244.73	185.62	214.53	281.50	206.33	276.41	223.48	320.82	311.80	340.36	405.87	506.24	409.97	271.25	361.25	320.73	153.07	219.39	256.80	328.90	318.81	317.66	314.51	297.88	280.57	262.94	239.92	206.13
Os01g0253400	Protein of unknown function DUF1218 family protein.	0.00	0.00	0.36	0.29	0.00	0.12	0.10	0.00	0.31	0.00	0.00	0.53	0.00	0.00	0.00	0.00	0.00	0.06	0.00	0.25	0.21	0.40	0.00	0.28	0.00	0.00	0.00	0.00	0.00	0.00	0.92	0.00	0.00	3.09	0.21	0.00	0.24	0.00	0.00	0.82	0.00	0.21	1.40	0.71	2.07	2.75	3.87	1.52
Os01g0253500	Conserved hypothetical protein.	0.00	0.16	0.00	0.79	0.00	0.10	0.13	0.68	0.92	0.32	0.55	0.00	0.00	0.00	0.00	0.60	0.00	0.00	0.14	0.30	0.53	0.12	0.00	0.39	0.00	0.00	0.52	0.52	0.36	0.00	0.24	0.46	0.50	0.10	0.00	0.00	0.52	0.00	0.00	0.10	0.06	0.43	0.32	0.20	0.71	0.95	0.77	0.35
Os01g0253600	Replication factor A protein 3 domain containing protein.	27.74	27.06	27.12	39.76	45.84	36.15	37.58	46.03	58.46	61.03	41.36	47.18	32.37	26.77	31.88	28.13	34.09	39.78	43.74	47.66	42.63	57.67	72.52	55.84	28.88	27.35	25.17	47.78	50.12	39.94	42.07	57.89	43.57	45.47	50.26	53.60	43.39	28.34	22.34	51.45	49.09	55.43	55.08	59.61	61.26	63.14	51.07	48.69
Os01g0253800	Conserved hypothetical protein.	0.00	0.00	0.80	0.00	0.28	0.00	0.00	2.68	0.00	0.00	0.00	0.00	0.00	0.00	1.39	0.00	0.33	0.00	0.00	0.00	0.00	0.00	0.00	0.00	0.31	0.00	0.38	0.16	0.00	0.00	0.00	0.00	0.28	0.00	0.00	0.00	0.00	0.23	0.00	0.00	0.00	0.00	0.00	0.00	0.00	0.00	0.00	0.00
Os01g0253900	Similar to triacylglycerol lipase.	5.52	13.15	11.57	14.87	9.97	17.35	12.07	9.86	8.09	11.45	7.14	9.00	6.64	15.45	10.67	18.05	11.81	10.76	11.11	10.79	9.59	5.34	9.69	9.67	6.86	8.92	11.25	10.04	11.63	10.25	6.58	6.00	6.28	5.50	6.00	5.24	7.17	10.50	11.06	11.82	8.07	5.33	5.10	5.85	6.23	3.32	3.81	5.26
Os01g0254000	Small GTPase, Rice storage proteins proglutelin and &alpha;-globulin export from the endoplasmic reticulum in endosperm	271.28	264.17	268.01	235.76	222.06	239.30	319.98	285.15	323.45	331.54	355.92	346.61	250.36	335.34	264.88	214.46	207.48	188.91	302.15	265.34	295.57	360.85	364.59	320.37	227.70	247.73	240.71	265.84	258.76	272.73	222.40	201.43	210.77	203.63	214.19	212.05	211.28	249.16	285.28	256.81	223.55	237.66	195.95	204.08	177.82	194.12	187.37	192.68
Os01g0254100	Topless-related protein 1	3.11	6.34	5.01	19.47	20.31	16.92	20.13	18.67	14.57	16.03	17.05	16.57	3.41	5.62	5.74	15.84	19.48	29.16	20.50	21.84	17.82	12.25	14.16	17.19	3.83	4.68	4.85	25.63	15.96	18.61	18.78	13.32	15.29	11.62	13.31	12.47	2.97	3.66	5.71	21.95	20.09	20.25	17.11	17.32	13.49	11.14	15.13	16.24
Os01g0254200	Conserved hypothetical protein.	34.03	33.09	40.19	152.94	219.61	161.61	92.61	125.85	139.17	91.40	109.93	104.89	39.75	32.93	38.42	105.48	155.28	210.43	92.42	114.87	140.58	87.77	113.41	130.65	38.57	38.38	51.93	64.65	85.41	73.46	53.50	56.54	53.18	44.55	59.12	72.77	33.32	32.49	43.10	77.31	113.88	117.53	68.92	120.67	108.11	102.52	128.86	148.11
Os01g0254300	Pectinesterase (EC 3.1.1.11) (Fragment).	0.00	0.00	0.00	0.07	0.06	0.15	0.00	0.12	0.00	0.54	0.00	0.07	0.00	0.00	0.00	0.00	0.50	0.00	0.00	0.00	0.49	0.00	0.53	0.00	0.00	0.00	0.00	0.20	0.00	0.14	0.88	0.00	0.33	0.50	0.22	0.90	0.00	0.00	0.00	1.09	0.30	0.37	2.21	0.17	0.34	2.04	0.23	0.90
Os01g0254350	Hypothetical gene.	0.00	0.00	0.00	0.00	0.00	0.00	0.00	0.00	0.00	0.00	0.00	0.00	0.00	0.00	0.00	0.00	0.00	0.00	0.00	0.00	0.00	0.00	0.00	0.00	0.00	0.00	0.00	0.00	0.00	0.00	0.00	0.00	0.00	0.00	0.00	0.00	0.00	0.00	0.00	0.00	0.00	0.00	0.00	0.00	0.00	0.00	0.00	0.00
Os01g0254400	Hypothetical conserved gene.	0.00	0.00	0.00	0.00	0.00	0.00	0.00	0.00	0.00	0.00	0.00	0.00	0.00	0.00	0.00	0.00	0.00	0.00	0.00	0.00	0.00	0.00	0.00	0.00	0.00	0.00	0.00	0.00	0.00	0.00	0.00	0.00	0.00	0.00	0.00	0.00	0.00	0.00	0.00	0.00	0.00	0.00	0.00	0.00	0.00	0.00	0.00	0.00
Os01g0254800	Hypothetical conserved gene.	0.56	0.72	0.67	2.54	5.29	4.60	3.14	2.30	3.53	2.22	2.19	3.81	0.52	1.59	0.24	2.60	5.05	6.28	2.87	3.99	4.16	2.54	3.17	4.93	0.93	0.11	0.60	1.00	3.14	1.89	1.07	3.52	1.81	0.99	0.93	2.23	1.97	0.41	1.17	2.00	1.85	4.08	1.55	1.89	4.54	1.93	2.12	2.52
Os01g0254850	Hypothetical conserved gene.	0.00	0.00	0.00	0.34	0.17	0.00	0.00	0.00	0.00	0.00	0.00	0.00	0.00	0.00	0.26	0.13	0.21	0.00	0.41	0.00	0.00	0.00	0.00	0.00	0.16	0.00	0.00	0.00	0.00	0.00	0.00	0.00	0.00	0.00	0.00	0.00	0.00	0.43	0.00	0.00	0.00	0.00	0.00	0.00	0.00	0.44	0.65	0.00
Os01g0254900	SNARE protein, Phosphate homeostasis	52.18	59.00	49.02	111.86	104.64	92.60	79.57	93.02	78.25	81.76	89.10	82.19	57.77	71.72	55.94	100.26	105.61	112.95	84.14	95.11	87.29	90.01	91.32	86.35	58.91	59.05	56.52	92.84	84.38	78.50	72.40	71.45	80.80	58.41	66.83	51.33	62.01	61.83	58.78	74.65	77.33	100.03	59.46	71.10	66.36	63.13	68.42	61.28
Os01g0254950	Hypothetical gene.	0.03	0.69	1.05	1.83	2.43	0.93	1.17	1.25	1.20	1.54	1.95	1.19	1.08	0.33	1.41	1.50	1.63	2.18	1.32	2.00	1.78	0.55	1.56	2.20	0.93	0.56	0.41	1.50	0.96	1.32	1.12	0.61	0.78	0.11	0.59	0.27	0.16	1.32	0.99	0.76	0.77	1.13	0.55	0.41	0.24	0.41	0.03	0.17
Os01g0255000	Similar to Soluble epoxide hydrolase.	103.66	87.57	86.27	86.01	87.35	98.45	105.89	85.38	74.15	91.92	85.31	99.18	94.62	94.11	90.53	89.01	76.39	72.17	89.63	99.21	81.89	84.78	94.14	85.22	74.66	86.81	82.39	60.05	64.03	60.84	46.97	54.72	55.59	31.02	44.30	45.78	77.58	93.15	100.70	64.37	45.36	50.15	35.69	45.66	54.87	28.81	35.11	37.27
Os01g0255100	Similar to Soluble epoxide hydrolase.	0.00	0.21	0.00	0.18	0.73	0.00	0.12	0.76	0.35	0.00	0.11	0.00	0.26	0.41	0.25	0.00	0.13	0.00	0.00	0.25	0.00	0.00	0.00	0.12	0.16	0.00	0.12	0.19	0.36	0.40	0.67	0.00	0.00	0.50	0.00	1.10	0.00	0.32	0.00	1.05	0.37	0.10	0.38	1.12	0.30	0.11	0.70	1.35
Os01g0255700	Conserved hypothetical protein.	0.26	0.39	1.07	1.21	1.24	0.63	1.16	0.00	1.49	1.01	2.29	1.52	0.49	1.17	0.00	1.39	0.82	0.71	1.84	2.80	1.58	3.55	1.49	3.41	0.79	1.09	0.64	1.61	0.64	0.89	0.81	0.47	0.65	0.57	0.99	1.50	3.37	1.01	1.06	0.35	0.53	0.84	0.00	1.46	1.88	0.00	0.79	0.46
Os01g0256300	Conserved hypothetical protein.	1.35	1.59	0.50	0.15	0.00	0.02	0.04	0.00	0.07	0.00	0.21	0.30	0.87	1.83	1.14	0.80	0.94	0.28	0.00	0.00	0.02	0.10	0.10	0.05	0.81	0.66	0.28	0.00	0.00	0.00	0.00	0.00	0.00	0.03	0.00	0.50	2.38	1.27	1.19	0.07	0.00	0.00	0.00	0.00	0.32	0.09	0.00	0.45
Os01g0256400	Similar to Dynein light chain 1 protein DLC-1 (Fragment).	73.85	66.31	78.01	58.16	65.90	65.50	60.87	58.99	78.31	56.42	64.43	71.53	59.68	66.59	73.97	64.36	63.26	71.51	60.55	66.58	76.98	71.06	56.05	72.14	66.77	72.99	67.72	66.11	81.96	66.18	70.91	72.45	66.77	60.02	72.24	103.66	67.20	66.52	72.76	61.21	72.95	92.51	95.92	90.33	86.12	104.09	99.50	91.70
Os01g0256500	Similar to ZnI.	13279.41	14330.02	14133.68	7539.45	9326.23	10059.83	6259.42	7900.04	7254.89	4701.79	8862.71	9594.65	13792.35	18782.89	16778.46	9747.74	9150.78	7725.89	5689.43	7752.98	9849.72	6008.66	5002.67	8507.17	12805.05	17662.24	14197.65	16800.24	18680.32	18959.91	16359.66	23937.65	28539.83	17820.94	30588.94	23380.73	10741.49	16750.94	16812.14	14439.19	18371.37	17879.99	14833.61	18970.33	16409.50	11682.03	20282.58	16148.38
Os01g0256600	Ribosomal protein L18/L5 domain containing protein.	44.46	38.98	41.03	39.36	50.15	53.29	43.86	53.14	72.35	47.13	66.28	60.67	37.83	39.96	32.09	40.82	48.55	43.17	47.61	50.32	68.76	68.01	59.98	65.84	36.93	42.01	31.48	72.06	70.22	62.79	70.54	97.20	95.59	79.44	95.64	95.28	36.71	35.71	48.26	70.60	77.53	83.10	69.41	102.58	94.67	82.50	103.21	98.40
Os01g0256800	Similar to zinc finger helicase family protein.	0.00	0.00	0.00	0.34	0.14	0.32	0.17	0.62	0.33	0.42	0.42	0.54	0.03	0.06	0.00	0.11	0.15	0.44	0.29	0.56	0.10	0.13	0.55	0.49	0.00	0.00	0.05	0.26	0.22	0.00	0.27	0.28	0.19	0.33	0.33	0.33	0.00	0.00	0.32	0.52	0.23	0.00	0.38	0.72	1.43	0.35	0.52	1.17
Os01g0256900	Similar to SmX6 protein.	33.75	44.45	33.60	60.06	54.97	53.97	50.08	43.84	47.31	47.93	43.74	43.37	36.92	47.47	45.57	57.54	63.84	64.82	50.57	44.61	49.43	47.07	47.73	50.18	36.20	48.18	38.75	40.14	33.63	38.17	38.67	46.76	38.61	39.93	42.87	32.87	36.46	35.17	43.13	41.37	49.93	54.46	45.95	52.00	48.67	47.77	44.26	53.70
Os01g0257100	Rapid ALkalinization Factor family protein.	0.52	0.00	0.00	0.51	0.99	0.89	0.16	0.15	0.94	1.18	1.26	0.61	0.00	0.00	0.00	1.14	1.70	1.51	2.28	0.66	1.20	0.60	1.43	1.55	0.16	0.00	0.00	1.58	2.57	0.31	6.30	3.98	4.01	20.31	7.28	11.95	0.15	0.00	0.00	6.70	4.90	9.14	16.14	14.83	24.45	37.78	34.47	45.73
Os01g0257300	GTP-binding protein, Homolog of AtFPF1 (Flowering Promoting Factor 1), Cell cycle regulator during root development, Regulation of root architecture and flowering	0.00	0.00	0.00	0.46	0.55	0.54	0.20	0.00	0.15	0.15	0.00	0.00	0.00	0.00	0.00	0.51	0.80	1.71	0.00	0.00	0.80	0.00	0.00	0.17	0.25	0.00	0.00	0.00	0.00	0.21	0.00	0.00	0.25	0.35	0.19	0.41	0.00	0.00	0.00	0.00	0.00	0.00	0.35	0.32	0.58	1.61	0.00	0.00
Os01g0257400	Zinc finger, CCCH-type domain containing protein.	0.87	6.22	4.74	14.39	14.68	12.26	12.59	10.08	10.77	11.15	10.94	9.72	2.55	5.62	4.73	16.15	14.61	16.49	13.06	14.69	10.82	6.37	12.91	14.17	3.69	5.56	6.01	10.45	8.34	7.68	7.25	7.39	6.47	6.03	7.35	8.14	1.74	4.19	6.22	8.01	9.14	7.58	10.97	7.23	11.02	7.90	7.64	6.77
Os01g0257900	Hypothetical protein.	0.16	0.14	0.32	0.38	1.83	1.64	0.33	0.67	1.14	0.70	0.60	0.62	0.17	0.42	0.10	0.47	1.30	1.95	0.64	1.43	1.05	0.45	1.38	1.24	0.29	0.07	0.15	0.60	1.19	1.07	0.67	0.68	0.98	0.62	0.35	1.26	0.06	0.21	0.35	0.00	0.78	0.50	0.79	0.36	0.24	0.52	0.81	0.43
Os01g0258000	Chloroplast protein, Early chloroplast development	0.00	0.00	0.00	0.31	0.41	1.20	0.00	0.60	0.00	0.65	0.83	0.00	0.18	0.00	0.00	0.09	0.58	0.39	0.00	0.00	0.00	0.52	0.31	0.26	0.00	0.04	0.00	1.41	0.83	0.43	0.00	0.27	0.00	0.66	0.00	0.00	0.39	0.21	0.00	1.75	1.18	1.80	1.23	1.21	3.06	0.00	2.73	0.00
Os01g0258100	Hypothetical conserved gene.	0.57	1.69	0.41	0.37	4.00	3.88	0.68	1.77	1.12	0.47	1.54	3.17	0.36	1.73	2.35	1.17	3.09	3.08	0.86	1.93	1.53	0.16	0.74	2.44	0.48	1.80	0.91	0.66	1.75	0.81	0.54	0.88	0.80	0.25	0.30	1.55	0.13	1.00	2.22	0.52	1.34	2.09	0.59	3.01	2.51	0.66	1.88	0.71
Os01g0258600	Plant-specific small protein, Hybrid incompatibility, Pollen germination	3.94	4.87	6.72	7.70	13.23	13.93	10.75	20.11	25.34	13.33	20.04	20.84	8.28	7.72	4.78	5.92	6.06	11.25	11.42	14.62	21.99	11.12	17.55	23.98	6.27	8.02	6.08	13.16	22.86	14.46	14.72	22.60	16.30	12.62	22.51	23.42	4.43	3.77	4.68	15.35	22.23	25.14	12.18	21.61	18.43	14.48	32.09	22.98
Os01g0258700	Zinc finger, CCCH-type domain containing protein.	6.34	11.05	10.63	20.66	28.29	25.49	22.47	30.55	23.23	21.24	26.50	19.21	6.28	12.02	10.11	30.54	31.39	36.79	22.48	26.05	27.96	13.73	23.70	23.78	7.15	11.29	11.05	24.86	20.95	20.02	20.34	18.73	22.57	15.09	20.83	21.65	5.10	7.10	15.35	21.79	29.35	21.96	23.03	24.33	22.00	19.63	20.15	20.84
Os01g0259200	Similar to serine/threonine protein kinase PBS1.	5.27	5.88	4.62	9.97	8.92	8.96	9.56	7.84	7.29	8.02	7.50	8.03	4.69	5.13	5.94	10.68	12.44	16.15	8.55	8.84	7.98	6.05	7.66	9.09	3.55	5.74	4.98	7.61	5.29	5.70	6.11	4.43	6.62	2.71	5.87	5.66	2.05	5.16	5.69	6.42	7.41	6.99	5.20	2.98	4.11	2.67	6.12	4.58
Os01g0259300	Non-protein coding transcript.	0.86	0.00	0.00	0.00	0.00	0.27	0.00	0.00	0.00	0.00	0.00	5.51	0.00	0.00	6.15	0.00	0.25	0.23	0.19	0.29	1.10	0.00	0.00	0.19	0.00	0.66	0.97	0.00	0.00	0.00	0.00	0.00	0.54	0.94	2.34	20.34	0.00	0.00	0.33	0.32	1.01	0.00	0.08	1.92	5.06	4.29	8.45	10.13
Os01g0259400	Armadillo-type fold domain containing protein.	0.00	0.26	0.15	0.10	0.72	0.76	0.33	0.28	0.34	0.39	0.61	0.40	0.09	0.58	0.90	0.51	0.41	0.64	0.34	0.43	0.36	0.08	0.27	0.48	0.15	0.30	0.52	0.61	0.60	0.32	1.23	1.27	0.65	0.68	1.53	2.01	0.05	0.17	0.27	1.15	0.83	0.50	2.44	1.94	1.96	1.60	2.01	2.42
Os01g0259600	Similar to phosphoadenosine phosphosulfate (PAPS) reductase family protein.	3.60	7.04	5.31	13.23	11.00	14.71	11.00	13.54	10.60	9.91	11.99	10.14	2.84	6.61	5.95	12.60	15.35	18.98	10.90	13.28	11.23	7.86	12.66	13.56	3.45	5.48	4.19	9.57	11.31	7.77	8.67	6.52	8.90	4.42	7.18	6.80	3.52	3.91	6.34	10.67	10.63	10.83	7.89	11.80	11.02	5.53	9.75	6.47
Os01g0259900	Homolog of SAD1 (RNA polymerase I subunit A34.5)	0.25	0.00	0.35	0.36	0.59	0.25	0.33	0.29	0.00	0.76	0.00	1.30	0.00	0.00	0.95	0.00	0.00	0.38	0.32	0.00	0.00	1.31	0.00	0.00	0.28	0.00	0.20	0.00	0.63	0.00	0.34	0.64	0.00	0.00	0.33	0.44	0.00	0.00	1.58	0.00	0.00	0.37	0.00	0.00	0.18	0.00	0.00	0.93
Os01g0259933	Non-protein coding transcript.	0.57	0.47	0.00	6.84	11.30	11.61	8.53	22.18	23.13	6.25	16.06	17.90	0.27	1.50	1.27	7.16	18.82	22.10	12.66	30.52	27.46	2.23	14.42	39.24	0.44	0.51	2.37	3.67	16.19	13.23	4.08	14.85	9.83	1.86	10.53	10.23	0.00	0.96	0.75	3.43	11.64	14.99	2.46	8.73	14.87	6.51	11.87	7.36
Os01g0259966	Non-protein coding transcript.	0.24	0.55	1.42	0.76	0.67	1.72	1.16	5.57	3.60	1.48	5.67	4.85	0.29	0.00	0.77	1.19	1.86	3.90	4.79	4.19	12.55	4.29	3.89	8.72	0.00	1.99	0.39	5.35	9.21	5.04	11.46	10.90	19.25	15.93	28.60	27.70	0.56	0.14	0.64	4.62	10.55	12.45	8.39	16.28	10.78	6.76	25.67	18.90
Os01g0260000	Protein prenyltransferase domain containing protein.	0.00	0.00	0.08	1.43	2.60	2.23	1.46	2.40	1.87	2.30	1.71	2.37	0.17	0.00	0.36	2.08	2.11	2.13	2.82	3.20	1.89	2.12	2.06	3.05	0.25	0.70	0.52	0.90	1.10	1.64	0.71	1.05	0.61	1.60	1.85	1.60	0.95	0.13	0.02	1.75	2.31	2.79	0.88	0.99	1.59	0.55	1.24	0.97
Os01g0260100	Similar to Kinesin heavy chain (Fragment).	0.00	0.00	0.00	0.00	0.05	0.08	0.00	0.00	0.09	0.19	0.08	0.18	0.00	0.16	0.00	0.00	0.00	0.27	0.20	0.16	0.00	0.10	0.22	0.27	0.03	0.00	0.00	0.36	0.13	0.21	0.29	0.52	0.82	0.37	0.92	0.78	0.00	0.00	0.08	0.15	0.73	0.85	0.36	1.09	0.77	0.54	1.53	1.07
Os01g0260500	Hypothetical conserved gene.	0.00	0.10	0.03	0.63	0.44	0.66	0.74	0.28	0.30	0.31	0.29	0.40	0.05	0.05	0.00	0.55	0.76	0.92	0.31	0.74	0.21	0.07	0.57	0.61	0.01	0.04	0.03	0.21	0.10	0.15	0.24	0.19	0.29	0.07	0.10	0.39	0.02	0.00	0.02	0.36	0.38	0.54	0.26	0.30	0.53	0.09	0.77	0.26
Os01g0260700	Purine-rich DNA-binding protein, Regulation of the rice sucrose synthase 1 (RSus1) expression in response to sucrose	52.90	51.71	51.48	84.86	91.18	80.94	83.35	75.28	84.08	71.37	70.29	64.46	48.29	68.67	51.77	95.77	91.05	92.44	91.37	85.92	77.38	80.92	70.04	80.74	51.86	56.52	55.06	77.30	74.71	66.37	66.44	54.92	63.07	62.93	54.83	68.64	45.66	50.59	53.15	75.85	80.09	86.40	83.58	68.46	75.81	87.90	66.85	77.72
Os01g0260800	Casparian strip formation	0.53	0.50	2.06	4.40	2.20	4.65	6.60	3.87	5.19	6.78	5.02	8.68	0.50	1.05	2.52	1.88	4.69	6.76	7.22	8.73	12.33	4.50	4.90	6.50	0.99	0.00	0.78	2.37	4.33	3.68	4.54	5.30	4.94	10.42	13.03	12.38	0.68	0.69	1.90	7.10	7.07	6.07	8.53	12.13	16.59	26.29	25.47	31.94
Os01g0260950	Conserved hypothetical protein.	0.00	0.00	0.00	0.00	0.00	0.00	0.00	0.00	0.00	0.00	0.00	0.00	0.00	0.00	0.00	0.00	0.00	0.00	0.00	0.00	0.00	0.00	0.00	0.00	0.00	0.00	0.00	0.00	0.00	0.00	0.00	0.00	0.00	0.00	0.00	0.00	0.00	0.00	0.00	0.00	0.00	0.00	0.00	0.00	0.00	0.00	0.00	0.00
Os01g0261000	Hypothetical gene.	0.14	0.00	0.00	0.29	0.04	0.21	0.16	0.20	0.00	0.00	0.15	0.29	0.11	0.00	1.85	0.28	0.00	0.30	0.00	0.00	0.08	0.00	0.00	0.00	0.00	0.00	0.18	0.00	0.11	0.00	0.00	0.16	0.05	0.00	0.02	2.12	0.00	0.05	0.00	0.12	0.16	0.16	0.00	0.00	0.00	0.11	0.00	0.00
Os01g0261100	Zinc finger, RING-type domain containing protein.	21.01	36.87	27.17	61.81	61.60	63.41	38.42	42.19	34.45	32.94	31.90	33.58	25.34	46.98	37.56	69.23	71.63	67.60	42.41	44.06	40.88	27.95	35.65	37.18	24.92	32.36	37.08	37.50	36.17	36.88	30.89	30.59	25.97	16.74	21.55	21.41	24.92	29.52	37.64	36.54	34.27	30.17	26.30	30.08	27.21	16.12	21.67	23.25
Os01g0261200	NAC transcription factor, Heat stress tolerance	11.59	17.74	16.84	71.81	61.26	64.29	32.63	32.50	25.91	20.96	20.95	20.41	16.33	17.19	16.18	70.07	60.69	68.28	43.30	33.63	34.90	28.31	25.17	26.27	15.51	14.83	14.24	20.01	12.95	18.06	18.32	11.93	11.13	12.29	11.78	14.06	13.55	13.65	16.44	17.46	16.49	16.36	13.37	13.46	12.22	13.56	18.38	15.00
Os01g0261500	Similar to Nucleoside-diphosphate-sugar epimerase.	3.76	3.98	3.87	3.79	9.74	7.82	9.41	12.30	11.79	6.67	9.82	17.66	2.87	3.57	4.11	5.96	5.45	9.34	9.24	12.09	18.13	2.65	9.86	19.62	2.40	2.68	2.71	4.93	12.06	9.65	5.57	9.74	7.52	5.99	8.70	12.68	2.45	2.42	2.34	3.75	7.82	9.16	4.80	11.53	9.29	6.32	17.25	15.91
Os01g0261600	Similar to agmatine coumaroyltransferase.	0.00	0.00	0.00	0.12	0.00	0.11	0.10	0.00	0.03	0.04	0.00	0.00	0.00	0.00	0.00	0.00	0.09	0.00	0.16	0.00	0.00	0.12	0.00	0.00	0.00	0.00	0.00	0.00	0.00	0.00	0.10	0.00	0.00	0.00	0.00	0.00	0.00	0.00	0.00	0.00	0.09	0.00	0.09	0.00	0.00	0.06	0.00	0.00
Os01g0261700	Similar to Agmatine coumaroyltransferase.	0.00	0.00	0.00	0.00	0.00	0.00	0.00	0.00	0.00	0.00	0.00	0.00	0.00	0.00	0.00	0.00	0.00	0.00	0.00	0.00	0.00	0.00	0.00	0.00	0.00	0.00	0.00	0.00	0.00	0.00	0.00	0.00	0.00	0.00	0.00	0.00	0.00	0.00	0.00	0.00	0.00	0.00	0.00	0.00	0.00	0.00	0.00	0.00
Os01g0262000	Similar to agmatine coumaroyltransferase.	0.00	0.00	0.00	0.12	0.00	0.11	0.10	0.00	0.03	0.04	0.00	0.00	0.00	0.00	0.00	0.00	0.09	0.00	0.16	0.00	0.00	0.12	0.00	0.00	0.00	0.00	0.00	0.00	0.00	0.00	0.10	0.00	0.00	0.00	0.00	0.00	0.00	0.00	0.00	0.00	0.09	0.00	0.09	0.00	0.00	0.00	0.00	0.00
[truncated: 36,583 more rows]
