# Supplementary material for: Impact of rice GENERAL REGULATORY FACTOR14h (GF14h) on low-temperature seed germination and its application to breeding
Source: PLoS Genet. 2024 Aug 7;20(8):e1011369. doi: 10.1371/journal.pgen.1011369 (PMC11343456; doi:10.1371/journal.pgen.1011369)
Supplement: S6 Table — (XLSX) [file pgen.1011369.s020.xlsx]

## Sheet: Fig 1B
			Line	Replication	Germination rate (%)
					Day 6	Day 7	Day 8	Day 9	Day 10	Day 11	Day 12	Day 13	Day 14	Day 15	Day 16	Day 17
			Iwatekko	1	0	0	0	2	14	40	64	72	90	94	96	96
				2	0	0	0	0	8.51064	25.5319	55.3191	80.8511	95.7447	95.7447	95.7447	95.7447
				3	0	0	0	2	12	34	68	78	84	90	92	94
				4	0	0	0	2.08333	4.16667	20.8333	47.9167	72.9167	83.3333	95.8333	97.9167	97.9167
				5	0	0	0	4.08163	10.2041	32.6531	51.0204	59.1837	79.5918	89.7959	97.9592	100
				6	0	0	0	4.34783	6.52174	23.913	50	67.3913	84.7826	91.3043	100	100
				7	0	0	0	0	14.8936	29.7872	53.1915	78.7234	87.234	91.4894	95.7447	97.8723
				8	0	0	0	0	6.12245	24.4898	46.9388	65.3061	87.7551	93.8776	93.8776	95.9184
			Hitomebore	1	0	0	0	4	22	50	72	84	86	90	92	94
				2	0	0	0	8.16327	30.6122	57.1429	73.4694	83.6735	89.7959	91.8367	95.9184	97.9592
				3	0	0	0	4	18	42	74	88	92	96	98	98
				4	0	0	0	4	16	22	56	86	88	90	98	100
				5	0	0	0	6.12245	18.3673	32.6531	61.2245	73.4694	85.7143	91.8367	97.9592	100
				6	0	0	0	4.16667	20.8333	39.5833	64.5833	70.8333	81.25	91.6667	95.8333	97.9167
				7	0	0	0	0	12.5	31.25	66.6667	79.1667	81.25	87.5	93.75	95.8333
				8	0	0	0	6.38298	21.2766	38.2979	63.8298	78.7234	85.1064	87.234	93.617	93.617
			Arroz da Terra	1	0	2.43902	2.43902	12.1951	39.0244	70.7317	82.9268	92.6829	95.122	100	100	100
				2	0	4.65116	16.2791	32.5581	46.5116	69.7674	69.7674	86.0465	88.3721	93.0233	100	100
				3	0	4.54545	18.1818	40.9091	47.7273	70.4545	84.0909	88.6364	95.4545	97.7273	100	100
				4	0	4.54545	18.1818	40.9091	63.6364	77.2727	84.0909	93.1818	95.4545	100	100	100
				5	0	4.65116	18.6047	41.8605	65.1163	79.0698	88.3721	90.6977	95.3488	95.3488	97.6744	97.6744
				6	0	4.65116	6.97674	25.5814	44.186	60.4651	88.3721	93.0233	95.3488	95.3488	95.3488	97.6744
				7	0	4.54545	6.81818	20.4545	45.4545	63.6364	77.2727	84.0909	86.3636	93.1818	95.4545	95.4545
				8	0	0	4.65116	23.2558	46.5116	60.4651	81.3953	86.0465	90.6977	95.3488	97.6744	97.6744

## Sheet: Fig 1C
			Line	Replication	Germination rate (%)
					Day 1	Day 2	Day 3	Day 4	Day 5	Day 6	Day 7	Day 8
			Iwatekko	1	0	0	21.2766	70.2128	89.3617	93.617	97.8723	100
				2	0	0	32	82	98	100	100	100
				3	0	0	29.1667	68.75	97.9167	97.9167	100	100
				4	0	0	26.5306	81.6327	93.8776	97.9592	97.9592	97.9592
				5	0	0	30	68	94	94	98	100
				6	0	0	59.1837	91.8367	95.9184	97.9592	97.9592	97.9592
				7	0	0	30.6122	67.3469	87.7551	97.9592	100	100
				8	0	0	46.8085	87.234	95.7447	97.8723	100	100
			Hitomebore	1	0	0	26	62	98	98	100	100
				2	0	0	36	82	98	100	100	100
				3	0	0	17.6471	76.4706	92.1569	98.0392	100	100
				4	0	0	48	88	96	98	100	100
				5	0	0	40	78	96	96	98	100
				6	0	0	46	74	98	100	100	100
				7	0	0	40	80	98	98	98	98
				8	0	0	36	82	100	100	100	100
			Arroz da Terra	1	0	10.4167	66.6667	81.25	93.75	95.8333	95.8333	95.8333
				2	0	15.2174	71.7391	93.4783	97.8261	100	100	100
				3	0	10.6383	74.4681	95.7447	100	100	100	100
				4	0	23.4043	68.0851	91.4894	100	100	100	100
				5	0	21.2766	44.6809	80.8511	91.4894	97.8723	100	100
				6	0	22.9167	68.75	77.0833	95.8333	100	100	100
				7	0	17.7778	71.1111	88.8889	95.5556	97.7778	97.7778	100
				8	0	11.6279	53.4884	93.0233	100	100	100	100

## Sheet: Fig 1F
			Line	Replication	Germination rate (%)
					Day 1	Day 2	Day 3	Day 4	Day 5	Day 6	Day 7	Day 8	Day 9	Day 10	Day 11	Day 12	Day 13	Day 14
			qLTG11-NIL	1	0	0	0	0	0	3.33333	23.3333	56.6667	80	90	100	100	100	100
				2	0	0	0	0	0	0	30	56.6667	83.3333	96.6667	100	100	100	100
				3	0	0	0	0	0	0	30	63.3333	86.6667	96.6667	96.6667	100	100	100
				4	0	0	0	0	0	0	13.3333	53.3333	83.3333	100	100	100	100	100
				5	0	0	0	0	0	0	13.3333	53.3333	86.6667	93.3333	96.6667	100	100	100
				6	0	0	0	0	0	0	33.3333	83.3333	96.6667	100	100	100	100	100
				7	0	0	0	0	0	3.33333	33.3333	63.3333	86.6667	96.6667	100	100	100	100
				8	0	0	0	0	0	3.33333	23.3333	56.6667	76.6667	96.6667	100	100	100	100
				9	0	0	0	0	3.33333	3.33333	30	63.3333	83.3333	90	100	100	100	100
				10	0	0	0	0	0	0	20.6897	55.1724	72.4138	89.6552	100	100	100	100
			Hitomebore	1	0	0	0	0	0	0	3.33333	10	40	70	83.3333	93.3333	100	100
				2	0	0	0	0	0	0	3.33333	20	46.6667	73.3333	93.3333	96.6667	100	100
				3	0	0	0	0	0	0	0	13.3333	36.6667	66.6667	90	100	100	100
				4	0	0	0	0	0	0	0	10	33.3333	63.3333	80	86.6667	100	100
				5	0	0	0	0	0	3.33333	6.66667	20	43.3333	66.6667	86.6667	96.6667	100	100
				6	0	0	0	0	0	0	0	0	34.4828	68.9655	89.6552	100	100	100
				7	0	0	0	0	0	0	0	3.33333	40	73.3333	90	100	100	100
				8	0	0	0	0	0	0	3.33333	6.66667	46.6667	86.6667	96.6667	100	100	100
				9	0	0	0	0	3.33333	3.33333	3.33333	6.66667	36.6667	73.3333	90	96.6667	100	100
				10	0	0	0	0	0	0	0	17.8571	53.5714	82.1429	100	100	100	100

## Sheet: Fig 2A
			Line	Replication	Germination rate (%)
			#225	1	72
				2	73.4694
				3	60
			#313	1	70
				2	74
				3	62
			#278	1	17.6471
				2	20
				3	22
			#305	1	20
				2	20.4082
				3	8
			#236	1	61.2245
				2	66
				3	60
			#238	1	72
				2	72
				3	82
			Hitomebore	1	18
				2	14
				3	16

## Sheet: Fig 2D
			Time	Tissue	Replication	Expression Level	∆CT mean
			Day 1	Embryo	1	19.1089	-4.25618
					2	5.86475	-2.55207
					3	10.9908	-3.45823
					4	34.5179	-5.10927
					5	35.5659	-5.15242
			Day 3	Embryo	1	3.03945	-1.60381
					2	3.6134	-1.85336
					3	13.7904	-3.78559
					4	4.50013	-2.16997
					5	0.622846	0.683053
			Day 5	Embryo	1	0.689109	0.537195
					2	0.183088	2.44939
					3	10.2961	-3.36402
					4	9.68167	-3.27526
					5	9.52962	-3.25242
			Day 7	Embryo	1	1.56877	-0.649632
					2	1.33652	-0.418478
					3	5.7746	-2.52972
					4	2.73187	-1.44989
					5	1.6264	-0.701682
			Day 9	Embryo	1	13.5538	-3.76063
					2	32.7098	-5.03165
					3	22.7604	-4.50845
					4	7.34066	-2.87591
					5	5.12067	-2.35633
			Day 1	Endosperm	1	30.6916	-4.93977
					2	4.9999	-2.3219
					3	14.2392	-3.8318
					4	57.8781	-5.85495
					5	10.5085	-3.39348
			Day 3	Endosperm	1	2.89989	-1.536
					2	53.7177	-5.74733
					3	3.98605	-1.99496
					4	34.0792	-5.09082
					5	4.71555	-2.23743
			Day 5	Endosperm	1	33.7444	-5.07658
					2	154.994	-7.27607
					3	79.4537	-6.31204
					4	154.455	-7.27104
					5	111.758	-6.80423
			Day 7	Endosperm	1	18.5943	-4.21679
					2	17.6062	-4.13801
					3	14.2775	-3.83567
					4	74.7317	-6.22365
					5	126.264	-6.9803
			Day 9	Endosperm	1	33.664	-5.07314
					2	19.7197	-4.30156
					3	17.9335	-4.16459
					4	3.22601	-1.68975
					5	72.8165	-6.18619

## Sheet: Fig 3B
			Line	Replication	Germination rate (%)
			WTArroz	1	44
				2	36
				3	80
			gf14h-1	1	10
				2	6.38298
				3	4.16667
			gf14h-2	1	0
				2	8
				3	8
			gf14h-3	1	10.2041
				2	4
				3	8.16327
			gf14h-4	1	8
				2	0
				3	14.8936

## Sheet: Fig 3D
			Line	Replication	Germination rate (%)
			WTHitomebore	1	12
				2	4
				3	14
			OxGF14hArroz #2	1	65.3061
				2	79.5918
				3	54
			OxGF14hArroz #13	1	58
				2	58
				3	57.1429
			OxGF14hArroz #21	1	34
				2	38
				3	26.5306

## Sheet: Fig 4A
				GF14h / LTG3-1	GF14h / ltg3-1	gf14h / LTG3-1	gf14h / ltg3-1	NA
			Land race	38	2	24	5	9
			1910-1940	15	2	13	8	9
			1941-1970	22	5	25	17	16
			1971-2000	12	8	34	88	28
			2001-2023	1	2	3	26	3

## Sheet: Fig 4B
				ltg3-1	gf14h
			Land race	10.1449	42.029
			1910-1940	26.3158	55.2632
			1941-1970	31.8841	60.8696
			1971-2000	67.6056	85.9155
			2001-2023	87.5	90.625

## Sheet: Fig 5B
			Line	Replication	Germination rate (%)
			Hitomebore	1	16
				2	18
				3	28
			NIL-GF14hArroz	1	80
				2	68
				3	61.2245

[truncated: 16 more sheets: Fig 5C, Fig 5D, Fig 5E, Fig 5F, Fig 5G, Fig 5I, S1 Fig, S4B Fig, S5 Fig, S7A Fig, S7B Fig, S7C Fig, S7D Fig, S10B Fig, S11 Fig, S13 Fig]
